# Supplementary material for: Systems analysis of transcriptome data provides new hypotheses about Arabidopsis root response to nitrate treatments
Source: Front Plant Sci. 2014 Feb 7;5:22. doi: 10.3389/fpls.2014.00022 (PMC3917222; doi:10.3389/fpls.2014.00022)
Supplement: Figure S1 — Controls performed to evaluate GO term robustness. (A) Distribution of total and shared over-represented GO term levels between any combination of two experiments. To generate this graph we analyzed all possible combinations of two experiments. Level 1 is the most general GO term category and level 11 the most specific. The x-axis corresponds to the depth of a concept while the y-axis shows average number of GO terms for a given level. (B) Number of GO associated with each 2286 nitrate responsive genes or with 2286 randomly selected genes (average of 1000 iterations). [file DataSheet1.ZIP › supplementary figures/Table_S1.xls]

## Sheet: Hoja1
probe_ID	AGI_ID	Description	1	2	3	4	5	6	7	8	9	10	11	12	13	14	15	16	17	18	19	20	21	22	23	24	25	26	27
264655_at	At1g09070	(AT)SRC2_SRC2__soybean gene regulated by cold-2	-0.268316	-0.186038	0.495689	0.889111	0.554161	-0.531514	0.345781	0.0135778	-0.775532	0.236906	0.430964	0.0435691	-0.237211	0.255664	-0.202689	-0.353319	-0.469008	0.137466	0.994188	0.0922714	-0.0852672	-0.684114	0.437849	-0.134336	-0.106067	-0.180185	-0.118102
245258_at	At4g15340	04C11_ATPEN1_PEN1__pentacyclic triterpene synthase 1	2.03676	0.850469	0.8293	0.645853	1.28844	0.875028	2.25741	1.5146	0.311732	2.58786	0.933482	-0.0256594	-0.0954853	-0.000634147	-0.177805	0.520877	0.265056	0.652344	0.587326	0.729726	0.522186	0.57513	2.14945	2.62656	0.699674	2.65194	0.606728
262608_at	At1g14120	2-oxoglutarate (2OG) and Fe(II)-dependent oxygenase superfamily protein	-0.26245	-0.40272	-0.519438	-0.64382	-0.875652	-0.086679	-0.0338499	0.0601008	-0.425813	-0.00394457	0.330476	-0.0717755	-0.183014	0.42628	1.15174	-0.475252	-0.492971	-0.203106	-0.0531982	-0.0184867	0.132838	0.413558	-0.368654	0.376527	0.220608	-0.320107	-0.134474
260147_at	At1g52790	2-oxoglutarate (2OG) and Fe(II)-dependent oxygenase superfamily protein	0.0347335	-0.0349852	-0.0454061	-0.0906569	-0.270217	0.480304	-0.0571842	0.187491	0.30072	-0.179669	-0.675268	0.121573	0.733024	-0.83172	-1.28282	0.464919	-0.529322	0.587301	0.0298323	0.0673461	-0.0570565	-0.507814	-0.357746	-1.26878	-0.0929032	-0.023906	0.0139911
260148_at	At1g52800	2-oxoglutarate (2OG) and Fe(II)-dependent oxygenase superfamily protein	-0.549498	-0.0126831	0.323698	0.0223374	0.125366	-0.0368268	-0.012042	-0.111596	0.702072	0.300184	-0.673041	-0.0869803	0.515637	-0.591432	-1.82488	0.599172	-1.05102	0.955048	-0.147313	0.400532	-0.482694	-0.117157	-0.38867	-0.486216	0.181464	-0.0896539	-0.0871687
260150_at	At1g52820	2-oxoglutarate (2OG) and Fe(II)-dependent oxygenase superfamily protein	-0.762692	-0.118654	-0.148489	0.315252	0.0424316	0.149985	0.507919	0.397205	0.0507063	-0.412811	-0.76597	-0.0781337	1.11109	-0.947769	-1.60202	0.665174	-0.362464	0.560151	-0.137578	-0.0592711	-0.674001	-1.66496	-0.292115	-0.571645	-0.11561	-0.405879	0.0233529
260298_at	At1g80320	2-oxoglutarate (2OG) and Fe(II)-dependent oxygenase superfamily protein	0.214197	0.550299	-0.313278	-0.32023	-0.396216	0.0593203	0.306969	-0.308018	0.0439338	0.184602	-0.565125	0.325517	0.821545	-1.39429	-1.13719	0.0821967	-0.562324	0.707718	0.417597	-0.422623	-0.715046	-1.64318	-1.08616	-1.92914	0.307729	1.0204	0.564008
267051_at	At2g38500	2-oxoglutarate (2OG) and Fe(II)-dependent oxygenase superfamily protein	0.452151	0.0860278	0.013318	0.034437	-0.0492335	-0.113821	0.646166	0.423712	-0.179716	0.56335	-0.0752659	-0.312878	0.000892026	-0.0392421	0.13497	-0.0672441	0.0827018	-0.131758	0.249176	0.0684968	0.0708316	-0.151441	0.819179	0.836698	0.495809	1.04153	0.146239
257135_at	At3g12900	2-oxoglutarate (2OG) and Fe(II)-dependent oxygenase superfamily protein	0.0204636	-0.251182	-0.593482	-1.3133	-1.34587	0.453111	0.12843	-0.00437622	0.540851	-0.100178	-0.51225	-0.22961	-0.174186	0.105143	-0.630058	-0.0524444	-0.697095	-0.128481	-0.0343077	0.0365605	-0.00153716	0.627906	-0.0454778	0.353602	-0.15689	0.095418	-0.547123
256647_at	At3g13610	2-oxoglutarate (2OG) and Fe(II)-dependent oxygenase superfamily protein	-0.0289893	-0.579464	0.0263614	-0.0881276	-0.252899	-0.807678	-0.509201	-0.351145	-1.16931	-0.429339	1.38101	0.124282	-0.0208879	0.431934	0.058051	-0.17241	-0.167283	-0.112864	-0.320709	0.0696702	-0.405555	-0.636161	-0.117439	-0.119957	-0.437272	-0.622686	-0.0414459
251335_at	At3g61400	2-oxoglutarate (2OG) and Fe(II)-dependent oxygenase superfamily protein	0.0229715	-0.00125898	0.24482	0.020177	-0.0179736	-0.595449	0.36725	0.29722	-0.375824	0.205955	0.650324	-0.0379551	0.236584	-0.0755545	0.0838759	-0.167354	-0.331871	0.0926117	0.103623	0.355097	-0.386815	-0.430684	0.850306	0.902246	0.644711	-0.183811	-0.480683
254975_at	At4g10500	2-oxoglutarate (2OG) and Fe(II)-dependent oxygenase superfamily protein	0.121566	0.599947	0.162221	0.519351	0.450635	0.506458	-0.393948	0.0153658	0.118068	-0.421245	0.0982797	0.50008	-0.554808	0.373267	-0.454063	0.625546	-0.407405	-0.0417421	0.178816	0.339954	0.440714	-0.378489	0.715356	0.127395	0.268107	-1.48245	-0.205905
249125_at	At5g43450	2-oxoglutarate (2OG) and Fe(II)-dependent oxygenase superfamily protein	-0.138144	0.0694952	-0.500723	-0.558644	-0.679113	-1.49954	-2.50243	0.487462	-1.13692	0.084977	-0.109099	0.290988	-0.513159	0.467945	-0.971816	0.448226	-0.53915	0.726614	0.0954448	-0.281162	-0.209929	-0.58259	0.0719228	-0.0546054	-0.582257	-0.0286641	0.0320582
247679_at	At5g59540	2-oxoglutarate (2OG) and Fe(II)-dependent oxygenase superfamily protein	0.0886791	-0.642765	-0.682363	-0.286209	-0.711367	-0.455769	-2.57835	-0.935697	-1.22415	-0.436971	0.0708429	0.134371	0.0330192	0.912132	0.299702	0.697267	0.83384	-0.194915	-0.141612	0.0562948	-0.193898	0.0787731	-0.18629	-0.351368	-0.279185	-2.04897	-0.169282
254053_s_at	At4g25300	2-oxoglutarate (2OG) and Fe(II)-dependent oxygenase superfamily protein 2-oxoglutarate (2OG) and Fe(II)-dependent oxygenase superfamily protein	-0.209916	0.567946	0.128246	-0.548976	0.105866	-0.214083	0.708722	1.16038	-0.680221	0.485724	0.871666	0.0269094	0.230671	0.25383	0.188121	0.153577	-0.150141	0.180124	-0.157444	0.204963	-0.209374	0.25418	0.121413	0.781626	0.0491691	-1.14602	-0.107948
251787_at	At3g55410	2-oxoglutarate dehydrogenase, E1 component	0.0557125	0.224408	0.0374427	-0.0685898	0.128823	-0.184313	-0.0136959	0.0314124	-0.16236	0.269384	0.479834	0.364235	0.174459	0.3706	0.223642	0.485991	0.0532048	-0.0723079	-0.0530951	-0.133194	-0.196692	0.0462656	0.487407	1.00998	0.478117	0.232185	-0.139632
249742_at	At5g24490	30S ribosomal protein, putative	-0.164407	-0.529372	0.87477	0.626074	1.06913	1.23969	-0.447505	0.596669	-0.26866	0.86898	0.675848	-0.480872	-0.0733918	-0.607279	-0.54051	0.213525	0.00158288	-0.319151	0.252101	0.382627	0.912085	0.493437	0.482947	1.15691	0.173983	0.0437701	0.369046
246488_at	At5g16010	3-oxo-5-alpha-steroid 4-dehydrogenase family protein	-0.264919	-0.615941	-0.0419632	0.188902	-0.128835	-1.01493	0.0519449	0.27656	-0.643654	-0.00449202	0.943381	-0.09302	-0.0862412	0.276861	-0.258111	-0.190093	0.26012	0.345972	0.111755	0.568122	0.259908	0.207788	0.933469	0.2729	-0.0623815	-0.614855	-0.227966
258037_at	At3g21230	4CL5__4-coumarate:CoA ligase 5	-0.488033	-0.0776653	-0.00759767	-0.359629	-0.197885	-1.05584	0.168764	-0.0108787	-0.363848	0.0469675	0.504769	0.405829	0.257512	0.237767	0.0706721	-0.0413586	-0.0617272	0.0949461	-0.0819432	0.0253451	-0.381164	-0.565736	-0.0591818	-0.314276	-0.34752	-0.165163	-0.10759
254707_at	At4g18010	5PTASE2_AT5PTASE2_IP5PII__myo-inositol polyphosphate 5-phosphatase 2	-0.353511	0.442605	0.814932	0.738816	0.918888	-0.0977721	-0.0250692	0.343652	0.114458	1.098	0.486815	0.143334	-0.377459	-0.153318	-0.126165	0.490047	0.23216	0.192965	2.01955	0.179909	0.499199	0.450642	1.23012	1.1757	0.613221	0.716795	0.0480437
262323_at	At1g64190	6-phosphogluconate dehydrogenase family protein	2.46238	1.89803	0.757983	0.438877	0.71475	0.630385	1.53952	1.17655	0.142843	1.98397	1.83061	0.0607898	0.322486	0.648053	0.627237	0.845089	1.21176	1.4462	1.92625	0.389822	0.15787	0.0292845	1.5921	1.46955	1.58001	2.18531	1.38419
249266_at	At5g41670	6-phosphogluconate dehydrogenase family protein	3.14216	2.84275	0.686069	0.112574	0.613082	1.8213	2.99091	1.68634	0.683938	2.65271	2.66154	-0.0612122	0.388356	0.485268	0.758515	0.947788	1.42558	1.47942	2.11333	0.551181	-0.0157063	-0.433416	2.46282	1.93533	2.5991	3.46484	2.36369
253224_at	At4g34860	A/N-InvB__Plant neutral invertase family protein	1.59689	1.00152	0.143767	-0.378441	0.345021	-0.713451	0.764249	0.173854	0.260897	0.75727	0.828588	0.256403	0.0622223	-0.26641	-0.0945791	-0.105374	-0.109924	0.656986	0.693709	-0.0552106	-0.276144	-0.257312	0.891491	0.547052	1.51646	1.66147	0.964032
264200_at	At1g22650	A/N-InvD__Plant neutral invertase family protein	2.00887	1.37172	0.119259	-0.107877	0.0127059	0.227297	0.899775	0.762589	-0.0175008	0.583678	0.225452	0.196432	-0.172158	-0.0965838	0.232861	-0.125323	0.560598	0.762659	1.1698	0.219658	0.145538	-0.287987	1.92679	0.954252	2.63469	3.58089	1.24794
264860_at	At1g24290	AAA-type ATPase family protein	-0.374987	-0.454711	-0.208185	0.304135	0.0940711	0.764838	-0.516206	-0.178662	0.809555	-0.237116	-0.830396	0.122314	-0.464389	-0.190441	-0.253458	-0.233999	0.0599481	-0.282543	-0.254452	-0.034232	0.157676	0.0982343	-0.368184	-0.31269	-0.608273	-1.31775	-0.485756
246461_at	At5g16930	AAA-type ATPase family protein	0.186675	0.396452	-0.183632	0.0675109	-0.148321	0.330259	-0.40653	-0.237683	0.328336	0.431502	-0.576838	0.123073	-0.246027	-0.463725	0.166371	0.261266	-0.0879302	-0.0372654	-0.0298521	-0.0881551	-0.642098	0.055688	0.272853	-0.251843	0.632868	0.230276	-0.0250997
254496_at	At4g20070	AAH_ATAAH__allantoate amidohydrolase	-0.299949	0.0719855	-0.0918741	-0.576405	-0.460857	0.030572	-0.399545	-0.513492	-0.774477	-0.435006	0.0648742	0.330526	0.00216212	0.165074	-0.184586	0.0166792	0.0679234	0.00841035	-0.104956	-0.123378	-0.225339	-0.724677	0.00317316	-1.14777	-0.359835	-0.0440134	-0.0662413
246389_at	At1g77380	AAP3_ATAAP3__amino acid permease 3	-0.137123	-0.186639	0.276205	-0.0924919	0.461267	-0.0956371	0.0636725	0.0377515	-0.163633	0.592876	0.0237595	0.140212	-0.518022	0.339426	0.0402818	-0.0934586	-0.315047	0.00238686	-0.279269	0.371129	-0.470192	-0.540909	0.914379	1.60147	1.24624	0.49508	-0.40643
247304_at	At5g63850	AAP4__amino acid permease 4	-0.16444	-0.0106067	-0.521055	-0.472768	-0.49255	-0.228723	0.203549	-0.533674	-0.683283	0.357804	0.633074	0.646816	0.443839	0.122104	0.0713374	-0.257966	0.0287018	-0.193959	0.0819457	-0.0427	-0.588364	-0.625261	-0.00105996	-1.29812	0.129938	-0.383553	-0.235103
245594_at	At4g14570	AARE_AtAARE__acylaminoacyl-peptidase-related	0.0429629	-0.296534	-0.607759	-0.073379	-0.274324	-0.0662673	-0.272443	0.200827	-0.0703205	-0.372148	-0.10467	0.553807	0.126039	0.0822471	0.439632	-0.251043	0.405747	-0.574989	-0.0519687	-0.136961	-0.207699	-0.0351463	-0.213324	-0.730443	-0.137295	0.35298	0.000790457
254453_at	At4g21120	AAT1_CAT1__amino acid transporter 1	0.00587366	-1.22297	-0.400483	-0.263173	-0.313803	-0.0736071	-0.439417	-0.417177	-0.515443	-0.027413	-0.0157546	0.399679	0.203547	0.42619	0.0862714	-0.0856589	0.484458	-0.236565	-0.0150361	-0.175492	0.361846	-0.104823	-0.692503	-0.584497	-1.35021	-0.815252	0.203546
245951_at	At5g19550	AAT2_ASP2__aspartate aminotransferase 2	-0.320869	-0.21077	0.0800406	-0.0502306	0.0178769	-0.515426	0.17596	-0.00567192	-0.2474	0.180495	1.32709	-0.0240463	-0.398186	-0.230503	-0.876183	-0.727937	-0.879724	0.819835	-0.191719	0.19614	-0.219633	-0.167582	0.155877	0.145808	-0.0431505	-0.433115	-0.00619398
255997_s_at	At1g29910	AB180_CAB3_LHCB1.2__chlorophyll A/B binding protein 3 AB165_CAB2_LHCB1.1__chlorophyll A/B-binding protein 2 AB140_CAB1_CAB140_LHCB1.3__chlorophyll A/B binding protein 1	-0.602094	-0.31484	0.022644	-0.0790788	1.96024	-0.4167	-5.06711	0.227972	-1.33211	-0.37503	1.95812	-1.08729	0.418423	0.16108	0.253532	0.625532	3.82492	0.136824	-0.0975811	-0.907459	0.0132789	1.24753	0.254121	0.604379	-1.76608	0.172097	-1.7911
247025_at	At5g67030	ABA1_ATABA1_ATZEP_IBS3_LOS6_NPQ2_ZEP__zeaxanthin epoxidase (ZEP) (ABA1)	-0.323678	0.0463167	-0.506013	-0.132735	-0.103144	-0.198767	-0.959686	0.0424393	-0.3763	0.481515	0.717632	0.063371	0.147489	-0.0319344	-0.0173858	0.390675	0.221443	-0.0202215	-0.366951	0.00108585	0.061191	-0.173229	0.335642	-0.92199	0.0680329	0.0805952	0.066481
250243_at	At5g13630	ABAR_CCH_CCH1_CHLH_GUN5__magnesium-chelatase subunit chlH, chloroplast, putative / Mg-protoporphyrin IX chelatase, putative (CHLH)	-0.0603969	-0.21036	0.089931	-0.0243277	0.685605	-0.893107	-1.65804	-0.0265138	0.20432	0.349026	0.97726	0.0433957	0.670393	0.27666	-0.101719	0.706569	0.839162	0.426801	-0.139212	-0.212772	-0.0415429	0.706508	-0.00417998	-0.0348709	-0.116032	0.19659	0.137243
251248_at	At3g62150	ABCB21_PGP21__P-glycoprotein 21	-0.0326113	0.0415049	0.217691	-0.654451	0.0788942	-0.747986	-0.513713	-0.29579	-0.415551	0.72508	0.44849	0.116232	-0.374509	0.0861534	-0.261173	0.732803	-0.0599464	0.714812	1.16927	0.0679721	-0.133985	-0.275661	0.300417	0.0242019	0.131703	-0.181343	0.0270386
267319_at	At2g34660	ABCC2_AtABCC2_ATMRP2_EST4_MRP2__multidrug resistance-associated protein 2	-0.198106	-0.0760519	-0.237542	0.0301918	-0.259769	-0.275021	-0.61381	-0.658194	-0.318492	-0.117439	0.476197	0.540115	0.394297	0.443167	0.000630125	0.966657	0.169657	-0.132498	-0.0285632	-0.311298	-0.430453	0.00985572	-0.595921	-1.09066	-0.184856	-0.288545	-0.0223077
257184_at	At3g13090	ABCC6_ATMRP8_MRP8__multidrug resistance-associated protein 8	0.122957	0.348853	-0.132421	0.0199242	0.209586	0.65037	-0.356444	-0.278974	-0.110475	0.244934	0.18244	0.64038	-0.0766094	-0.0678444	0.099029	0.994986	0.33138	-0.248537	-0.064081	-0.207206	-0.200153	-0.414885	0.022362	0.0730493	0.212439	-1.6142	0.0405538
251457_s_at	At3g60160	ABCC9_ATMRP9_MRP9__multidrug resistance-associated protein 9 ABCC15_ATMRP15_MRP15__multidrug resistance-associated protein 15	0.176556	0.599884	0.403939	0.0945046	0.353908	-0.377144	0.153243	-0.0186875	-0.617157	0.173786	-0.175409	0.344213	-0.249128	0.02195	-0.262006	0.210176	0.0311864	0.252042	0.0157941	0.00302242	-0.198134	-0.856762	0.445732	1.18494	0.0350706	-0.00926255	-0.000725212
246580_at	At1g31770	ABCG14__ATP-binding cassette 14	0.560325	0.665292	0.967436	1.24097	1.00362	0.0869847	0.141122	-0.154998	0.141835	-0.0776022	0.81881	0.164684	0.434918	0.327502	0.175915	0.595308	1.04532	0.351462	-0.267467	-0.121573	-0.306454	-0.417449	1.04449	0.821796	1.18884	0.898038	0.11681
246067_at	At5g19410	ABCG23__ABC-2 type transporter family protein	-0.271003	0.0994512	-0.365124	-0.0789937	-0.791377	0.569968	0.261094	-0.0233546	-0.277824	0.140916	-0.716998	-0.218478	-0.365562	-0.366874	-0.405057	0.0879976	-0.215273	0.0811379	-0.151977	-0.0704984	-0.071738	-0.176556	-0.30984	-0.974547	-0.603231	-0.233603	-0.369758
245540_at	At4g15230	ABCG30_ATPDR2_PDR2__pleiotropic drug resistance 2	-0.259096	-0.79893	1.07603	1.17097	1.03234	-0.797788	0.218964	-0.173022	-0.167094	-0.286253	-0.260406	0.586146	0.0780784	0.102961	0.129547	0.481981	0.564678	-0.0858289	0.0912078	-0.281433	0.35237	0.354662	-0.708902	-0.402867	-0.737879	-0.0177443	0.44033
250239_at	At5g13580	ABCG6__ABC-2 type transporter family protein	-0.0696816	-0.0533334	0.327207	0.738377	0.0380784	0.0148782	-0.0505499	-0.579705	0.264858	0.158035	0.2404	-0.0156798	-0.350765	-0.0379113	-0.261545	0.0903471	-0.171052	0.0753569	-0.00115714	-0.0943777	-0.154969	0.10818	-0.145815	-1.37813	-0.379005	-0.285674	-0.141843
261613_at	At1g49720	ABF1__abscisic acid responsive element-binding factor 1	-0.0996888	-0.328211	-0.331385	-0.232262	-0.216271	0.546339	-0.294541	0.119511	0.608305	0.27963	-0.957663	-0.12791	-0.0628523	-0.136209	-0.672968	0.000107717	-0.623702	-0.0122322	-0.158979	0.0300258	0.0494655	0.28879	0.370862	2.13742	-0.0871988	0.126915	0.0925766
253263_at	At4g34000	ABF3_AtABF3_DPBF5__abscisic acid responsive elements-binding factor 3	2.10268	0.748346	-0.330896	-0.187654	-0.528008	0.193135	-0.113755	-0.0322753	0.291179	0.597664	-0.153392	0.168402	-0.130417	0.00556572	-0.262039	0.031415	0.377488	1.22944	1.45411	0.213426	0.210842	-0.128042	0.966839	0.365172	1.07728	1.71802	1.59694
267280_at	At2g19450	ABX45_AS11_ATDGAT_DGAT1_RDS1_TAG1__membrane bound O-acyl transferase (MBOAT) family protein	-0.266605	-0.213345	0.147675	0.167578	0.381569	0.131628	0.476981	-0.587116	-0.142969	0.5368	-0.512805	0.0348507	-0.449712	0.0501794	-0.615007	-0.374761	-0.603031	0.313097	-0.212711	0.057599	-0.174574	-0.51283	0.277764	0.772025	-0.0621197	-0.216912	-0.0956862
245117_at	At2g41560	ACA4__autoinhibited Ca(2+)-ATPase, isoform 4	1.5904	1.81422	1.77633	1.58451	1.59064	1.6206	2.20555	1.00255	1.13625	1.19892	0.841231	-0.116012	-0.127913	0.224543	0.296524	0.500395	0.457063	0.22443	1.20806	0.383223	0.522551	0.661402	1.90645	2.12712	1.92472	2.89303	0.594271
261027_at	At1g01340	ACBK1_ATCNGC10_CNGC10__cyclic nucleotide gated channel 10	-0.0576288	0.100912	0.134339	0.572381	0.365542	-0.329163	0.625732	0.236107	0.577274	0.396341	-0.145441	0.00571853	-0.367951	0.0464639	-0.182081	0.856628	-0.187463	0.111189	-0.156971	0.0179953	-0.0854859	-0.56093	-0.185802	0.401004	-0.163922	-0.389991	-0.0593969
253042_at	At4g37550	Acetamidase/Formamidase family protein	0.577984	0.221519	1.00785	0.531132	1.52028	0.698899	-0.568039	1.36549	1.03871	0.950144	1.51038	-0.391706	0.302594	-0.0717224	-0.0379833	0.276714	0.808688	0.859494	1.04737	0.381676	0.615136	0.658496	0.908728	1.6037	1.73747	1.83713	0.60738
260623_at	At1g08090	ACH1_ATNRT2.1_ATNRT2:1_LIN1_NRT2_NRT2.1_NRT2:1_NRT2;1AT__nitrate transporter 2:1	4.02608	3.70285	-0.317128	-0.615837	-0.287642	0.628539	2.65988	0.370843	1.52887	-0.362586	1.57342	-0.319429	0.596196	0.599237	1.06991	0.909881	1.81873	0.796405	3.68949	0.438805	0.0237728	-0.355538	2.30596	2.04889	2.88147	6.06349	0.920644
260624_at	At1g08100	ACH2_ATNRT2.2_NRT2.2_NRT2;2AT__nitrate transporter 2.2	2.15466	3.13565	-0.477981	-0.086725	-0.284195	0.329124	0.274378	0.22109	0.0628984	0.0353374	-0.0321258	-0.274353	0.211937	0.347788	0.753207	0.412089	1.04727	1.37692	0.38975	0.546508	-0.41092	-2.42612	4.71536	4.36899	2.64278	3.89736	2.63861
247524_at	At5g61440	ACHT5__atypical CYS HIS rich thioredoxin 5	0.0279359	-0.0726481	0.384674	0.303707	0.51238	0.450305	-0.108639	-0.305831	0.328386	0.187167	-0.19199	-0.258011	0.342362	0.509729	0.433842	0.40618	0.672831	0.0983923	0.788692	0.193717	0.0101023	0.0742746	0.726358	0.516716	0.482939	0.586163	0.183245
265948_at	At2g19590	ACO1_ATACO1__ACC oxidase 1	0.204019	0.265946	0.472638	-0.0926667	0.402979	0.261176	0.262798	0.822031	-0.631671	0.611891	0.424834	-0.234597	-0.156095	-0.250554	-0.879067	-0.156152	-0.903604	1.33388	0.341961	-6.93703e-05	0.111508	0.114965	0.994936	0.233614	0.062427	-0.038475	0.443146
253954_at	At4g26970	ACO2__aconitase 2	0.880743	1.3252	0.362386	-0.0937884	0.356584	0.0123261	0.834872	0.799805	-0.215683	1.49357	1.681	0.286663	0.38443	0.442178	0.0870504	0.393811	0.00229	0.323789	0.709601	-0.100364	-0.342539	-0.29546	1.48159	1.1952	1.22908	1.7326	0.310716
260637_at	At1g62380	ACO2_ATACO2__ACC oxidase 2	-0.087157	-0.190196	0.500199	-0.159782	0.377554	-0.386122	-1.97412	0.163484	-1.10884	0.462498	1.16618	0.218319	0.579764	0.575211	0.280521	-0.310491	0.481442	0.121344	0.0242131	0.455368	0.180242	-0.292357	0.0177922	0.87469	0.0721663	-0.743039	0.0639598
254102_at	At4g25050	ACP4__acyl carrier protein 4	-0.0800472	0.075294	0.103542	0.233624	0.302371	-0.425341	-2.56731	0.810526	-0.625183	-0.0861055	0.414585	-0.38632	-0.0680859	-0.0253182	-0.00869589	0.394268	0.949334	0.176593	0.287435	0.424448	0.255826	0.490204	0.124596	0.311393	-0.0259262	-0.0108786	-0.424048
257516_at	At1g69040	ACR4__ACT domain repeat 4	0.936955	0.412123	0.0881972	0.340054	0.36163	-0.527286	1.074	0.781776	-0.303698	1.22487	1.14646	0.241765	0.732096	0.219884	-0.0888937	0.710185	0.245727	0.84896	0.685503	0.34885	-0.173957	-0.0266581	1.07709	0.833242	0.999725	0.604657	0.793356
255177_at	At4g08040	ACS11__1-aminocyclopropane-1-carboxylate synthase 11	-0.394309	-0.138307	-0.1062	0.173167	-0.33282	-0.832188	-1.2303	-0.0379259	-0.413819	-0.29884	-0.240335	-0.210107	-0.0876899	0.259546	0.061326	-0.0255901	-0.170343	-0.140071	1.92283	0.0557068	-0.119032	-0.0316616	-0.355715	-0.294316	-0.925205	-0.585594	0.105594
251664_at	At3g56940	ACSF_CHL27_CRD1__dicarboxylate diiron protein, putative (Crd1)	-0.322432	0.112253	-0.424943	-0.0098662	0.146473	0.116025	-2.48848	0.391103	-0.430078	-0.0248229	0.554538	-0.205356	0.410241	0.0655405	-0.136131	0.0927936	1.39384	0.159674	-0.0602807	-0.0631695	0.312187	0.971368	0.0417272	0.0375289	-0.354977	-0.408763	-0.493002
263460_at	At2g31810	ACT domain-containing small subunit of acetolactate synthase protein	0.63444	0.35236	0.709425	0.204655	0.816322	-0.035103	0.293345	0.267364	0.163222	0.752849	1.02935	0.190191	0.21041	0.201076	-0.0551791	-0.321501	-0.069697	0.239132	0.718408	0.287069	0.160181	0.143095	0.785847	0.753155	0.943354	0.820228	0.378832
265668_at	At2g32020	Acyl-CoA N-acyltransferases (NAT) superfamily protein	-0.860689	0.580162	0.0323915	1.01596	0.3541	0.161735	0.588252	0.959254	-0.318482	0.686856	0.260446	-0.380393	-1.0009	-0.118524	-0.388276	0.104735	-0.467067	0.153917	0.723865	0.306216	0.162895	-0.55224	-0.515068	-0.729147	0.423135	0.978596	-0.295826
246992_at	At5g67430	Acyl-CoA N-acyltransferases (NAT) superfamily protein	-0.588651	-0.718888	-0.218393	0.22132	-0.268448	-0.40259	-0.315431	0.0107766	0.43562	-0.0019292	-0.361487	-0.277757	0.137573	0.0968768	-0.0877406	0.496658	-0.25668	-0.418468	-1.89955	-0.128822	0.0470342	-0.463656	-1.18294	-1.5364	-1.32639	-0.85123	-0.285565
264708_at	At1g09740	Adenine nucleotide alpha hydrolases-like superfamily protein	0.164946	0.402038	0.164542	-0.174029	0.125077	0.066071	0.40282	0.754675	0.368691	0.766359	0.838907	-0.371687	-0.324431	-0.0844046	-0.105575	-0.653621	-0.112739	0.0898596	0.134039	0.279351	0.320396	0.223928	0.357991	1.05523	0.762548	1.00155	0.136236
259371_at	At1g69080	Adenine nucleotide alpha hydrolases-like superfamily protein	-0.348198	-0.182539	-0.100252	0.205097	-0.098461	0.421539	0.769767	0.0522924	-0.127289	0.101493	-0.361556	0.188139	0.253196	0.185022	0.0881145	0.404617	-0.147773	0.216977	-0.359529	-0.093016	0.015358	-0.0185508	-0.279381	-0.97665	-0.64949	-0.229557	-0.305078
258879_at	At3g03270	Adenine nucleotide alpha hydrolases-like superfamily protein	-0.405669	-0.302164	-0.217861	-0.483171	-0.0706437	-0.598947	0.319773	0.442696	-0.456487	0.0125862	-0.0281509	-0.0117484	-0.752811	-0.834695	-0.963951	-1.1278	-1.36424	1.28864	0.318367	0.249642	-0.228844	-0.413355	0.227367	-0.00106826	-0.249719	-0.114774	0.100255
258727_at	At3g11930	Adenine nucleotide alpha hydrolases-like superfamily protein	-0.382767	-0.657081	0.415401	0.292793	0.7105	0.303802	-0.22228	0.529696	-0.78292	0.410236	0.565695	-0.231304	-0.824312	-1.05071	-1.09031	-0.599379	-1.05873	2.20596	0.089412	0.570115	0.411575	0.268645	0.906643	1.20724	0.0279282	-0.402872	0.279484
248770_at	At5g47740	Adenine nucleotide alpha hydrolases-like superfamily protein	1.02936	0.749478	0.871509	-0.559652	0.599729	0.914576	0.236021	0.470325	0.293786	-0.193627	0.446198	-0.282626	-0.422954	-0.120603	0.00244173	0.678677	0.0928183	0.700856	0.546611	0.624412	-0.0977449	-0.716827	1.09843	0.889662	1.45077	1.1938	0.943591
255632_at	At4g00680	ADF8__actin depolymerizing factor 8	-0.0427121	0.748718	-0.538987	-0.346244	0.032055	-0.978899	0.152354	0.519938	-0.342234	-0.603845	1.05104	-0.146309	0.89123	0.604932	0.540765	0.272659	-0.0480393	-0.440805	-0.164316	0.0977339	-0.300857	-0.207515	0.153805	0.0956119	-0.107185	1.85236	-0.180453
253217_at	At4g34970	ADF9__actin depolymerizing factor 9	-0.116201	-0.0309333	-0.0515861	-0.41096	0.0341979	0.0582364	0.0234827	0.346553	-0.487531	-0.251723	0.0734676	-0.0505445	-0.133349	-0.0515042	0.302292	-0.023319	-0.0440711	-0.103437	0.106821	0.0293749	0.0463293	0.0942625	-0.338174	-0.425463	-1.11416	0.191936	-0.0707574
264953_at	At1g77120	ADH_ADH1_ATADH_ATADH1__alcohol dehydrogenase 1	-0.320797	-0.32025	0.227009	-0.266163	-0.219822	-0.18088	-0.0407518	-0.0210312	-0.986537	0.684406	0.913755	-0.0591874	-0.260651	-0.646711	-0.427113	-0.42787	-0.669738	1.11817	0.0905604	-0.0253507	-0.0753246	-0.19043	1.50324	0.657662	-0.269123	-0.15783	-0.152495
266257_at	At2g27820	ADT3_PD1__prephenate dehydratase 1	-0.654892	-0.331797	-0.188297	-0.280952	-0.227322	0.177755	-0.271434	0.12404	-0.652697	-0.111012	0.14919	-0.352049	0.0846513	0.335835	0.100935	-0.209909	-0.266001	0.0764917	-1.11291	0.322647	-0.103146	-0.017874	0.0908466	-0.118464	-0.844535	-0.410084	-0.401979
252652_at	At3g44720	ADT4__arogenate dehydratase 4	-0.652875	-0.4985	-0.0738817	0.211513	-0.0733911	0.141733	-0.470807	-0.0318774	-0.46095	-0.239237	0.507994	-0.150052	-0.27592	0.26052	0.0668096	0.217261	-0.251492	-0.321196	-0.131767	-0.118111	-0.118951	-0.499631	-0.490858	-0.836688	-0.281342	-0.600109	-0.153051
249910_at	At5g22630	ADT5__arogenate dehydratase 5	-0.913579	-0.580454	-0.255228	-0.339451	-0.115085	-0.0410038	0.478267	0.221178	-0.630526	0.219362	0.819279	0.263585	-0.0281137	0.0801748	-0.268761	-0.146299	-0.346282	-0.179342	-0.733125	0.023248	-0.10521	-0.183142	-0.0822356	-0.831595	-0.705409	-0.641369	-0.556145
246463_at	At5g16970	AER_AT-AER__alkenal reductase	-0.0168041	-0.117695	0.245779	0.271713	0.088361	1.62104	-1.98972	-0.667452	2.11778	-1.05087	-0.622579	-0.476675	-0.249515	-0.431267	-0.028083	0.0492064	0.355465	-0.353654	-0.183887	0.269437	-0.101873	-0.137038	-0.148557	-0.00842517	-0.338826	-0.244099	0.414096
261195_at	At1g12820	AFB3__auxin signaling F-box 3	1.18091	0.625201	0.366483	0.033278	0.389845	0.866819	0.586392	-0.0923881	-0.190913	0.366375	0.326123	-0.013428	-0.0120174	0.111432	0.406705	0.731279	0.624401	1.1938	0.319705	-0.0918345	-0.159462	-0.0153394	0.187666	-0.0158715	0.574208	0.941362	1.27451
256069_at	At1g13740	AFP2__ABI five binding protein 2	-0.237426	-0.165851	0.263812	0.176605	0.260811	0.315113	0.457239	0.356354	-0.464302	0.833802	0.250575	0.315221	-0.326633	-0.022001	-0.489657	-0.204849	-0.149134	0.420057	0.0257854	0.0965753	-0.0936948	-0.0574442	0.870005	-0.0381877	0.668853	1.01284	-0.313916
259076_at	At3g02140	AFP4_TMAC2__AFP2 (ABI five-binding protein 2) family protein	-0.0170373	0.130683	0.184813	-0.0683242	0.121154	-0.437224	0.998724	0.566095	-0.28849	0.829262	0.239695	-0.145666	-0.213146	-0.505775	-0.58064	-0.488315	-0.632179	-0.252485	1.48854	0.551109	0.00544774	-0.229824	0.540902	0.361321	0.416551	0.38913	-0.185203
263796_at	At2g24540	AFR__Galactose oxidase/kelch repeat superfamily protein	0.310179	0.527906	0.493148	0.763501	0.64081	0.881237	0.427258	0.106236	-0.184494	0.563009	-0.134767	-0.495172	0.397659	-0.165412	0.132607	-0.0762554	0.262354	0.308422	0.203396	0.0133431	0.231218	0.191375	-0.0839625	-0.121654	-0.0130695	1.48198	0.392274
259064_at	At3g07490	AGD11_AtCML3_CML3__ARF-GAP domain 11	0.569285	1.04638	-0.174878	-0.339986	0.137103	-0.228169	0.275334	-0.180008	0.335833	-0.0434967	0.273674	-0.0611232	0.940823	0.895874	0.548043	-0.0207665	-0.082907	-0.304427	0.104838	-0.0921648	-0.630271	-0.823273	1.13366	0.868907	0.0819051	0.636848	-0.0771067
254896_at	At4g11880	AGL14__AGAMOUS-like 14	-0.44752	-0.367534	0.231187	-0.0964155	0.176252	0.19498	0.0102042	0.0900466	-0.0332011	-0.0400116	-0.171825	0.367226	0.136909	-0.0761287	-0.272781	0.561713	-0.242519	0.499344	-0.303589	-0.0561941	0.0440378	0.115589	-0.228566	-0.766743	-0.278334	-0.800627	0.269526
254286_at	At4g22950	AGL19_GL19__AGAMOUS-like 19	-0.463403	0.0719748	-0.11323	-0.153979	0.267019	-0.310045	0.146692	0.0876384	0.297644	-0.119828	-0.151915	0.15699	0.394651	-0.418125	-0.879674	0.77819	-0.812968	0.815121	-0.291108	-0.0214652	-0.268944	0.402751	-0.0676669	-0.44787	-0.136888	0.0548015	0.0906424
263295_at	At2g14210	AGL44_ANR1__AGAMOUS-like 44	-0.432914	-0.792308	-0.422221	-1.23196	-0.358619	-0.158773	0.0470204	0.388718	1.03531	-0.212487	0.536798	-0.951478	0.0600399	0.296583	-0.887519	-0.61831	-1.29281	1.64335	-0.0527204	-0.45006	0.00229513	-0.222506	0.154427	-0.693156	-0.371766	0.417044	0.114698
256703_at	At3g30260	AGL79__AGAMOUS-like 79	0.180937	0.329328	0.0717314	0.260391	0.118767	0.448784	-0.0883452	0.83559	0.523144	0.518455	-0.51758	0.193695	-0.325128	-0.620969	-0.527893	-0.298694	-0.096554	0.38539	-0.16644	0.173157	-0.0552252	-0.117937	1.50642	0.57114	1.0951	0.814958	0.152672
249115_at	At5g43810	AGO10_PNH_ZLL__Stabilizer of iron transporter SufD / Polynucleotidyl transferase	-0.224407	-0.562175	0.0785366	-0.328967	0.0941311	0.390179	-0.176383	-0.777847	-0.19158	0.330283	0.0556931	0.628005	0.0646318	0.386856	-0.0723376	0.541626	-0.165485	0.237472	-0.315811	-0.580171	-0.155423	0.167411	-0.150926	-0.120591	0.0865517	-1.33664	-0.262531
256293_at	At1g69440	AGO7_ZIP__Argonaute family protein	0.686864	0.185377	0.684471	-0.14291	0.300543	0.842415	0.286046	-0.251638	0.539516	0.0927003	-0.664967	0.00206415	-0.18531	-0.0598263	0.0626366	0.617751	0.379034	0.12331	0.508793	0.0924765	0.0270019	0.265233	0.699189	0.944936	0.371366	1.10049	0.551935
248252_at	At5g53250	AGP22_ATAGP22__arabinogalactan protein 22	0.0208412	0.187946	-0.167191	0.329986	0.680443	-0.238368	0.510068	0.730916	-0.482163	0.531143	1.30412	-0.265095	0.47272	0.219877	0.220359	-0.491679	0.253067	-0.320381	0.281466	-0.218461	0.0103369	0.07787	-0.0823377	0.0664171	0.0273026	1.37329	-0.0595059
249375_at	At5g40730	AGP24_ATAGP24__arabinogalactan protein 24	0.0802143	0.255452	0.19678	0.0953997	0.691204	-0.569021	1.82615	0.729433	0.197132	0.425545	2.48362	-0.0619373	0.0432755	0.243914	0.24639	-0.213632	0.259758	-0.139363	0.106465	-0.0746951	0.227158	0.0360296	0.112566	0.195775	0.209992	1.49094	-0.00836713
250002_at	At5g18690	AGP25_ATAGP25__arabinogalactan protein 25	-0.459604	-0.0919926	0.113381	0.033456	-0.212884	0.400586	-0.197332	-0.185277	0.216585	-0.750052	0.164565	-0.639999	-0.11901	-0.177167	0.0568016	0.00496499	-0.544872	0.214832	-0.574251	0.0991703	-0.0658667	0.120849	-0.425019	-0.432157	-0.302352	-1.35309	-0.443963
252833_at	At4g40090	AGP3__arabinogalactan protein 3	0.0501562	0.51495	0.340767	0.218704	0.602955	0.44004	0.0749376	0.182681	1.33207	-0.705531	0.645126	-0.00974185	0.254269	0.406759	0.528658	-0.973642	-0.250072	-0.499242	-0.0953864	0.360162	-0.757148	-0.510413	0.286189	0.405663	0.363273	2.09562	-0.313951
267457_at	At2g33790	AGP30_ATAGP30__arabinogalactan protein 30	-0.12741	-0.179942	0.316816	0.639829	1.35455	-0.479189	0.607813	-0.00170737	0.5819	0.0851754	-0.307522	0.227767	0.835726	0.47799	0.801326	0.586363	1.28994	-1.47102	-0.177389	-0.282643	0.169229	0.142111	-0.257857	0.20396	-0.31569	0.712691	-0.197604
263350_at	At2g13360	AGT_AGT1_SGAT__alanine:glyoxylate aminotransferase	0.0205346	-0.284552	0.831915	0.611908	0.654537	-0.212325	-2.27311	0.0195823	0.671265	-0.291391	-0.0497371	-0.660146	-0.342267	-0.383396	-0.0309752	0.339452	1.08156	-0.0418645	-0.0445484	0.350262	0.56205	-0.186542	0.0460412	0.672604	-0.288867	-0.414933	0.212373
266939_at	At2g18960	AHA1_HA1_OST2_PMA__H(+)-ATPase 1	0.470356	0.27281	0.137367	-0.21996	0.182368	0.0809909	0.647329	0.134483	-0.317329	1.01657	1.74809	0.313874	0.290963	0.244347	0.0175673	0.235185	-0.0202976	0.239692	0.347766	0.0679952	0.00663367	-0.0573354	0.927176	0.724627	0.705903	0.784346	0.33341
253609_at	At4g30190	AHA2_HA2_PMA2__H(+)-ATPase 2	0.560273	1.04845	0.140214	0.12131	0.219626	0.315537	0.581811	0.995841	-0.315113	1.14761	1.02882	0.17957	0.407798	0.315511	0.210654	0.462989	0.159609	0.272188	0.129298	0.0750072	-0.114891	-0.161914	1.25982	1.1403	0.782744	1.04442	0.0430595
251405_at	At3g60330	AHA7_HA7__H(+)-ATPase 7	0.373819	1.09331	-0.718834	-0.331515	-0.420873	0.115548	1.34995	0.00108534	0.169419	-0.00697058	0.640898	0.511617	0.801652	0.716216	0.478564	0.0204909	0.28685	-0.139665	0.0887448	0.0174255	-0.663812	-0.481892	1.35914	1.15736	0.841811	1.7409	0.200434
263096_at	At2g16060	AHB1_ARATH GLB1_ATGLB1_GLB1_HB1_NSHB1__hemoglobin 1	0.634477	1.36384	0.918431	0.875735	1.01468	0.773817	2.19047	1.90958	0.534159	2.15987	0.982218	-0.109817	-0.835646	-1.02872	-1.51267	-1.15873	-1.18161	2.85458	2.70815	0.811416	0.651188	-0.180564	3.01268	2.68148	2.14289	1.27249	1.66187
258920_at	At3g10520	AHB2_ARATH GLB2_ATGLB2_GLB2_HB2_NSHB2__haemoglobin 2	1.26073	1.45634	-0.613921	-0.571301	-0.813239	0.0694694	0.935764	0.56883	0.563366	0.922052	1.10606	-0.53644	0.0703402	0.00433695	0.237533	0.0395771	0.507819	0.824263	0.860919	0.164865	-0.462414	-0.675951	2.14515	0.885126	1.57261	2.49986	0.742301
259231_at	At3g11410	AHG3_ATPP2CA_PP2CA__protein phosphatase 2CA	1.06678	0.428071	-0.201801	-0.00425342	-0.118435	0.927309	0.559438	-0.00348308	-0.160538	0.267232	0.461694	-0.00991475	-0.31127	-0.00810368	-0.079418	-0.524822	0.0761449	0.622722	0.93885	0.207704	0.0617799	-0.220617	0.528453	0.290565	1.01757	1.55438	1.0325
264790_at	At2g17820	AHK1_ATHK1_HK1__histidine kinase 1	1.37816	0.224477	0.861971	0.715472	1.15371	0.990378	-0.238177	0.952941	-0.0127113	0.46697	1.15574	0.120275	0.0328232	0.216059	0.097345	1.28708	0.968546	0.869918	0.490411	0.13241	0.230967	-0.000848902	0.597898	0.924418	1.83122	1.33622	1.00408
249922_at	At5g19140	AILP1_ATAILP1__Aluminium induced protein with YGL and LRDR motifs	-0.490313	-1.24923	-0.674355	-0.80121	-0.827296	-0.415758	-0.685509	-0.629155	-0.659782	-0.245532	0.285532	0.122318	-0.294846	-0.0331529	-0.587163	-0.175752	-0.606762	0.456001	-0.231849	0.00706737	-0.433119	-0.714302	-0.361474	-1.6036	-1.14658	-1.245	-0.137813
254828_at	At4g12550	AIR1__Auxin-Induced in Root cultures 1	-0.121854	0.107735	0.201963	-0.716893	-0.248711	-0.555548	0.3933	0.157207	1.1833	0.236523	0.92877	0.0514271	0.224161	0.251123	1.38658	-1.02041	1.20802	0.115773	0.25697	0.266877	0.275566	1.63368	0.069851	0.492353	-0.361033	0.145882	-0.206285
259018_at	At3g07390	AIR12__auxin-responsive family protein	0.0780634	-0.731327	-0.905009	-0.196036	0.0257467	-0.554372	-0.287292	-0.467344	-1.01589	-0.271183	0.297917	0.781397	0.723336	0.214012	0.612793	-1.28362	0.118892	-0.277367	-0.273586	0.81272	-0.568333	-0.44071	-0.635118	-0.915819	-0.859472	-0.395891	0.261656
251084_at	At5g01520	AIRP2_AtAIRP2__RING/U-box superfamily protein	-0.348447	-0.280135	-0.567403	-0.451666	-0.197097	0.742888	0.324012	0.0375629	-0.400558	0.0434439	0.321027	-0.00957092	-0.216403	0.0568343	0.0796534	0.0854401	0.16061	-0.190762	-0.26983	-0.0815328	0.0145288	-0.416252	-0.565751	-0.760967	-0.661273	-0.297233	0.185214
258977_s_at	At3g02020	AK3__aspartate kinase 3 CARAB-AK-LYS__Aspartate kinase family protein	1.06015	0.797187	0.468089	0.313379	0.367958	0.228235	0.563976	0.196523	0.0162125	0.648927	0.964753	0.314484	0.947968	0.455146	0.823619	0.138899	0.900804	-0.00419226	0.116958	0.322976	-0.0870395	0.158452	0.00860531	-0.245133	1.56682	1.75512	0.0686177
263696_at	At1g31230	AK-HSDH_AK-HSDH I__aspartate kinase-homoserine dehydrogenase i	0.978656	1.40397	-0.058179	-0.570618	0.138118	-0.775175	-0.125716	0.417757	0.284736	0.805263	0.79941	0.138022	0.230812	-0.22942	0.167705	0.947533	0.422055	0.194562	0.0441968	-0.124463	-0.287951	0.0381015	0.444513	0.391034	1.33244	1.39632	0.116629
267610_at	At2g26650	AKT1_ATAKT1_KT1__K+ transporter 1	0.506893	0.671907	0.247997	-0.236462	0.236468	0.937503	0.205426	0.138836	0.493331	0.634128	0.658052	-0.0814348	0.429373	0.0376934	0.0858582	0.537249	-0.197997	0.572749	0.4833	0.241323	0.210784	0.175838	0.902759	0.815505	0.563688	0.521614	0.249503
260847_s_at	At1g17290	AlaAT1__alanine aminotransferas ALAAT2__alanine aminotransferase 2	-0.255862	-0.382706	0.364205	0.298891	0.617222	-0.266861	-0.510618	-0.030995	-0.490894	0.350923	1.16116	0.319597	-0.702847	-0.256142	-0.989184	-0.645665	-0.846163	0.423749	-0.0880424	0.00899004	-0.0514091	0.183927	0.331796	0.351944	0.355586	-0.184504	-0.0795906
265998_at	At2g24270	ALDH11A3__aldehyde dehydrogenase 11A3	-0.284705	-0.0702952	0.0493528	0.0328587	0.105467	0.403334	-2.41163	0.303372	-1.05325	-0.0845901	-0.676879	0.0953627	-0.189475	-0.128779	-0.170917	0.0509012	1.06269	-0.575694	0.0378363	-0.0497692	-0.00523652	0.0870316	-0.238062	-0.22077	-0.436555	-0.0448437	-0.0728924
247436_at	At5g62530	ALDH12A1_ATP5CDH_P5CDH__aldehyde dehydrogenase 12A1	0.394292	0.0623979	0.291201	0.399846	0.492841	-0.191927	-0.795666	0.112493	-0.197425	0.0926444	-0.178762	-0.254808	0.0584649	0.493525	0.501941	0.229243	0.605675	0.631011	-0.0281611	0.044069	-0.215412	0.852995	0.331502	0.496963	0.813268	0.46768	0.178951
262892_at	At1g79440	ALDH5F1_ENF1_SSADH_SSADH1__aldehyde dehydrogenase 5F1	0.127082	0.0577941	-0.0724357	0.216013	0.276996	-0.536056	-0.168454	0.164215	-0.690404	0.242717	0.0782907	0.15678	-0.329112	0.304776	-0.238728	-0.83739	-0.343297	-0.0594527	0.142646	0.185132	-0.0175061	0.0593562	0.0281081	0.783306	0.10407	-0.143701	0.210097
263921_at	At2g36460	Aldolase superfamily protein	-0.28655	0.130637	-0.108033	0.308156	0.225744	0.45316	-0.398177	-0.391439	-0.12873	0.102023	0.588273	0.00363037	-0.817505	-0.0448164	-0.908807	-1.30837	-0.630179	0.371884	-0.187396	0.247604	0.0124609	-0.0911013	0.101502	0.176272	0.205079	-0.0188702	0.273193
250234_at	At5g13420	Aldolase-type TIM barrel family protein	1.50516	2.00025	0.596778	0.696792	0.621833	0.611916	1.80781	1.22955	0.148665	1.99671	1.39834	-0.0266074	0.400146	0.311861	0.422754	-0.0419584	0.53682	0.497588	1.06239	0.47486	0.0828912	-0.214078	1.63923	1.49128	1.85203	2.56574	0.592422
247283_at	At5g64250	Aldolase-type TIM barrel family protein	-0.173039	-0.582389	-0.29653	0.209083	-0.353385	-0.898419	-0.746072	-0.421514	-1.06516	0.218496	0.348483	0.625821	-0.633966	0.124404	-0.576422	-0.538888	-0.379437	-0.0409512	-0.217189	0.13942	0.0212503	-0.480416	-0.558034	-0.494466	-0.602836	-1.26594	-0.068198
253684_at	At4g29690	Alkaline-phosphatase-like family protein	0.364505	-0.085893	-0.0211076	-0.579613	0.0649551	0.317424	0.979915	0.158366	0.222254	0.132948	1.4863	0.279495	0.158972	0.121142	1.07362	0.0992555	0.824819	-0.956354	-0.0638785	0.0296433	0.0391679	0.301503	0.227603	0.257241	0.30722	1.21033	0.0111525
255310_at	At4g04955	ALN_ATALN__allantoinase	-0.0911059	-0.874362	-0.121504	-0.344123	-0.146452	-0.750627	-0.137035	-0.227533	0.0381214	-0.201912	0.228837	0.349864	0.266453	0.332396	0.055232	-0.256231	-0.222668	0.172885	-0.252463	-0.251156	-0.245027	-0.4179	-0.871275	-0.911285	-0.732237	-0.257527	-0.0988575
262154_at	At1g52700	alpha/beta-Hydrolases superfamily protein	0.188474	1.13657	0.402517	0.255972	0.416468	-0.163952	0.167022	-0.185548	0.0848137	0.0332372	-0.361613	0.0871924	-0.438793	-0.037021	-0.64141	-0.404257	-0.452244	0.305458	0.185059	0.490689	0.279846	0.0904578	-0.09294	2.03479	0.168273	-0.347142	0.0514135
260393_at	At1g73920	alpha/beta-Hydrolases superfamily protein	1.60208	1.01953	1.1198	1.02215	1.29655	0.894215	1.73913	0.309454	0.165414	1.40911	0.368239	0.131624	-0.0972004	0.0975751	0.252485	0.187167	0.769032	0.815763	1.2523	0.333609	0.610262	0.254316	1.07328	1.4904	1.56574	1.68922	1.241
265341_at	At2g18360	alpha/beta-Hydrolases superfamily protein	-0.374756	0.350927	-0.316523	-0.296958	-0.0818948	-0.353532	0.0754545	-0.510504	0.0179642	0.116423	0.160212	0.11086	-0.0134717	0.0507146	-0.254285	-0.0656018	-0.820474	0.395562	0.0827893	0.171693	-0.242919	-0.919681	-0.180735	0.103289	-0.196946	-0.351041	0.0359422
258270_at	At3g15650	alpha/beta-Hydrolases superfamily protein	1.18725	2.02492	0.753466	0.579838	1.2163	0.466933	0.442004	0.593225	0.0759372	0.491607	0.218822	-0.0469655	0.0250172	-0.246608	-0.643447	-0.647737	-0.985956	0.839629	1.21134	0.611715	0.219268	0.0635483	2.08749	2.99665	1.82009	0.582944	0.50167
253573_at	At4g31020	alpha/beta-Hydrolases superfamily protein	-0.553097	-0.38182	0.000104478	0.193726	0.0805389	0.406866	0.535011	0.24599	0.541934	0.135124	0.17975	-0.0948816	-0.257565	-0.0782143	-0.808599	-0.720475	-1.55435	0.0399278	0.0124183	0.129992	0.133868	-0.134116	0.256284	-0.0458715	0.267151	-0.928443	-0.0332553
246203_at	At4g36610	alpha/beta-Hydrolases superfamily protein	-0.144328	-0.20907	-0.448147	0.133204	-0.564264	0.0965772	0.179745	-0.362652	-0.667559	-0.487732	-0.0609375	-0.256347	0.153547	0.101909	0.041807	-0.401389	-0.112371	0.110198	-0.0289425	0.163933	-0.406296	0.15013	-0.162258	-1.61314	-0.691736	-0.307173	-0.180733
250680_at	At5g06570	alpha/beta-Hydrolases superfamily protein	0.918611	0.733095	0.454714	-0.167014	0.38292	0.794542	-0.073237	0.361156	0.797763	0.156494	0.825914	-0.279371	0.162685	0.240863	0.176916	0.0309089	0.163304	0.94263	0.231572	0.752255	0.0663682	-0.624387	1.31811	1.26301	1.41878	2.41388	0.473144
250049_at	At5g17780	alpha/beta-Hydrolases superfamily protein	-0.233871	-0.161383	-0.129014	0.131991	0.176284	-0.782033	-0.303297	-0.417329	-0.621639	-0.36229	-0.0355241	-0.126506	0.281054	0.331789	-0.037663	-0.201458	-0.0632453	-0.285263	-0.241151	-0.209056	-0.187395	-0.0275334	-0.814096	-0.858712	-0.904734	-0.570899	-0.0520905
258957_at	At3g01420	ALPHA-DOX1_DIOX1_DOX1_PADOX-1__Peroxidase superfamily protein	0.038199	-0.321226	0.0159306	0.70954	0.0599753	0.599803	-0.399005	0.16718	0.16867	-0.577384	1.0782	0.379142	-0.234588	0.236598	-0.217546	0.344286	-0.034602	-0.281516	-0.0253305	-0.0143982	0.203747	-0.167619	-0.487342	-0.813331	-0.288263	-1.33156	0.0182203
266004_at	At2g37330	ALS3__aluminum sensitive 3	-0.0138435	-0.26324	-0.28632	-0.0851625	-0.277651	-0.184569	0.559405	0.346362	-0.479242	0.162419	-0.0317159	-0.433965	0.0288644	-0.0813213	0.106599	0.250083	0.110287	0.0364807	-0.272077	0.0653123	-0.160121	-0.110349	-0.526663	-0.753436	-0.560774	0.0425345	-0.0170888
255648_at	At4g00910	Aluminium activated malate transporter family protein	-0.105223	-0.0995644	0.086729	-0.0868696	-0.203975	0.0320821	0.120503	0.0553131	-0.629708	-0.202085	-0.286494	-0.311474	-0.0241658	-0.142278	-0.0967316	-0.109442	0.0178164	-0.0957584	-0.444188	0.10262	-0.303424	-0.656049	0.2788	-0.187654	-0.0673996	-0.33842	-0.480347
258402_at	At3g15450	Aluminium induced protein with YGL and LRDR motifs	-0.190326	-0.598834	0.468129	-0.113227	0.36792	0.830937	0.348143	1.16553	0.433418	0.931896	1.79823	-0.14081	-0.686626	0.652754	0.0792035	-0.595449	0.000155494	0.0717127	0.732873	0.519891	0.780639	0.232154	1.08636	1.26716	0.315112	0.514438	0.381139
256829_at	At3g22850	Aluminium induced protein with YGL and LRDR motifs	0.431895	0.771304	0.0607532	0.135744	-0.0506017	0.762306	0.539837	0.404582	0.190102	0.93806	0.49749	-0.205743	-0.0555693	0.0433705	-0.103323	-0.659451	-0.00226499	0.0359419	0.273094	0.288209	0.157393	0.159344	0.743167	1.5019	1.04478	1.2243	0.0651249
253874_at	At4g27450	Aluminium induced protein with YGL and LRDR motifs	-0.446633	-1.49149	0.68708	0.227752	0.612717	-0.623452	-0.0311131	0.0319573	-0.235346	0.171828	0.731931	-0.216043	-0.778147	-1.20053	-1.25571	-1.30523	-1.20867	2.68805	0.0152728	0.203914	0.545712	0.200549	0.625178	0.402028	-0.459197	-0.423925	0.273419
256650_at	At3g13620	Amino acid permease family protein	-0.690503	-0.951738	-0.485214	-0.627563	-0.527144	0.118715	-1.03882	-0.652849	-0.969652	-0.211471	0.377486	0.578659	0.228014	-0.331554	-0.302599	-0.409516	-0.752928	0.27465	-0.606974	-0.0936058	-0.335303	-0.378202	-0.647329	-0.855004	-0.141154	-1.30517	-0.375849
259769_at	At1g29400	AML5_ML5__MEI2-like protein 5	-0.463954	-0.555797	0.18601	0.960515	0.477246	0.603982	-0.0904142	-0.404642	-0.38947	-0.103549	-0.0393554	0.413072	-0.0172747	-0.0195333	-0.21055	-0.341704	-0.305173	-0.18398	-0.764471	0.0526064	-0.344353	-0.353762	-0.615302	-0.350632	-0.82157	-0.612782	-0.221249
252293_at	At3g48990	AMP-dependent synthetase and ligase family protein	0.832703	0.931178	1.3111	1.00768	1.24825	0.993571	1.45218	0.928427	0.0939569	1.63652	1.35397	0.0762865	0.105016	0.347429	0.109752	0.14182	0.576572	-0.0248882	0.696775	0.15385	0.495258	0.388263	1.3945	1.94272	1.51066	1.59219	0.316702
254723_at	At4g13510	AMT1;1_ATAMT1_ATAMT1;1__ammonium transporter 1;1	-0.498643	-1.4332	-0.498299	-0.0375786	-0.221777	-1.03221	-1.07849	-0.715954	-0.449241	-1.00798	0.0452274	0.143366	0.0809236	0.313682	0.0663642	-1.08244	-0.157472	-0.158887	-0.551721	-0.233577	-0.422713	-0.399502	-0.783234	-0.906373	-1.07758	-0.982758	-0.127845
262883_at	At1g64780	AMT1;2_ATAMT1;2__ammonium transporter 1;2	-0.144727	0.679463	-0.132122	-0.119003	-0.271947	0.298888	-0.948318	-0.146091	0.994159	0.0390131	0.894951	-0.0798317	0.252064	0.0535821	-0.0736775	-0.54334	-0.428628	-0.0416852	-0.283704	-0.0975643	-0.318426	-0.452888	0.120098	-0.530491	0.243683	1.16423	-0.146858
257162_s_at	At3g24290	AMT1;5__ammonium transporter 1;5 AMT1;3_ATAMT1;3__ammonium transporter 1;3	-0.152338	0.408349	-0.0776472	-0.0616916	0.105428	-0.594729	-0.380731	0.745728	0.962263	-0.564235	0.896996	-0.446141	0.181104	0.393173	0.0188489	-1.05732	-0.549811	-0.0494229	-0.203562	-0.142534	-0.775739	-0.683254	0.045829	-0.112223	0.00937741	1.01211	0.0356423
267142_at	At2g38290	AMT2_AMT2;1_ATAMT2__ammonium transporter 2	-0.171615	-0.0829154	-0.347281	0.264941	-0.163666	-0.15069	-0.445055	-0.380684	-0.264926	-0.0399392	0.336199	-0.0489344	-0.34531	0.165294	-0.290984	-1.08953	-0.103211	-0.285388	-0.310197	0.0166718	-0.198375	-0.576631	-0.278442	-0.56032	-0.653004	-0.820961	0.0530649
260412_at	At1g69830	AMY3_ATAMY3__alpha-amylase-like 3	0.0163079	0.0487646	-0.00494615	-0.22586	0.14795	0.00746702	-0.429724	0.167118	-0.133804	0.623574	0.488693	0.38494	-0.156358	0.131405	0.144343	0.109199	-0.103364	0.1319	0.281784	-0.013638	-0.0966169	0.197662	0.766294	0.977712	0.0966492	0.431259	-0.011379
261564_at	At1g01720	ANAC002_ATAF1__NAC (No Apical Meristem) domain transcriptional regulator superfamily protein	-0.268539	-0.389297	-0.603525	-0.245915	-0.90804	-0.141947	0.535867	0.111647	-0.931411	0.424834	0.24891	0.0177303	-0.603107	0.294321	-0.139424	-0.0527829	-0.493446	-0.328827	0.73807	0.153362	-0.0288563	0.026325	-0.362435	-1.074	-0.0800043	0.0424221	0.018693
264148_at	At1g02220	ANAC003_NAC003__NAC domain containing protein 3	0.420701	0.775833	0.583008	0.608181	0.875121	-0.892708	-0.116201	0.400495	-0.299367	-0.186655	0.53068	0.164175	-0.388363	0.730451	-0.187772	0.601608	-0.243606	0.364537	0.0854681	0.0776575	0.127821	-0.390114	0.5753	0.604046	1.39884	-1.25071	0.279388
260156_at	At1g52880	ANAC018_ATNAM_NAM_NARS2__NAC (No Apical Meristem) domain transcriptional regulator superfamily protein	-1.33244	-0.499535	-0.0499317	-0.335091	-0.301042	0.0296697	0.0599544	-0.220204	-0.367797	0.0890515	-0.0798446	-0.111273	-0.156432	0.20234	-0.211247	-0.729101	-0.83221	0.000343631	-0.0696869	0.10702	-0.176322	-0.388377	-0.267285	-0.232291	-0.987923	-0.0571053	0.0180215
262096_at	At1g56010	anac021_ANAC022_NAC1__NAC domain containing protein 1	-0.402848	0.161959	0.0601501	-0.083347	-0.0251799	0.32079	0.287268	-0.390023	1.59274	-1.13927	-0.503296	0.156424	-0.383042	0.0851072	0.0277606	0.284772	-0.107359	-0.21471	-0.350871	0.0404452	0.0422379	-0.156719	0.0887747	-0.0677026	-0.375748	-0.508212	-0.307271
256300_at	At1g69490	ANAC029_ATNAP_NAP__NAC-like, activated by AP3/PI	-0.265435	-0.55006	0.600619	-0.225192	0.407494	-0.183756	0.206711	-0.103038	-0.00947277	0.173518	-0.0844981	0.298106	-0.109614	0.0293678	-0.00424084	0.112973	0.304277	-0.591216	0.810956	0.12201	0.685521	-0.1093	0.248276	-0.0141054	-1.06852	-0.448053	-0.0910038
259705_at	At1g77450	anac032_NAC032__NAC domain containing protein 32	-0.531446	-0.265263	-0.405733	-0.253516	-0.781853	0.0683279	0.556491	0.0908566	-0.84117	0.347016	-0.198914	0.151673	-0.922639	0.131452	-0.692668	-0.326342	-0.578627	-0.162158	0.227737	-0.289099	-0.230593	-0.139034	-0.923541	-1.69544	-0.920566	-0.174745	-0.0965404
255794_at	At2g33480	ANAC041_NAC041__NAC domain containing protein 41	-0.75944	-0.375412	0.234474	0.764661	0.27402	-1.37911	-0.162777	-0.425655	0.136512	-0.110404	0.173932	0.0605852	-0.103131	0.460496	-0.165304	0.387331	-0.443996	-0.0275444	-0.809328	-0.389967	0.132881	-0.144235	-0.746396	-0.526938	-0.679493	-0.933411	-0.325119
258809_at	At3g04070	anac047_NAC047__NAC domain containing protein 47	-0.797327	-0.442456	-0.0289175	-0.374461	0.114639	-1.05436	0.0492912	0.463709	-0.0165615	0.192162	0.492501	0.425039	0.202163	0.445549	-0.0201346	-0.0439972	-0.122572	-0.623792	-0.234226	-0.00329183	0.0060669	-1.4338	0.690539	0.341475	-0.404234	-1.28546	-0.388783
258059_at	At3g29035	ANAC059_ATNAC3_NAC3_ORS1__NAC domain containing protein 3	-0.552573	-0.0244339	-0.00988273	0.0931275	0.121666	-0.9147	-0.835805	0.0385784	-0.560539	-0.249026	0.642698	0.0734491	0.134174	0.452762	-0.00249044	0.219643	0.0866693	-0.347336	-0.516885	-0.0417204	0.254017	-0.0388629	-0.813666	-0.683909	-0.173437	-0.213575	-0.612572
253872_at	At4g27410	ANAC072_RD26__NAC (No Apical Meristem) domain transcriptional regulator superfamily protein	-0.350519	0.229251	0.973202	0.81128	0.693674	0.58941	1.00616	0.284507	-0.406469	1.47761	1.35584	0.143672	-0.266999	0.0549024	-0.194701	0.528074	0.281183	0.313918	-1.37676	0.325346	0.732873	0.411731	0.71462	1.07279	0.281164	0.739464	0.361745
253774_at	At4g28530	anac074_NAC074__NAC domain containing protein 74	-0.607227	-0.206017	-0.272043	-0.861513	-0.255465	-0.511165	-0.131079	0.19446	-0.110482	-0.00409976	-0.168171	0.32709	0.355193	-0.10695	-0.166077	-0.154651	0.165375	-0.0554423	-0.0989842	-0.0671673	0.258334	0.0692609	-0.707861	-0.35287	-0.504515	0.316295	0.149667
250597_at	At5g07680	ANAC079_ANAC080_ATNAC4_NAC080__NAC domain containing protein 80	1.84644	1.57741	1.41664	0.606463	1.47061	0.533973	0.238164	0.340145	0.419664	-0.0243859	-0.66439	-0.132645	-0.148205	-0.0951111	-0.226908	0.440343	-0.133482	0.987969	2.75635	0.73531	1.06056	1.32964	2.45641	2.92296	1.58197	1.87462	0.796977
250024_at	At5g18270	ANAC087__Arabidopsis NAC domain containing protein 87	-0.739315	-0.21013	-0.382943	-0.178919	-0.70658	-0.806147	-0.514172	0.315932	0.0963833	-0.52606	-0.362939	0.471477	-0.204008	0.126142	-0.235395	-0.329686	-0.620102	-0.369709	0.147144	0.182777	-0.382804	-0.669556	-0.623255	-0.282538	-0.158873	-0.251567	-0.65818
249467_at	At5g39610	ANAC092_ATNAC2_ATNAC6_NAC2_NAC6_ORE1__NAC domain containing protein 6	-0.432172	-0.678397	-0.0848202	-0.415055	-0.0959312	-1.33667	-0.469266	0.203938	-1.06868	0.269065	-0.790246	0.721201	-0.0113462	0.137317	-0.0635448	-0.0892019	-0.171371	-0.395331	-1.00113	-0.0329325	-0.44358	-0.610845	-0.141172	-0.0300175	-0.234627	-1.39233	-0.272484
248855_at	At5g46590	anac096_NAC096__NAC domain containing protein 96	0.855276	0.395477	-0.290914	-0.258015	-0.260849	-0.0984157	0.273699	-0.00321863	0.437949	0.406776	-0.469375	0.2977	-0.138871	-0.335159	0.00293203	0.714123	0.825894	1.03728	1.84411	0.0888686	-0.277727	-0.408975	1.5086	1.09987	-0.207845	-0.570889	0.743788
261476_at	At1g14480	Ankyrin repeat family protein	-0.0819327	0.336451	0.0165558	0.490876	0.505018	-0.149508	0.182942	-0.045963	-0.668977	0.68417	-0.284812	0.112141	-0.000504322	-0.517403	0.0923002	0.215897	0.394517	0.021219	1.85247	-0.165651	-0.0743128	0.106651	-0.414623	0.200168	0.0627555	0.0338268	-0.0711118
263800_at	At2g24600	Ankyrin repeat family protein	-0.194241	0.0850746	0.126437	0.0507615	-0.33705	-0.0478144	0.551971	0.228419	-0.315649	0.374688	-0.301518	0.385446	0.151336	-0.413538	0.144959	0.253302	0.247594	0.355041	1.86901	-0.141708	0.234265	0.0361347	0.639659	0.752572	-0.208966	-0.703356	-0.151522
251934_at	At3g54070	Ankyrin repeat family protein	0.111585	0.0238526	-0.0921883	0.258526	0.485656	0.277207	-0.0502511	-0.347593	0.118568	0.0496331	0.174107	0.257244	0.143585	-0.199666	0.226641	-0.0890868	0.087962	0.0698221	-0.0381957	0.174553	0.142339	0.113946	0.918443	0.949104	1.16795	-0.324065	0.0415006
251437_at	At3g59910	Ankyrin repeat family protein	-0.210806	-0.70807	-0.271811	0.308621	-0.268576	0.550252	0.27897	-0.19556	0.359794	0.158055	-0.781596	0.239662	-0.393657	-0.240473	-1.16612	-0.521772	-0.967333	0.542333	0.0224724	-0.292432	-0.583921	-0.393396	-0.247874	-0.44387	-0.403311	-0.619773	0.053519
255377_at	At4g03500	Ankyrin repeat family protein	1.09412	2.39197	0.717285	0.576293	0.958147	-0.445993	1.04624	-0.0979485	-0.0198068	-0.113481	-0.110222	-0.277073	-0.0328511	-0.313425	-0.0616687	0.103424	0.153222	0.879786	1.13259	0.538313	0.248714	0.221256	1.2866	1.42207	1.74005	2.14163	0.915767
250855_at	At5g04730	Ankyrin-repeat containing protein	-0.216697	0.467128	0.801297	-0.326642	0.96938	-0.386155	0.145423	0.426544	-0.0444148	-0.334506	-0.141854	-0.283536	-0.00803771	-0.250488	-0.135029	-0.52117	-0.252125	0.299154	0.110005	0.0255787	0.127047	0.11662	0.566606	1.94708	0.00352059	0.399765	-0.0307164
250474_at	At5g10230	ANN7_ANNAT7__annexin 7	0.526088	0.642311	-0.328896	0.258705	-0.397495	0.404226	0.241204	-0.236068	0.487086	0.0200505	0.205453	-0.730853	-0.0872696	0.0570352	0.611195	0.712038	-0.0486024	0.400268	0.814786	0.280081	0.208151	0.771812	0.646487	-0.23489	2.21222	1.70028	-0.144818
266418_at	At2g38750	ANNAT4__annexin 4	-0.175179	-0.528792	-0.293915	-0.172661	-0.337837	0.209449	0.703536	0.393218	-0.450188	-0.195348	0.142294	-0.0487763	0.092658	-0.0749619	0.215573	0.0499139	0.0301342	-0.187716	0.343788	0.176341	0.26403	0.70616	-0.130137	0.0956302	0.115652	0.961381	-0.132971
266672_at	At2g29650	ANTR1_PHT4;1__phosphate transporter 4;1	0.0340846	-0.049573	0.00586093	-0.07496	-0.0559334	-0.352419	-1.30603	-0.582105	-0.311435	0.0897514	0.448545	0.0063306	0.453283	0.107437	0.173458	0.350796	0.267904	0.117865	-0.529901	-0.0935729	0.0401181	0.0485849	0.0334012	-0.749442	0.293403	-0.229291	-0.0458852
246597_at	At5g14760	AO__L-aspartate oxidase	3.10018	1.84271	-0.748376	-0.371034	-0.25512	-0.226783	0.308174	-0.442644	-0.56939	0.839262	0.597473	0.412472	-0.096163	0.210595	0.23853	0.412064	0.7144	1.57333	2.77037	0.230724	-0.152678	-0.60049	2.63157	1.30824	2.26603	1.19401	1.78794
262988_at	At1g23310	AOAT1_GGAT1_GGT1__glutamate:glyoxylate aminotransferase	0.456809	0.292614	0.0531473	0.208856	0.363496	-0.309866	-0.203675	0.779838	0.191374	0.694679	0.885786	0.0235582	0.119803	0.437107	0.0721472	0.436518	0.703723	0.22987	0.088536	0.0764296	0.364216	0.148094	0.667428	0.40306	1.11043	1.38847	0.417023
257644_at	At3g25780	AOC3__allene oxide cyclase 3	1.35265	1.1383	-0.317679	-0.474029	0.203348	0.0729244	0.814947	0.54422	-0.366357	0.540373	1.01591	-0.138287	-0.208016	0.433771	0.216087	-0.234316	0.137806	0.695663	1.52712	0.470509	-0.049817	0.0438561	0.631563	0.720704	1.07859	1.14115	0.6513
255438_at	At4g03070	AOP_AOP1_AOP1.1__2-oxoglutarate (2OG) and Fe(II)-dependent oxygenase superfamily protein	0.014513	-0.037921	-0.223231	-0.398135	-0.37183	-0.733477	-0.524771	-0.390245	-0.428962	-0.383374	-0.538571	-0.2468	0.140293	-0.256551	0.0927495	0.0844408	-0.0599105	0.114052	0.257553	0.0658435	-0.293566	-0.259978	-0.717281	-0.64746	-0.547594	-0.710011	-0.0942967
265182_at	At1g23740	AOR__Oxidoreductase, zinc-binding dehydrogenase family protein	-0.230931	0.00603572	-0.346615	0.0345897	-0.282857	0.650456	-1.97941	-0.107569	-1.06643	0.0540578	0.1192	-0.271498	0.169817	0.125484	0.0579816	0.186962	0.580309	-0.0811188	-0.171901	0.00406997	0.114603	0.460465	0.163443	0.0874356	-0.0929271	-0.852731	0.128203
258452_at	At3g22370	AOX1A_ATAOX1A_AtHSR3_HSR3__alternative oxidase 1A	-0.487332	-0.360973	-0.864491	0.074034	-0.696092	0.0836492	0.148716	-0.143993	-1.10372	0.625505	0.751703	0.359146	-0.459634	0.17867	-0.467993	-0.175112	-0.391798	-0.0187261	-0.368758	-0.313306	-0.0658149	-0.328404	-0.838311	-1.07976	-0.0262489	0.0740246	-0.208035
259293_at	At3g11580	AP2/B3-like transcriptional factor family protein	2.31111	0.36103	0.132501	-0.353647	-0.254003	-0.510192	-0.25149	0.301974	-0.773563	0.0562315	0.179745	-0.345728	-0.0424886	-0.0938881	0.152908	0.439394	0.57088	1.26618	1.45794	0.509431	-0.13444	-0.220173	0.502823	0.198119	0.0909209	0.783834	0.915292
250719_at	At5g06250	AP2/B3-like transcriptional factor family protein	-0.159626	0.0938242	-0.423445	-0.293152	-0.421313	0.437148	-0.277697	0.373193	-0.261368	-0.632325	-0.794822	-0.30644	0.027977	-0.256528	-0.109186	0.0774842	-0.214557	-0.337785	0.129151	-0.059579	-0.0371791	-0.162555	-0.319956	-0.782261	-0.912307	-0.725344	-0.12254
248485_at	At5g51050	APC2__Mitochondrial substrate carrier family protein	1.79784	-0.00975252	0.171865	0.308025	0.249877	0.401811	0.0110475	-0.337825	-0.0935159	0.585319	-0.515141	0.370443	-0.0500215	-0.0402268	-0.170366	0.368802	0.486866	0.901233	0.59274	-0.1388	-0.28564	-0.363142	0.135533	0.261668	0.208065	0.79136	1.14251
248886_at	At5g46110	APE2_TPT__Glucose-6-phosphate/phosphate translocator-related	-0.24883	-0.221092	-0.369305	-0.361458	0.087794	-0.525152	-2.08071	0.151113	-0.513828	0.0141476	0.830111	-0.116704	0.256084	0.102818	0.128987	0.249217	2.03973	0.0475125	0.178583	0.0882819	0.151463	0.188031	-0.0752346	-0.160146	0.0987453	-0.366696	-0.574735
261089_at	At1g07570	APK1_APK1A__Protein kinase superfamily protein	-0.199004	-0.18867	-0.00317729	0.157723	0.189286	-0.85663	-0.144755	-0.335863	-0.246524	-0.0256019	0.0290751	-0.341568	-0.250793	0.0532336	-0.191499	-0.234755	-0.399	-0.051232	-0.128537	-0.0194938	0.0314518	0.0594061	-0.132289	-0.870483	-0.43489	-0.459581	-0.0110847
247005_at	At5g67520	APK4__adenosine-5'-phosphosulfate (APS) kinase 4	-0.86316	-0.452427	-0.530131	-0.504687	-0.50144	-0.785579	-0.652715	-0.0352445	-0.555407	-0.338327	-0.416974	0.154716	-0.0104818	0.244097	-0.0724375	0.308182	-0.13844	0.0312544	-0.275886	0.00529483	-0.378583	-1.01097	-0.457907	-0.916434	-0.483061	-0.556309	-0.06535
255284_at	At4g04610	APR_APR1_ATAPR1_PRH19__APS reductase 1	0.0152371	-0.115483	2.067e-05	-0.385058	0.143143	-0.0254259	1.18438	0.20263	-0.77821	1.17235	1.30296	0.341427	0.293711	0.603227	0.627437	0.0451953	0.579633	-0.220685	0.188414	0.126262	-0.141453	0.277036	-0.451263	-0.439168	1.27884	0.279303	-0.367372
264745_at	At1g62180	APR2_APSR_ATAPR2_PRH_PRH43__5'adenylylphosphosulfate reductase 2	1.94627	1.07959	0.227889	0.259774	0.524369	0.315718	0.880662	0.593102	-0.305803	1.64009	1.23942	0.460332	0.260469	-0.0220144	0.327076	0.0997395	0.749081	1.22207	1.56738	0.580883	0.172155	0.325878	0.637629	0.775397	2.01056	1.66476	1.07658
254343_at	At4g21990	APR3_ATAPR3_PRH-26_PRH26__APS reductase 3	0.195276	-0.393013	0.292478	0.940164	0.484947	0.109414	0.706972	-0.183558	-0.858013	0.927688	0.781903	0.34728	-0.0623413	0.374199	0.629857	0.0140055	0.326985	-0.119036	0.863366	0.193736	0.0200597	0.420901	-0.917746	-0.699127	0.930728	-0.501956	-0.0211306
247525_at	At5g61380	APRR1_AtTOC1_PRR1_TOC1__CCT motif -containing response regulator protein	-0.114868	-0.275406	-0.109637	0.110814	-0.0132993	0.0785086	0.549822	0.00698936	0.497407	-0.127351	-0.564978	0.588367	-0.152907	0.227501	-0.544869	-0.0527568	-0.315027	0.0365232	0.136859	-0.10206	0.118499	-0.171468	0.244774	0.997261	-0.0206862	0.113271	0.338196
247668_at	At5g60100	APRR3_PRR3__pseudo-response regulator 3	0.0260539	0.13324	0.107817	-0.117509	0.210904	-0.265003	-0.0945938	-0.149372	-0.212596	0.132565	-0.501392	-0.0938274	-0.46079	-0.322304	-0.0599587	0.234319	0.122076	-0.190227	-0.0971495	-0.0550006	0.0391629	0.093993	0.0486446	1.20112	0.635805	-0.0823788	0.285138
249741_at	At5g24470	APRR5_PRR5__pseudo-response regulator 5	-0.489054	-0.106881	-0.164158	-0.659912	-0.21737	-0.0811343	0.00426689	0.157483	0.805175	0.12511	-0.36784	0.0964038	-0.231245	-0.0149081	-0.588434	-0.353786	-0.800179	-0.243003	-0.270057	0.275401	-0.125656	-0.0885015	0.610056	1.79174	-0.0168414	0.623281	-0.269925
256835_at	At3g22890	APS1__ATP sulfurylase 1	0.411497	0.210421	-0.00279534	-0.259642	-0.176602	-0.156899	-0.564003	-0.0936095	-1.05562	0.930776	1.26376	0.400228	-0.0358251	0.246528	0.334744	0.25085	0.64948	-0.124245	-0.00459798	0.0351577	-0.277052	-0.0833876	-0.0275371	-0.647296	1.1873	0.83444	0.0190392
250413_at	At5g11160	APT5__adenine phosphoribosyltransferase 5	-0.278491	-0.275962	0.120295	-0.0532759	0.236412	-0.113574	-0.311609	-0.96826	-0.12625	-0.407065	-0.355444	-0.00313761	-0.0016002	-0.119548	-0.896792	-0.556392	-0.916155	0.34914	-0.270481	0.10132	0.0306329	0.0382989	0.148953	-0.0240031	-0.243979	-0.665226	0.0458779
258054_at	At3g16240	AQP1_ATTIP2;1_DELTA-TIP_DELTA-TIP1_TIP2;1__delta tonoplast integral protein	0.144841	0.585393	0.0970341	-0.110645	0.544469	0.397154	0.801009	0.771481	0.114204	0.344548	2.03738	-0.15232	0.610505	0.0125903	0.379759	-0.268741	0.494458	-0.186001	0.146667	0.179008	0.246232	0.294053	0.2791	0.493511	0.609235	1.64117	0.193991
267024_s_at	At2g29870	Aquaporin-like superfamily protein NIP2;1_NLM4__NOD26-like intrinsic protein 2;1	-1.90755	-1.20293	0.047101	-0.0144983	0.0671105	-0.552852	-1.40076	0.0437505	-0.163415	-0.235582	-1.28967	-0.0854017	-0.44205	-1.93803	-2.43153	-2.15663	-1.98042	3.50977	-0.308962	0.260084	-0.326636	-0.0706595	2.45608	0.191623	-0.415746	-0.458368	-0.178159
266536_at	At2g16900	Arabidopsis phospholipase-like protein (PEARLI 4) family	0.50856	0.394789	0.232941	0.835861	0.458005	-0.587844	1.23388	0.83502	-0.416833	0.51475	1.02738	0.358157	-0.298173	0.18825	0.0176255	-0.421674	-0.125277	0.194981	0.380447	0.309258	0.157266	0.0942111	0.511746	0.893279	0.441925	0.674303	0.224371
263576_at	At2g17080	Arabidopsis protein of unknown function (DUF241)	0.306009	0.175947	-0.239708	-0.417729	-0.0580585	-0.399606	0.99564	0.979796	-0.0649703	0.318325	0.555862	0.106585	0.908703	1.21582	0.514426	1.10856	-0.30141	0.762753	-0.0163358	0.31429	-0.177735	0.0960521	0.244011	-0.0656903	0.36699	0.290872	0.230023
253180_at	At4g35210	Arabidopsis protein of unknown function (DUF241)	0.225206	0.218941	0.0283745	0.173889	-0.0117729	-0.494547	1.97108	0.128155	0.365691	0.108033	0.0782064	-0.0428762	0.0748919	-0.0552253	-0.387685	-0.348307	-0.224923	-0.000631388	0.0971643	-0.106966	0.00668511	0.0448716	0.12268	-0.0202034	0.504205	0.181599	-0.0911214
253152_at	At4g35690	Arabidopsis protein of unknown function (DUF241)	0.0815208	0.146154	0.296007	0.181438	0.145997	-0.353852	0.529844	-0.0635089	-0.287237	-1.27223	-0.35557	-0.0872379	0.0436905	0.0948613	0.170214	0.246783	0.309332	0.239369	0.0381285	-0.241991	0.439547	-0.0028787	-0.0142041	0.0213247	0.0361097	-0.0651238	0.080358
253155_at	At4g35720	Arabidopsis protein of unknown function (DUF241)	-0.292088	-0.162307	0.0992447	0.183243	0.168581	-0.0723496	0.792428	-0.0406952	0.0794277	0.00615885	-0.474942	-0.00770827	-0.0105236	-0.28009	-0.0623732	-0.386007	0.193399	0.052654	-0.339861	-0.045139	0.310031	0.104545	0.368408	-0.196935	-1.06335	0.229398	-0.244695
245318_at	At4g16980	arabinogalactan-protein family	-0.0941834	-0.0345172	0.368552	0.926452	0.59322	-0.33549	-1.82319	0.158899	0.453585	-0.209316	0.918182	-0.598487	0.02106	-0.353888	0.248726	-0.197252	0.40607	-0.00580929	0.107042	-0.0907574	0.0778322	-0.127985	-0.284976	-1.21056	0.268443	0.693976	-0.504045
258774_at	At3g10740	ARAF_ARAF1_ASD1_ATASD1__alpha-L-arabinofuranosidase 1	-0.407314	-0.473213	0.430291	-0.0358768	0.533059	-0.766097	-0.0191285	0.562646	0.21226	0.542793	0.51326	0.254923	-0.186689	0.365509	0.0236001	0.564277	0.559908	0.154872	0.15258	-0.0717962	0.60597	0.592566	0.155613	0.437781	0.356349	0.402242	-0.0871569
245035_at	At2g26400	ARD_ARD3_ATARD3__acireductone dioxygenase 3	-0.240734	0.184374	-0.293004	0.312118	-0.210847	-0.337772	-0.888185	-0.101619	-0.599742	0.362041	0.125567	0.308513	-0.599172	-0.188788	-1.77342	-0.450378	-1.43502	1.09153	0.211593	-0.202175	0.0769705	0.187304	0.708459	-0.22102	0.0414527	-1.18151	0.192813
251289_at	At3g61830	ARF18__auxin response factor 18	0.907114	0.728148	0.161266	0.271424	-0.0333474	-0.227311	0.0239913	0.321248	-0.295322	0.41641	-0.309054	0.174288	-0.228854	-0.176074	0.10655	-0.146537	0.229364	0.224896	0.602123	-0.12335	0.207326	0.0217454	0.539656	-0.150529	1.18631	1.67076	0.815966
255065_s_at	At4g08870	ARGAH2__Arginase/deacetylase superfamily protein ARGAH1__arginase	0.163469	-0.00109679	-0.00841756	-0.0524234	0.119891	-0.903746	-2.08672	0.0643039	-0.437978	0.310559	0.066038	-0.081336	0.285325	-0.0403144	0.517885	-0.382626	-0.145089	0.256358	0.00561153	0.0906014	-0.0958177	0.0234256	0.078064	0.00325461	0.477701	0.183339	-0.143214
251436_at	At3g59900	ARGOS__auxin-regulated gene involved in organ size	-0.209164	-1.15745	0.0994824	-0.169016	0.2167	-0.944788	0.100094	0.279004	-0.883524	-0.061466	-0.287939	0.431308	0.638435	0.510914	-0.388938	0.0831151	-0.255148	0.0834995	-0.734963	-0.161666	-0.272906	-0.255701	-0.44476	-0.566728	-1.04872	-1.54705	-0.39244
261249_at	At1g05880	ARI12_ATARI12__RING/U-box superfamily protein	0.161715	-0.181426	0.0452912	1.91466	0.543486	0.155448	0.592231	0.169622	0.0075692	-0.312675	-0.22552	0.087585	0.252518	0.306421	0.173913	0.173858	-0.0760273	-0.482107	-0.528222	-0.160926	0.113609	0.012695	1.21927	1.04206	0.44728	-0.150861	-0.118045
258985_at	At3g08960	ARM repeat superfamily protein	0.0391256	-0.0759291	0.0819825	0.802028	0.0383743	-0.134669	-0.0575163	0.0429603	1.75798	-0.479313	-0.856173	0.0970892	-0.00360372	-0.457818	-0.145422	0.436524	0.0300556	-0.154808	-0.13713	-0.378869	0.0979032	0.0165505	-0.0461533	-0.059071	-0.120847	0.194417	-0.330246
250493_at	At5g09800	ARM repeat superfamily protein	3.97104	2.20271	0.214095	-0.210553	0.431858	-0.217637	0.635703	-0.283756	-0.181287	0.865123	0.947473	-0.65442	0.11464	1.48418	1.77759	1.91301	2.05001	3.35211	2.58326	0.151036	-0.600111	-0.505727	1.49937	0.98036	2.17011	2.71694	2.23475
267472_at	At2g02850	ARPN__plantacyanin	-0.291871	0.233169	-0.0540789	-0.495674	-0.275878	-0.392181	-1.19396	0.138686	-0.240835	0.305477	0.97812	-0.477823	-0.722288	1.67658	-0.565843	0.393281	-0.359516	0.210351	-0.1725	-0.119721	-0.169526	-0.629085	0.0260468	0.0720073	0.0424762	-0.57699	0.275034
262915_at	At1g59940	ARR3__response regulator 3	1.91113	0.769594	0.0001658	-0.280439	-0.123458	-0.0342671	-0.0666471	0.29166	-0.340613	0.98734	0.163832	-0.132716	-0.314745	0.623598	0.391579	0.4299	0.943213	0.344613	0.534219	-0.328267	-0.317479	-0.0757056	2.01895	1.71636	0.814418	2.25003	1.67953
252374_at	At3g48100	ARR5_ATRR2_IBC6_RR5__response regulator 5	-0.782383	0.0295413	1.22681	1.31423	1.54757	0.451016	-0.416031	0.752182	-0.345212	-0.158118	0.772898	-0.288641	0.0970922	0.44509	0.0216287	-1.31957	-0.187634	-0.197016	1.08504	0.695577	0.436183	0.80849	1.40795	1.81432	0.983295	1.67013	-0.705439
247406_at	At5g62920	ARR6__response regulator 6	-0.0914235	0.17581	0.738718	0.461279	0.959118	0.374445	0.257952	-0.433799	0.128091	-0.0620209	1.07114	-0.260658	0.232507	0.495973	0.272379	-0.823721	-0.0320512	-0.135327	1.154	0.846556	0.302837	0.52564	1.38637	1.27984	1.06736	2.20053	-0.48268
259466_at	At1g19050	ARR7__response regulator 7	0.362657	0.218974	0.932342	1.08572	1.17026	-0.133667	-0.139365	0.99198	-0.099694	-0.062799	1.629	-0.38374	0.605615	0.771426	0.220667	0.31236	0.0565491	0.838927	1.38107	1.12585	0.441549	0.455846	2.10812	2.0498	1.32703	1.8333	0.394333
266372_at	At2g41310	ARR8_ATRR3_RR3__response regulator 3	1.3802	1.17514	0.714951	0.920581	1.07578	-0.774412	0.754925	0.64625	0.187741	0.720531	0.486863	-0.431392	0.872052	0.719055	0.372319	0.0769829	0.559938	1.23166	0.80103	1.19866	0.486376	0.556757	1.52683	1.46961	2.38098	1.99715	0.492026
251665_at	At3g57040	ARR9_ATRR4__response regulator 9	0.644204	0.880188	1.37685	1.31861	1.4515	0.936834	1.09619	0.838101	0.125453	1.09457	1.62938	-0.421532	-0.00112002	0.28671	-0.0112101	0.0196385	0.289618	0.435197	0.489152	0.446612	0.641064	0.388049	1.39223	1.47867	1.11777	1.77958	0.634934
253252_at	At4g34740	ASE2_ATASE2_ATPURF2_CIA1__GLN phosphoribosyl pyrophosphate amidotransferase 2	0.645108	0.591574	-0.0721237	0.469883	0.430103	0.705247	0.203443	0.501109	-0.0136638	0.375548	-0.489967	-0.0742854	-0.00918765	0.247974	-0.0422668	-0.139605	0.204187	0.195627	0.845865	0.063687	0.0172088	0.161144	0.950903	0.952179	1.15685	1.04445	0.400464
246996_at	At5g67420	ASL39_LBD37__LOB domain-containing protein 37	4.57186	3.17597	1.85885	2.01648	1.99032	0.972842	1.68556	1.01703	0.745275	1.37595	1.08697	-0.532761	0.151659	1.85306	1.88948	2.74165	2.87246	2.62919	3.62848	0.790811	0.699656	0.153117	3.07781	2.81162	3.53177	4.66728	2.90413
262704_at	At1g16530	ASL9_LBD3__ASYMMETRIC LEAVES 2-like 9	-0.77295	0.184443	0.245735	0.457262	0.610661	0.356391	-0.417094	0.0181516	-0.015863	0.0389367	0.14633	-0.0340751	-0.107302	0.00351718	0.0414446	-0.443963	-0.313761	-0.190541	0.283629	0.3683	0.416756	0.0185342	0.0841741	0.825417	0.409233	0.675793	-0.455216
252415_at	At3g47340	ASN1_AT-ASN1_DIN6__glutamine-dependent asparagine synthase 1	-0.0346367	-1.06043	0.771367	-0.743118	0.035886	1.91584	0.378353	0.555669	0.216924	1.56839	1.18865	0.754742	-0.0585212	-0.672061	0.0347281	0.0788583	0.248557	-0.105725	3.70569	0.180883	1.19044	-1.05342	1.04894	1.54147	0.793904	1.46271	0.80073
247218_at	At5g65010	ASN2__asparagine synthetase 2	0.96947	0.552597	0.0329222	0.121264	0.37425	1.41148	2.92794	1.21444	1.6566	0.999119	1.03201	0.231894	0.487133	0.0440131	0.39221	-0.0874633	0.332673	-0.0869012	0.349487	-0.0125243	-0.134654	0.268156	0.480614	0.615069	2.14688	1.54235	0.0209734
258338_at	At3g16150	ASPGB1__N-terminal nucleophile aminohydrolases (Ntn hydrolases) superfamily protein	1.38439	-0.741476	0.988463	-0.246079	0.00261667	0.707248	1.20113	0.212194	0.065438	-0.206252	-0.0209191	-0.210755	0.430779	0.663292	1.49541	0.387632	1.25884	0.201738	1.25242	-0.321489	-0.951937	-0.860813	-1.25962	-1.54542	-0.51025	0.726654	0.919818
262134_at	At1g77990	AST56_SULTR2;2__STAS domain / Sulfate transporter family	0.172463	0.566648	-0.0344075	-0.427605	-0.306648	0.408837	0.669942	0.105247	0.354259	0.0753719	-0.38643	0.0196961	0.0648429	-0.492907	0.0289469	0.140673	0.23185	0.0796633	1.02046	0.12183	0.398302	0.701529	0.240046	0.47741	0.0257138	0.412126	0.0959925
264901_at	At1g23090	AST91_SULTR3;3__sulfate transporter 91	-0.159585	-0.822798	-0.0051328	-0.0552415	-0.37874	0.639435	-0.53582	-0.188246	-0.121722	0.0474791	-0.444814	0.138805	-0.0731504	0.151803	0.352901	0.131765	0.64027	-0.385666	-0.474625	-0.251799	-0.264572	-0.507883	-0.210999	-0.846151	-0.94723	0.010404	-0.0825486
245998_at	At5g20830	ASUS1_atsus1_SUS1__sucrose synthase 1	-0.373184	-0.444178	-0.283391	0.02249	-0.106786	-0.911255	0.31983	-0.018135	-0.204895	0.220695	0.78999	0.124321	-0.559583	-0.952086	-0.881407	-0.726774	-1.14608	1.80702	0.0189235	0.0949888	-0.166862	-0.270208	0.815898	0.15339	0.00258959	-0.0214055	-0.0687104
248148_at	At5g54930	AT hook motif-containing protein	0.222313	0.0935628	0.410767	-0.113599	0.226629	-0.0611561	-0.609938	0.457044	-0.894964	0.532427	0.115698	-0.191245	-0.113195	-0.526854	-0.418542	0.128382	-0.271047	0.0659012	0.0195248	0.0287106	0.102364	0.0187433	0.238277	1.16368	0.273057	-0.167982	0.0122165
258158_at	At3g17790	ATACP5_ATPAP17_PAP17__purple acid phosphatase 17	-0.401333	0.00466581	-0.534785	0.484219	0.0634886	-0.943372	0.359259	-0.449606	0.418436	0.0859019	-0.597411	-0.334529	-0.507179	0.113937	-0.73601	0.0161784	-0.0398261	0.220054	-0.632428	0.0143815	0.248391	0.0402604	-0.72453	-0.620931	-0.559334	-0.497775	0.245021
247232_at	At5g64940	ATATH13_ATH13_ATOSA1_OSA1__ABC2 homolog 13	-0.0892246	-0.0400178	0.833186	0.285109	-0.171839	0.492751	-0.525652	-0.473154	0.165858	0.0453228	-0.413056	0.286916	0.352584	0.203546	-0.132294	0.626772	0.101791	0.442161	-0.182993	-0.0950486	-0.201737	0.0292778	-0.196007	-1.18215	0.183793	0.407969	-0.0429845
261927_at	At1g22500	AtATL15_ATL15__RING/U-box superfamily protein	1.5902	1.41617	1.02387	0.0727416	0.892309	1.0923	1.60358	1.28662	1.08305	0.683641	1.24232	-0.756646	-0.0936147	0.365518	0.141306	0.265383	0.394717	0.18519	1.04909	0.796369	0.688701	0.771085	1.24873	1.52002	1.86691	2.62546	1.0044
245867_at	At1g58080	ATATP-PRT1_ATP-PRT1_HISN1A__ATP phosphoribosyl transferase 1	0.714493	1.10428	0.581815	0.677027	0.612996	0.940208	0.925897	0.725154	-0.311908	1.14502	0.667487	0.226608	0.373216	0.162901	0.341967	-0.470597	0.228909	-0.1921	0.475216	0.473066	0.0872722	0.280644	0.660083	0.93116	1.30068	1.41168	0.315399
250900_at	At5g03470	ATB' ALPHA__Protein phosphatase 2A regulatory B subunit family protein	0.590832	0.516322	0.382898	0.196596	0.361036	-0.0828472	0.530161	0.616296	0.530368	0.368191	0.178757	0.224649	-0.298574	0.0996408	-0.208662	0.179577	-0.213513	0.352242	0.696713	0.395089	0.179328	0.19854	0.75011	0.906425	0.514711	0.684219	0.577091
264928_at	At1g60710	ATB2__NAD(P)-linked oxidoreductase superfamily protein	0.532313	0.769275	0.695799	0.0934197	0.685493	-0.363312	0.707113	0.751174	-0.116987	0.890216	0.753547	0.171215	0.121208	0.197455	0.0884733	0.168499	0.0651468	0.280009	0.540332	0.438754	0.24716	0.138468	1.01523	1.16174	1.1396	0.964618	0.305378
259161_at	At3g01500	ATBCA1_ATSABP3_CA1_SABP3__carbonic anhydrase 1	-0.280981	-0.0459583	-0.0252458	-0.0157407	-0.0469706	0.418654	-1.71265	0.0435538	0.138846	0.0199801	0.0590206	-0.0790898	-0.206568	-0.169377	0.10336	0.0670385	2.00229	-0.166691	0.130547	-0.133466	0.196152	-0.0233012	-0.0425189	-0.0944828	-0.268651	0.13584	0.0064418
264313_at	At1g70410	ATBCA4_BCA4_CA4__beta carbonic anhydrase 4	1.64828	1.93739	0.0343241	0.0762135	0.403334	0.0522694	1.90654	1.47676	0.572924	0.992048	1.63063	-0.127134	0.689014	0.400269	0.837642	0.609545	1.02046	0.396836	1.80581	0.486412	0.135926	-0.0568321	1.98733	2.0773	2.17232	3.46478	0.808157
246099_at	At5g20230	ATBCB_BCB_BCB_SAG14__blue-copper-binding protein	0.0439989	-1.43945	-0.143998	-0.347591	-0.353811	-0.489953	0.381785	0.416709	-1.07814	0.787684	1.03634	0.218383	-1.52133	-0.0670614	-0.108559	-0.162915	0.529561	-0.248411	0.704838	0.96478	-0.010496	-0.00334455	0.525641	0.566171	0.019129	-1.56014	-0.267598
263319_at	At2g47160	AtBOR1_BOR1__HCO3- transporter family	0.576403	1.84014	1.60966	1.26393	1.91561	0.156761	1.12461	1.01292	1.06364	0.584303	0.274777	0.330216	0.212134	0.0175963	0.0792864	-0.103994	0.0801167	0.273261	1.08103	0.732923	1.19515	0.818458	2.11555	3.05843	1.88291	1.34839	0.273383
246085_at	At5g20540	ATBRXL4_BRX-LIKE4_BRXL4__BREVIS RADIX-like 4	2.71119	0.53741	0.0865547	0.0422927	0.349348	1.18718	1.08163	-0.0563948	0.193822	0.554057	-0.411154	-0.327565	-0.102883	-0.0668606	0.395544	0.0976893	-0.0768169	1.11802	2.23278	0.190769	0.0626678	0.0152056	0.366739	-0.0689381	1.17844	1.69795	1.52929
260230_at	At1g74500	ATBS1_BS1_TMO7__activation-tagged BRI1(brassinosteroid-insensitive 1)-suppressor 1	0.161672	-0.08685	-0.413829	-0.250149	-0.308791	-1.14377	-0.566749	0.193771	-0.499016	-0.362685	1.99236	-0.394707	0.49365	0.229495	0.00880037	-0.306222	-0.372803	0.267933	-0.524799	0.392911	-0.605276	-0.151885	0.0905189	-0.257665	-0.519597	0.412782	-0.0241876
252367_at	At3g48360	ATBT2_BT2__BTB and TAZ domain protein 2	2.10254	2.52607	2.56218	1.94326	2.48177	2.01307	3.69239	1.82343	1.39826	2.0449	0.58168	-0.0599556	0.150856	-0.0951354	-0.0431087	-0.0104353	0.203392	1.02091	5.66385	1.6652	3.13656	1.59385	3.35437	3.97754	1.60245	2.88753	3.29316
248622_at	At5g49360	ATBXL1_BXL1__beta-xylosidase 1	-0.612728	-0.36382	0.678233	-0.520265	0.648176	0.3977	-0.0754026	0.402114	0.220932	-0.329092	0.143922	-0.187054	0.0527422	-0.250247	0.548685	0.80866	0.429313	-0.101283	0.31279	0.101983	0.596588	0.440645	-0.767997	-0.0913467	-0.410866	-0.671097	-0.0680975
247266_at	At5g64570	ATBXL4_XYL4__beta-D-xylosidase 4	0.171539	-0.44426	-0.0180137	0.230863	0.654384	-0.186112	-0.244572	0.0847714	-0.791202	-0.0527304	0.371265	-0.144336	0.450384	0.225125	-0.0234302	0.163585	0.395232	0.0774186	-0.242906	-0.0737545	-0.0649323	0.214123	-0.355853	-0.145156	-0.0543443	-1.56076	-0.0792238
260030_at	At1g68880	AtbZIP_bZIP__basic leucine-zipper 8	2.92517	2.64167	0.653717	0.367937	1.17653	0.0200608	-0.232952	0.398641	-0.538272	0.396197	0.840067	-0.84537	-0.806256	0.465632	1.32327	1.55263	1.82052	3.09759	1.25936	0.67922	-0.388498	-1.27124	2.31711	2.46743	1.48523	3.22402	1.13397
246522_at	At5g15830	AtbZIP3_bZIP3__basic leucine-zipper 3	2.32294	1.86489	0.719085	0.367511	0.918947	-0.239715	-0.979352	0.443169	0.282226	0.409652	1.00959	-0.812963	0.392857	0.239641	0.313772	1.11198	1.05863	1.81888	1.77734	0.485228	0.596211	0.774094	1.49723	1.49729	1.99418	1.34268	1.74373
252232_at	At3g49760	AtbZIP5_bZIP5__basic leucine-zipper 5	1.28203	0.820466	0.560871	0.0917088	0.781203	-0.378475	0.0103288	-0.188758	-0.255836	-0.232	-0.112772	-0.560261	0.736334	-0.0242451	0.469914	0.816413	0.561007	1.21909	0.736025	0.488449	0.0916502	-0.0339971	0.755246	0.711343	0.715819	0.862591	0.90868
251237_at	At3g62420	ATBZIP53_BZIP53__basic region/leucine zipper motif 53 CPuORF3__conserved peptide upstream open reading frame 3	0.605563	0.370394	0.0936171	-0.233277	-0.090945	-0.151372	0.704546	0.448484	-0.817536	0.548556	1.72177	0.156156	-0.122846	0.0994658	0.0215679	-0.0657817	-0.0799733	0.38065	1.03258	0.2132	0.0322627	0.281984	0.593571	0.49942	0.0579706	0.441775	0.170647
256131_at	At1g13600	AtbZIP58_bZIP58__basic leucine-zipper 58	0.273049	0.692998	0.237194	0.216109	0.289191	-0.2351	-0.00652346	1.00662	-0.345325	0.137871	0.564836	-0.689592	0.443664	0.335899	-0.138784	1.74309	1.02282	1.3043	1.03269	0.391733	0.0125037	0.289137	0.651446	-0.541824	1.12636	0.990572	0.556991
259616_at	At1g47960	ATC/VIF1_C/VIF1__cell wall / vacuolar inhibitor of fructosidase 1	-0.722229	-0.662638	-0.305173	-0.700687	-0.108469	0.809256	0.0445364	-0.273077	-0.665651	0.0490159	-0.0201375	-0.0367381	-0.432498	-0.877703	-2.36382	-1.187	-1.60626	1.78648	-0.227013	0.0793526	-0.00815953	0.0268064	0.0708094	-0.71024	-0.918957	-0.946364	-0.026919
266209_at	At2g27550	ATC__centroradialis	0.209281	0.407871	-0.779227	-0.559191	-0.737688	0.60103	-0.325292	0.22974	-1.0166	0.179603	0.0758906	0.32729	-0.604039	0.28407	-0.755449	-0.303878	-0.133423	-0.00499967	0.242381	-0.307434	0.503676	-0.212965	-1.23342	-1.31318	0.298244	0.0464295	-0.054233
252679_at	At3g44260	AtCAF1a_CAF1a__Polynucleotidyl transferase, ribonuclease H-like superfamily protein	-0.385734	-0.33188	0.329646	0.888949	-0.215605	0.451069	1.16998	-0.0452535	-0.94687	0.176345	-0.170844	-0.28482	-0.304333	-0.23558	-0.128203	-1.07963	0.0597192	0.143881	1.16356	0.0734113	0.220569	0.342651	0.271081	0.995361	-0.184639	0.201229	-0.021744
249928_at	At5g22250	AtCAF1b_CAF1b__Polynucleotidyl transferase, ribonuclease H-like superfamily protein	-0.143253	0.047007	0.198928	0.488155	0.496903	0.497797	1.65197	-0.0629928	-1.04165	-0.121184	0.583413	-0.708768	-0.319955	0.0185411	-0.145919	-0.421094	-0.287877	0.226201	0.187419	0.368512	-0.0452876	-0.386109	-0.114651	0.393466	-0.350946	0.112228	0.119982
267083_at	At2g41100	ATCAL4_TCH3__Calcium-binding EF hand family protein	-0.0567844	-0.0633421	0.210195	0.95121	0.261064	-0.88291	-0.042141	0.438399	-0.850533	0.643448	1.02637	0.334976	-0.824887	-0.142924	-0.560249	-0.0369087	-0.154333	0.520268	1.23224	0.847055	-0.0520804	-0.422644	0.904647	0.593623	-0.0842184	-0.717138	-0.0929068
267093_at	At2g38170	ATCAX1_CAX1_RCI4__cation exchanger 1	0.972754	0.811969	0.298466	0.674477	0.721274	0.411252	0.744154	-0.551426	-0.39465	0.322302	1.46485	0.344744	0.444684	0.126291	0.506821	-0.00342896	0.0970896	0.289119	0.532485	-0.0175205	-0.0535855	-0.262329	0.578112	0.317259	1.42248	1.53091	0.722626
246302_at	At3g51860	ATCAX3_ATHCX1_CAX1-LIKE_CAX3__cation exchanger 3	0.0502774	0.107448	-0.0116811	0.220469	-0.00641284	-0.203944	0.082491	-0.269992	-0.676039	0.203299	0.259589	0.253686	0.10879	0.242251	0.280468	-0.135602	0.084041	-0.0222353	-0.0607616	-0.367829	-0.288386	-0.342942	-0.382309	-1.01342	0.243449	0.0115418	-0.47818
248827_at	At5g47100	ATCBL9_CBL9__calcineurin B-like protein 9	1.17078	1.04304	0.5537	0.273021	0.669128	-1.32122	0.6186	0.24946	-0.187752	0.0841207	0.32527	-0.123215	0.424605	0.130349	0.397512	0.332349	0.408405	0.403333	0.701289	0.283587	0.680965	0.0822807	1.21495	1.01988	1.89408	1.35529	0.951225
266719_at	At2g46830	AtCCA1_CCA1__circadian clock associated 1	-0.12778	-0.277607	0.040948	0.0836402	-0.155909	0.408751	-0.956608	0.191058	-0.187742	0.125206	0.859557	0.283995	0.811666	0.223882	-0.408545	0.307303	-0.130021	0.515516	0.0999012	-0.189613	-0.0216084	-0.0546509	-1.24305	-3.85269	0.18482	0.409254	-0.427432
265943_at	At2g19570	AT-CDA1_CDA1_DESZ__cytidine deaminase 1	-0.889252	-0.366536	-0.267602	-0.126528	-0.0614997	0.272966	-0.396035	0.114802	-0.135593	-0.0618531	0.810263	-0.222209	-0.157391	-0.0625503	0.124271	0.6078	0.147732	-0.498136	-0.196988	-0.0898049	-0.139437	-0.0295409	-0.555983	-0.590426	-1.11451	-0.578722	-0.182029
261751_at	At1g76080	ATCDSP32_CDSP32__chloroplastic drought-induced stress protein of 32 kD	-0.506627	-0.106694	0.27766	-0.00974639	0.229053	-0.369777	-1.53059	0.559304	-0.254473	-0.238795	0.758188	-0.325963	-0.359067	0.0719075	0.249299	0.432747	1.02629	-0.21699	0.190001	0.0804612	0.27461	0.229471	0.896726	0.815314	-0.222748	-0.362266	-0.04003
260837_at	At1g43670	AtcFBP_FBP_FINS1__Inositol monophosphatase family protein	-0.0973278	-0.149363	0.265857	-0.189557	0.340384	0.559721	-1.0578	0.150052	-0.444929	0.314127	-0.0617606	0.0270902	0.20019	0.0759409	0.463742	0.166187	0.611747	-0.374093	0.218649	0.483927	0.198759	0.129907	0.197794	1.06925	-0.125067	-0.21858	0.224264
249767_at	At5g24090	ATCHIA_CHIA__chitinase A	0.114793	-0.28567	-0.205043	-0.097628	-0.711409	-0.569989	0.237052	0.103724	-0.133253	-0.179373	-0.00312414	-0.0562837	-0.167115	0.224073	-0.32924	-0.115313	-0.267405	0.172517	-0.100811	0.0820922	0.087867	0.140275	-0.671484	-0.972375	-0.0529708	0.31351	0.270034
250207_at	At5g13930	ATCHS_CHS_TT4__Chalcone and stilbene synthase family protein	-0.0242912	0.0762742	-0.383803	-0.361206	-0.444557	-0.314353	-0.223377	-0.240707	-0.968956	-0.786942	0.426842	-0.304527	0.226766	0.24254	0.408768	-0.162569	0.179109	-0.0366831	-0.201288	0.27643	-0.103456	-0.027184	-0.160625	-1.53469	-0.293477	-0.503876	-0.164529
262324_at	At1g64170	ATCHX16_CHX16__cation/H+ exchanger 16	0.0320973	-0.641328	-0.790737	-0.761295	-0.856233	0.199138	-0.438463	0.0678678	-0.319278	-0.14524	-0.585659	0.193973	0.443023	0.339495	0.0659716	0.305356	-0.476626	-0.0565597	-0.354607	-0.388415	-0.658306	-0.282242	-1.07015	-1.22458	-0.595694	-0.833528	-0.186429
254215_at	At4g23700	ATCHX17_CHX17__cation/H+ exchanger 17	-0.034619	-1.57092	-2.11363	-1.36872	-1.73814	-0.560231	-0.972874	-0.144964	-0.636382	-0.44939	0.61607	0.164732	0.523873	0.91899	0.646679	0.991522	0.938378	-0.403861	-0.552156	-0.752528	-0.770802	-1.75352	-3.8245	-4.16204	-0.685932	-2.17799	0.0663404
249255_at	At5g41610	ATCHX18_CHX18__cation/H+ exchanger 18	-0.0214793	-0.264957	-0.658793	-0.140098	-0.485202	-0.662976	-0.255203	-0.173186	-0.315867	0.0519652	0.0371608	0.476896	0.167471	0.203314	-0.00883251	-0.394448	-0.501749	0.029924	-0.223952	-0.17665	-0.232179	-0.135453	-1.77038	-2.51392	-0.995744	-1.57224	-0.258837
251060_at	At5g01820	ATCIPK14_ATSR1_CIPK14_PKS24_SnRK3.15_SR1__serine/threonine protein kinase 1	-0.279951	0.260982	-1.05628	-0.602742	-0.82542	-0.0965141	0.576981	0.35816	0.356053	0.415179	0.335368	0.345331	0.0377333	0.35174	0.042238	-0.301307	-0.118469	-0.105373	-0.167531	0.0608133	-0.515036	-0.953162	-0.60725	-1.08659	-0.163284	0.0228558	0.398558
245775_at	At1g30270	ATCIPK23_CIPK23_LKS1_PKS17_SnRK3.23__CBL-interacting protein kinase 23	0.82248	0.662068	0.554314	0.701578	0.687796	0.275942	1.28581	0.252083	0.0308339	0.99945	1.04359	0.30303	-0.212808	0.12047	-0.0650109	-0.0819378	0.0874183	0.340585	0.632944	-0.0765827	0.350485	0.0363278	1.16745	1.30486	1.20957	0.8749	0.42482
253550_at	At4g30960	ATCIPK6_CIPK6_SIP3_SNRK3.14__SOS3-interacting protein 3	-0.315338	-0.70435	-0.0524011	0.173281	-0.0967031	-0.870901	-0.724589	-0.251662	-0.585141	0.504878	0.550382	0.408936	-0.495155	-0.261235	-0.43702	-0.555089	-0.113953	-0.0703908	-0.672792	-0.364768	-0.0447772	-0.558759	-0.241074	-0.699286	-0.79405	-0.755295	-0.104645
254167_at	At4g24400	ATCIPK8_CIPK8_PKS11_SnRK3.13__CBL-interacting protein kinase 8	0.795468	0.426698	0.310234	0.160923	0.233285	0.13815	0.638616	0.415853	-0.041953	0.466481	0.881561	0.01895	0.04152	0.226041	-0.250661	0.00682066	-0.267545	0.576386	0.905991	0.212357	0.00129863	0.00223616	1.24844	0.892604	0.849943	0.376034	0.415645
245108_at	At2g41510	ATCKX1_CKX1__cytokinin oxidase/dehydrogenase 1	0.142058	-0.177353	-0.371572	-0.201685	-0.374379	-0.00447914	-0.134023	-0.226108	-0.0267124	-0.212003	-1.01352	0.009936	0.337561	-0.459009	-0.0614727	0.371634	-0.0392894	0.277316	0.0406082	0.0255024	-0.335416	-0.601607	0.847261	-1.10676	0.0851356	-0.228595	0.177943
253696_at	At4g29740	ATCKX4_CKX4__cytokinin oxidase 4	0.281377	0.0803137	0.896716	1.10097	1.1652	-0.583144	-0.0449519	-0.317304	-0.151624	-0.412132	0.419328	-0.28409	-0.0530642	0.418341	-0.223899	-0.0805851	-0.36452	0.0178418	0.189071	0.490058	0.606107	1.20455	1.27543	1.03047	1.4017	2.07962	-0.0237166
249327_at	At5g40890	ATCLC-A_ATCLCA_CLC-A_CLC-A_CLCA__chloride channel A	0.267015	-0.443248	0.672046	0.463199	0.567192	0.598933	1.7382	0.920607	0.915609	1.13846	0.642969	-0.012546	0.123697	0.27025	0.27168	0.669017	0.530992	0.128106	0.336826	0.288419	0.563392	0.759269	0.53945	0.825337	1.30679	0.925202	0.238091
256751_at	At3g27170	ATCLC-B_CLC-B__chloride channel B	0.622726	0.985439	-0.228304	-0.438665	0.136546	-0.180645	0.977714	0.271706	-0.0701529	0.559303	0.594901	-0.28012	0.185328	0.0302578	-0.16717	0.473912	-0.0879749	0.554321	0.993721	0.0323278	-0.291643	-0.145788	1.52483	0.692479	0.510904	1.33813	0.302218
266477_at	At2g31085	AtCLE6_CLE6__CLAVATA3/ESR-RELATED 6	0.321941	0.729638	1.26036	1.17562	1.42796	-0.0395085	0.0865561	0.23347	0.0193464	-0.234007	0.181785	0.076301	-0.0935231	-0.0859815	-0.0448757	0.250442	0.733019	0.235313	0.613713	0.576259	-0.2366	0.327811	2.05271	3.92755	-0.120206	0.292367	0.672998
262728_at	At1g75820	ATCLV1_CLV1_FAS3_FLO5__Leucine-rich receptor-like protein kinase family protein	-0.0319057	0.0391655	0.697938	0.574436	0.916904	0.675344	0.0176183	-0.1641	-0.383553	0.0429344	0.403278	0.285306	0.455693	0.0270841	0.287141	0.0966641	-0.0670478	0.0663402	-0.201176	-0.128485	0.593265	0.213265	0.14693	1.54483	-0.190679	-0.361226	-0.137541
256522_at	At1g66160	ATCMPG1_CMPG1__CYS, MET, PRO, and GLY protein 1	-0.640408	-0.178185	0.267149	0.372665	0.00451584	-0.712037	1.75122	0.471236	-0.527547	0.209479	0.238397	-0.653463	-0.179805	0.536855	-0.0180288	-0.562529	0.04945	0.0884959	0.841237	0.413653	0.133678	0.172376	0.243589	0.68223	-0.0739455	0.215302	-0.287167
258377_at	At3g17690	ATCNGC19_CNGC19__cyclic nucleotide gated channel 19	0.0752369	-0.0149037	0.156338	0.421324	0.0700091	-0.876248	0.14568	-0.00996699	0.257699	0.221546	-0.245972	0.356102	0.142696	0.0306156	0.115953	-0.304304	0.0665454	-0.0414483	1.98577	0.00607652	0.0780876	0.151448	-0.252123	-0.0921581	-0.528207	-0.602393	-0.0550137
247921_at	At5g57660	ATCOL5_COL5__CONSTANS-like 5	0.687988	0.922336	1.06448	0.676543	0.904332	-0.00585089	1.13775	1.3027	0.145068	1.15312	1.57372	-0.153313	0.149545	0.378065	0.215193	0.313454	0.211541	0.404065	1.43813	0.711724	0.323202	0.249508	1.23366	-0.0403824	1.32599	1.86444	1.11627
259570_at	At1g20440	AtCOR47_COR47_RD17__cold-regulated 47	-0.156019	-0.112189	0.133268	-0.0955158	0.0989616	-0.558434	0.216433	0.200059	-0.213103	0.210436	0.653673	0.0216953	0.263278	0.196845	-0.227155	-0.305174	0.164513	0.106519	0.259948	0.326548	0.188946	0.0384878	0.91844	0.504582	-0.140955	0.0767432	-0.0704138
248607_at	At5g49480	ATCP1_CP1__Ca2+-binding protein 1	0.753408	1.22711	0.41304	0.497792	0.32101	-0.248121	0.62104	1.01933	-0.574408	0.586038	1.31141	-0.22252	0.270552	0.358002	-0.022933	-0.508717	-0.059988	0.363526	0.798645	0.00273709	0.107872	0.0760057	0.737275	0.447137	0.945898	1.15109	0.449987
267368_at	At2g44350	ATCS_CSY4__Citrate synthase family protein	0.156611	0.362789	0.263303	-0.0593145	-0.0119102	-0.216734	0.0802787	0.379375	-0.82994	0.625405	1.02058	0.153062	0.362029	0.187971	0.158282	0.0360921	0.127615	-0.306805	0.104794	-0.0231772	-0.257913	-0.134971	0.696849	0.828901	0.630794	0.954186	0.128818
265175_at	At1g23480	ATCSLA03_ATCSLA3_CSLA03_CSLA03_CSLA3__cellulose synthase-like A3	0.0546258	0.400604	0.283532	0.222698	0.476861	-0.288838	0.373894	0.458419	-0.610787	0.108741	0.395881	0.33689	0.217094	-0.0474471	0.337585	-0.463547	0.178935	0.11391	1.41279	0.0302819	0.0299934	-0.0773967	0.290656	0.292205	0.404482	0.355301	-0.458077
250892_at	At5g03760	ATCSLA09_ATCSLA9_CSLA09_CSLA9_RAT4__Nucleotide-diphospho-sugar transferases superfamily protein	-0.306669	-0.604288	-0.776624	0.0673071	-0.126971	-0.532752	-0.295166	-0.753611	0.00892773	-0.509409	0.386753	0.381594	0.424884	-0.0235266	0.393308	-0.473921	-0.14694	0.132417	-0.792418	-0.0624067	-0.477204	-0.293098	0.0156231	-0.351298	-0.477129	-0.383227	-0.62259
246494_at	At5g16190	ATCSLA11_CSLA11__cellulose synthase like A11	-0.235393	-0.148608	-0.00745235	-0.0663114	-0.138667	0.282618	-0.724357	-0.106938	-0.442124	-0.29906	0.036107	0.150578	-0.0609384	0.0824032	0.0440932	-0.148871	-0.131664	-0.065162	-0.288059	-0.0830656	-0.00713526	0.0985348	-0.690563	-0.582038	-0.68813	-0.335243	-0.417108
257071_at	At3g28180	ATCSLC04_ATCSLC4_CSLC04_CSLC04_CSLC4__Cellulose-synthase-like C4	-0.476152	-0.135275	-0.155527	-0.0488298	0.0742883	-0.41701	0.119082	0.457695	-0.621439	0.552264	0.486495	0.472311	0.31981	-0.0337215	-0.114569	0.0927789	-0.12409	-0.135549	1.34944	-0.0778257	-0.123689	-0.0868132	-0.22093	-0.133949	-0.12816	-0.508377	-0.686501
255175_at	At4g07960	ATCSLC12_CSLC12_CSLC12__Cellulose-synthase-like C12	-0.52822	-0.202184	-0.180026	-0.226943	-0.10187	-0.0688914	0.221743	0.0633079	-0.0897412	0.0348286	-0.572149	0.28407	0.0827313	0.445854	0.169678	-0.035456	0.221384	-0.409662	-0.545327	-0.292273	-0.425641	-0.413711	-0.549707	-1.21775	-0.860881	0.0696102	-0.46596
260592_at	At1g55850	ATCSLE1_CSLE1__cellulose synthase like E1	0.19561	0.030105	0.434423	0.201153	0.45103	-0.671647	-0.699468	-0.125471	-0.345894	0.635746	0.531537	0.393828	-0.397948	0.213478	-0.263596	0.702758	0.128095	-0.063535	0.15335	-0.200061	0.12683	-0.175051	-0.844702	-0.344016	-0.131781	-0.868159	0.0970691
266656_at	At2g25900	ATCTH_ATTZF1__Zinc finger C-x8-C-x5-C-x3-H type family protein	-0.574188	-0.89134	1.22159	0.770555	1.04271	1.23167	-0.533469	0.698274	-0.419442	0.398355	0.814389	0.0985536	0.387304	0.19858	0.455047	-0.476796	1.11322	-0.523998	0.353548	0.417763	0.773404	0.305457	1.26062	1.1755	0.363486	0.470104	0.408787
256150_at	At1g55120	AtcwINV3_ATFRUCT5_FRUCT5__beta-fructofuranosidase 5	1.11467	1.11427	-0.424434	0.10926	-0.00374613	0.0345179	0.088117	0.137195	-0.714963	0.913217	0.00953475	0.293165	0.329721	0.63326	0.75185	0.405674	0.436743	-0.0237229	0.34678	-0.225935	-0.354829	-0.297377	0.678861	-0.0849939	1.30888	0.710985	0.352487
250302_at	At5g11920	AtcwINV6_cwINV6__6-&1-fructan exohydrolase	0.159769	0.237829	0.269979	1.17037	0.76162	0.107097	-0.205107	-0.279725	-0.37379	0.0604568	0.31983	0.589988	-0.118241	0.0927225	-0.0238252	-0.0190446	0.06542	-0.158117	0.555683	0.0779151	-0.0942888	-0.0830584	0.257794	0.120427	0.344241	-1.48361	0.185029
261821_at	At1g11530	ATCXXS1_CXXS1__C-terminal cysteine residue is changed to a serine 1	-0.291541	-0.445853	0.232711	0.0466285	0.398597	-0.265216	-0.0792803	-0.0780075	-0.236474	0.144067	-0.0243406	-0.69602	0.0257389	0.0895233	-0.304622	-0.172119	0.0821099	0.440002	-0.0475298	0.137953	0.338001	0.294689	0.360553	1.51436	-0.252463	-0.287323	0.173664
250956_at	At5g03210	AtDIP2_DIP2__unknown protein; FUNCTIONS IN: molecular_function unknown; INVOLVED IN: biological_process unknown; LOCATED IN: endomembrane system; EXPRESSED IN: 11 plant structures; EXPRESSED DURING: 7 growth stages; Has 6 Blast hits to 6 proteins in 2 species: Archae - 0; Bacteria - 0; Metazoa - 0; Fungi - 0; Plants - 6; Viruses - 0; Other Eukaryotes - 0 (source: NCBI BLink).	0.00971512	0.0417474	-0.65953	-0.48013	-0.446492	0.0303881	1.89247	1.18468	-0.879806	0.804047	0.047133	0.405449	-0.0570808	-0.0246526	-0.0704754	0.0822042	-0.0598584	-0.141249	0.0455439	-0.14207	-0.0884245	-0.0540469	0.151116	0.132616	0.312645	-0.0513033	0.0206309
257540_at	At3g21520	AtDMP1_DMP1__DUF679 domain membrane protein 1	-0.108787	-0.564076	-0.801881	-0.379349	-0.071626	-0.1624	0.649666	-0.0857673	-0.196219	-0.193815	-0.166943	0.173623	-0.0897892	0.145536	0.879787	0.494978	0.58495	-0.444047	-0.0441696	-0.153661	-0.195294	0.0541659	-0.163876	-0.415585	-1.67781	-2.45532	-0.0177256
258183_at	At3g21550	AtDMP2_DMP2__DUF679 domain membrane protein 2	-0.137036	0.319671	-0.251312	-0.273638	-0.0958902	0.0638433	0.719155	0.56192	0.768692	-0.0447915	0.562518	0.0697514	0.169818	0.0316396	0.299729	-0.466604	-0.147088	0.238991	-0.0267147	0.201959	0.0444823	-0.249113	-0.0766797	-0.0148309	0.858116	1.29005	-0.395799
248970_at	At5g45380	ATDUR3_DUR3__solute:sodium symporters;urea transmembrane transporters	-0.307451	-0.334875	-1.86633	-2.01654	-2.04641	-0.16104	-0.804055	-0.843747	0.186487	-0.801877	1.15855	0.218981	0.170089	0.142716	-0.00168393	-0.536926	-0.561545	0.138057	-0.268136	-0.261093	-1.02701	-1.71878	-0.465432	-3.52943	-0.405433	-0.137519	-0.277382
258434_at	At3g16770	ATEBP_EBP_ERF72_RAP2.3__ethylene-responsive element binding protein	-0.352865	-0.432439	0.998926	-0.156487	0.0769819	-0.265434	-1.6936	0.185738	-0.44155	0.186733	0.238336	-0.25479	0.0297013	0.291483	-0.0695118	-0.342688	0.628106	0.267237	0.161315	-0.112193	0.14816	-0.30987	-0.0862764	-0.104892	-0.614863	-0.637008	0.0774934
245612_at	At4g14440	ATECI3_ECI3_HCD1__3-hydroxyacyl-CoA dehydratase 1	-0.181886	0.0467969	-0.42517	-0.199581	-0.474414	0.0458894	-0.246762	-0.159805	0.395085	-0.336351	0.133525	-0.443972	-0.469171	-0.0307866	0.0683966	-0.386595	0.151243	-0.046447	0.0821379	0.12147	-0.203176	0.0492651	-0.33761	-1.18983	-0.392098	-0.281638	-0.171019
252214_at	At3g50260	ATERF#011_CEJ1_DEAR1__cooperatively regulated by ethylene and jasmonate 1	-1.21969	-0.78007	-0.303081	-0.767522	-0.93343	-0.757841	0.662731	0.0700904	-0.319775	-0.0714548	-0.24803	0.25137	-0.0940178	0.426652	0.0473555	0.163454	-0.447984	-0.0944137	-0.319449	0.248728	-0.30909	-0.606163	-0.913603	-0.940242	-0.952841	-1.03074	-0.35578
257927_at	At3g23240	ATERF1_ERF1__ethylene response factor 1	0.01802	-0.837453	0.0691687	0.284603	-0.213984	-0.0301586	0.195522	0.0596706	0.494946	0.167422	-0.305829	0.135887	-0.505473	0.0442532	-0.0529258	-0.0745453	0.0534107	0.00828687	-1.03119	-0.107144	0.120985	-0.102808	-0.247868	-0.117602	-0.631433	-0.646724	0.124958
261470_at	At1g28370	ATERF11_ERF11__ERF domain protein 11	-0.606146	-0.628017	0.0440027	0.0854561	-0.380097	-0.348692	0.972282	0.308615	-0.649029	-0.266663	0.015506	0.111132	0.0108488	0.149295	-0.448148	-0.287705	0.237436	-0.0789696	-0.199438	-0.14354	0.0281374	-0.0403256	-0.0895465	0.246275	-0.744197	-1.10499	-0.355742
266821_at	At2g44840	ATERF13_EREBP_ERF13__ethylene-responsive element binding factor 13	-0.0445285	0.147699	-0.0155244	-0.0756988	-0.244085	-0.088066	0.388419	0.481439	-0.658391	0.674998	0.419128	-0.0161124	-0.461813	-0.346383	-0.131654	-0.594213	-0.250514	-0.325612	1.65226	-0.0477667	0.0494076	-0.13876	-0.0174081	0.607679	-0.690326	0.270352	-0.0123539
264083_at	At2g31230	ATERF15_ERF15__ethylene-responsive element binding factor 15	-0.289138	-0.27382	0.302175	0.282987	0.214878	-0.0726288	-0.466846	0.128782	-0.918494	0.224575	0.144956	-0.719355	-0.246727	0.307592	0.0556193	-0.645624	-0.0339901	-0.25491	-0.510862	-0.0244128	-0.033327	-0.751423	-0.0316236	-0.327358	-0.776525	-1.43057	-0.0888032
248799_at	At5g47230	ATERF-5_ATERF5_ERF5__ethylene responsive element binding factor 5	-1.04978	-0.780295	-0.679421	-0.423215	-0.615241	-0.144013	0.540357	0.0715055	-0.481433	0.147747	0.151827	-0.0809822	-0.0380985	0.442019	0.107528	-0.630879	-0.314259	-0.570736	-0.987867	0.235083	-0.0302552	0.0846201	-0.0555469	0.186714	-0.664369	-0.369874	-0.143646
245173_at	At2g47520	AtERF71_ERF71_HRE2__Integrase-type DNA-binding superfamily protein	-0.819579	-0.301658	-0.38711	-0.311363	-0.562961	0.510942	0.780191	0.204687	-0.461012	0.514794	-0.490601	-0.684717	-0.91452	-0.857477	-1.64535	-1.62149	-1.93558	0.778267	-0.239566	0.155544	-0.00553604	-0.200521	0.595034	-0.264212	0.294684	-0.363753	-0.0303412
260451_at	At1g72360	AtERF73_ERF73_HRE1__Integrase-type DNA-binding superfamily protein	-0.231617	-0.196698	0.754646	-0.406022	0.308866	0.62631	1.02996	0.725322	-0.399211	0.95105	0.737981	-0.255185	0.742218	-0.172417	-1.08678	0.152854	-0.371547	0.528498	1.1829	0.172114	0.0167849	0.224181	1.34407	0.0964075	0.266592	-0.160443	0.0234551
252563_at	At3g45970	ATEXLA1_ATEXPL1_ATHEXP BETA 2.1_EXLA1_EXPL1__expansin-like A1	-0.471702	0.200146	-0.314101	-0.459931	-0.298178	-0.463639	0.22871	0.549723	-0.760309	0.105607	1.19989	-0.0596157	-0.092335	-0.0716	-0.85811	-0.206784	-0.928735	-0.00012416	2.53098	-0.18475	0.00295547	0.331752	0.471542	0.840771	-0.63918	-0.558916	-0.282227
252997_at	At4g38400	ATEXLA2_ATEXPL2_ATHEXP BETA 2.2_EXLA2_EXPL2__expansin-like A2	-0.141079	0.0105732	-0.703234	-0.778178	-0.529449	-0.666115	0.1054	-0.520836	-0.953058	0.00666756	-0.448866	0.00550018	-0.451341	-0.395212	-0.319399	-0.0729255	-0.451171	-0.168476	1.63848	0.0364448	-0.182689	-0.127996	-0.37344	-0.52815	-0.387112	-0.228943	-0.0491322
252557_at	At3g45960	ATEXLA3_ATEXPL3_ATHEXP BETA 2.3_EXLA3_EXPL3__expansin-like A3	0.139588	0.443479	0.343624	0.110397	0.643991	-0.0346248	0.695996	0.521815	-0.281303	0.838361	-0.912265	-0.18644	0.110248	-0.289887	0.286783	0.230175	-0.530834	0.555768	3.02745	0.0290851	0.00303831	-0.214677	0.110638	0.653321	0.209156	0.376053	-0.144099
248356_at	At5g52350	ATEXO70A3_EXO70A3__exocyst subunit exo70 family protein A3	0.077837	-0.0225083	0.0264657	0.0465237	0.177427	0.573177	0.526652	-0.153158	0.00621645	0.089537	-0.0782511	-0.0410759	0.0490035	0.175738	-0.310046	-0.463585	-0.403981	0.411795	0.163001	-0.105452	0.027981	0.106785	0.617308	1.26814	0.564751	0.163646	0.139209
247554_at	At5g61010	ATEXO70E2_EXO70E2__exocyst subunit exo70 family protein E2	-0.138407	-0.533983	-0.0681971	0.215161	0.121628	-0.366532	-0.915165	-0.335353	-0.711629	-0.310981	-0.304133	0.547585	-0.148054	0.175896	0.161633	0.474752	-0.079161	-0.109	-0.337355	-0.111154	-0.231136	-0.442143	-0.864366	-0.753855	-0.819755	-0.956547	-0.317245
266975_at	At2g39380	ATEXO70H2_EXO70H2__exocyst subunit exo70 family protein H2	-0.271659	0.135475	0.116918	-0.136638	0.0525478	-0.00354439	0.770966	0.611508	0.602429	-0.219926	0.294528	-0.0423144	0.987862	0.190274	0.347826	0.396042	-0.328885	-0.125639	-1.12135	0.402761	0.110782	0.0490356	0.277111	0.642845	-0.207508	0.251647	-0.61082
256299_at	At1g69530	AT-EXP1_ATEXP1_ATEXPA1_ATHEXP ALPHA 1.2_EXP1_EXPA1__expansin A1	-0.222839	-0.25073	-0.038601	0.455356	0.286038	0.231449	0.184976	0.224979	-0.462609	0.546529	0.140288	0.356191	0.045296	-0.265584	0.177237	-1.16132	0.78844	0.608281	-0.317737	0.282651	-0.447748	-0.420275	1.14943	0.632988	-0.300292	-0.812005	-0.0399603
261266_at	At1g26770	AT-EXP10_ATEXP10_ATEXPA10_ATHEXP ALPHA 1.1_EXP10_EXPA10__expansin A10	-0.240878	-0.352358	-0.463646	-0.401346	-0.820481	-0.232601	-1.21689	-0.103671	-0.297133	-0.0866525	-0.167826	-0.211185	-0.104609	-0.206957	-0.0311055	0.147568	0.533687	-0.317085	-0.26296	-0.0515289	-0.139208	0.428346	-0.103901	0.412359	-0.414842	-1.2008	-0.375276
247991_at	At5g56320	ATEXP14_ATEXPA14_ATHEXP ALPHA 1.5_EXP14_EXPA14__expansin A14	-0.564302	0.381337	-0.30558	-0.184749	-0.266343	-0.722511	-0.253041	0.591721	-0.412659	0.250718	0.257012	-0.141304	0.711812	0.0903503	0.218133	-0.351368	-0.361246	-0.664911	-1.2949	0.265812	-0.385726	0.153413	0.00657956	0.205203	-0.507584	0.134974	-0.621105
266770_at	At2g03090	ATEXP15_ATEXPA15_ATHEXP ALPHA 1.3_EXP15_EXPA15__expansin A15	-0.449045	-0.348669	-0.0346304	0.335737	0.0573084	0.319532	-0.0575852	-0.604653	-0.0753528	0.120533	0.855062	0.0633078	0.688407	0.189299	1.13072	-1.80953	-0.217827	-0.674488	-0.980685	0.236964	-0.0428907	0.19124	-0.0061838	-0.108764	0.421679	0.131917	-0.922133
255591_at	At4g01630	ATEXP17_ATEXPA17_ATHEXP ALPHA 1.13_EXPA17__expansin A17	-0.451785	-0.0774055	0.882871	0.513019	0.788554	-0.884859	0.529006	-0.311419	0.486843	0.0858609	0.603234	0.835385	0.394864	0.130966	0.728631	-0.409395	0.349258	-0.301981	-1.23811	0.40794	0.0527665	0.265724	-1.07446	0.0769876	-0.888985	-0.397471	-0.637042
261099_at	At1g62980	ATEXP18_ATEXPA18_ATHEXP ALPHA 1.25_EXP18_EXPA18__expansin A18	-0.102335	0.562919	0.028436	0.316267	0.430573	0.225712	-0.092036	-0.190896	0.665138	-0.415588	0.62745	-0.281394	0.284687	0.585605	0.480502	-0.643749	0.29636	-0.5179	-0.479362	0.500978	-0.228192	-0.346753	0.410045	0.466464	0.0212557	1.87481	-0.394415
259525_at	At1g12560	ATEXP7_ATEXPA7_ATHEXP ALPHA 1.26_EXP7_EXPA7__expansin A7	-0.28949	0.48134	-0.0645054	0.0108648	0.0684179	-0.459571	-0.201555	0.629278	-0.307887	-0.592821	0.522322	-0.34643	0.38838	-0.0943352	0.657103	0.0160085	0.189581	-0.587762	-0.721408	0.463503	-0.352538	-0.219076	0.337675	0.272522	-0.196343	1.51576	-0.370544
255822_at	At2g40610	ATEXP8_ATEXPA8_ATHEXP ALPHA 1.11_EXP8_EXPA8__expansin A8	-0.282181	-0.249313	-0.561674	-0.351717	-0.548738	-0.407516	-0.415312	-0.5958	-0.768158	-1.72102	-0.736788	-0.378928	-0.154545	-0.600998	-0.117988	-0.431677	-0.289944	-0.254329	-0.203662	0.155224	-0.0403636	0.0530936	-0.530756	-0.482614	-1.6086	-1.23692	-0.14922
250992_at	At5g02260	ATEXP9_ATEXPA9_ATHEXP ALPHA 1.10_EXP9_EXPA9__expansin A9	-0.373458	-0.282385	0.553983	0.777791	0.679386	0.430225	-0.296286	0.0310234	0.1774	-0.404793	0.9598	0.0340128	0.515258	0.199421	0.463452	-1.23215	-0.092284	-0.199222	-1.61716	0.502609	-0.184174	0.211883	0.00719908	0.0890769	0.0161472	1.14502	-0.459757
265443_at	At2g20750	ATEXPB1_ATHEXP BETA 1.5_EXPB1__expansin B1	-0.331561	0.154708	-0.515018	-0.141299	-0.357804	0.0101385	-0.526478	-0.0730804	-0.140061	-0.649277	0.0543385	0.020429	-0.0208848	0.225925	0.286679	-0.435829	-0.315334	-0.483207	-0.736519	0.204176	-0.328597	-0.0601479	-0.301816	-0.756346	-0.467472	0.335317	-0.312425
253815_at	At4g28250	ATEXPB3_ATHEXP BETA 1.6_EXPB3__expansin B3	-0.0455483	-0.103203	0.10532	0.745147	0.571963	0.684022	-0.723967	-0.261786	0.760872	-0.277409	0.582134	0.450089	0.72122	0.066633	1.01642	-1.0416	-0.584953	-0.335993	-0.279663	0.0976453	0.174117	0.623335	-0.0371747	-0.160945	-0.146854	-0.149529	-0.275085
245463_at	At4g17030	AT-EXPR_ATEXLB1_ATEXPR1_ATHEXP BETA 3.1_EXLB1_EXPR__expansin-like B1	0.00618619	-0.194076	-0.143943	-0.477356	-0.129874	0.85771	-0.485362	-0.913274	-0.554978	0.00703329	-0.268603	0.151714	0.254664	-0.109935	0.0626963	-0.453521	-0.181754	-0.186086	-0.0984254	0.338068	-0.0475294	-0.427164	-0.380435	-1.17439	-0.707152	-1.39714	0.154164
264960_at	At1g76930	ATEXT1_ATEXT4_EXT1_EXT4_ORG5__extensin 4	0.151957	-0.366296	-0.134092	-0.314715	0.0739976	-0.280398	-0.187376	0.978831	1.15367	-0.474251	0.0464118	0.166913	0.483251	-0.289956	-0.794942	1.06532	1.04378	-0.0682497	0.132198	-1.22607	-0.0404178	0.369878	0.0132909	-0.0745165	-0.0163415	-1.01853	-0.000266669
267318_at	At2g34770	ATFAH1_FAH1__fatty acid hydroxylase 1	-0.156483	-0.141283	-0.140812	0.0499911	0.217473	-0.579746	-0.0737438	0.335598	-0.0767016	-0.103671	0.0467923	-0.158101	-0.204665	-0.0408317	-0.2056	0.171852	-0.169008	-0.393268	0.797069	0.103351	-0.152077	-0.101471	-0.673657	-0.39204	-0.315377	-0.0728785	-0.436266
259727_at	At1g60950	ATFD2_FED A__2Fe-2S ferredoxin-like superfamily protein	-0.0340605	0.176361	0.294408	0.211019	0.756165	-1.1926	-3.99589	1.28746	-0.942963	0.412215	1.88741	-0.875639	0.490564	0.203373	0.314261	0.141958	1.19674	0.163225	-0.160266	0.314329	0.221891	0.351301	-0.078821	-0.0291987	0.242255	0.407304	0.0481226
265649_at	At2g27510	ATFD3_FD3__ferredoxin 3	1.7059	1.88667	0.283139	0.0997753	0.259827	0.61483	1.60054	1.06378	0.293648	1.57036	1.10004	-0.0281555	0.342536	0.307217	0.347017	0.555491	0.792858	0.779355	1.25068	0.214003	0.0885057	-0.144189	1.67665	0.922701	1.28246	1.86262	1.01713
251109_at	At5g01600	ATFER1_FER1__ferretin 1	-0.308066	-0.134548	-0.750461	-0.868041	-0.556262	-0.593847	0.19939	0.997762	-0.716781	0.708083	0.831868	0.239923	0.214029	0.253848	0.336702	-0.147269	-0.157939	0.131024	-0.274696	-0.186488	0.0478442	0.45578	-0.312423	-1.5398	-0.184085	0.250067	-0.00374769
248657_at	At5g48570	ATFKBP65_FKBP65_ROF2__FKBP-type peptidyl-prolyl cis-trans isomerase family protein	-0.384828	0.81871	-0.0957005	-0.177444	-0.0143179	-1.58569	-0.197561	0.133269	-0.472561	-0.41868	-0.972409	-0.423645	0.0772116	0.199266	-0.162591	0.256581	0.289099	-0.0909723	0.511942	0.240129	-0.378433	0.474762	0.439072	-0.057018	-1.07905	-1.53154	0.000760656
258646_at	At3g08040	ATFRD3_FRD3_MAN1__MATE efflux family protein	-0.204797	0.113114	-0.334597	-0.511655	-0.516832	-0.284964	-0.0488846	-0.659965	-1.25294	0.180587	-0.385924	0.170634	0.157268	-0.0404783	0.190278	-0.254121	0.407291	0.112101	-0.248272	-0.247805	0.0718206	0.763972	-1.06191	-1.31214	-0.430425	-0.747544	-0.0899557
264751_at	At1g23020	ATFRO3_FRO3__ferric reduction oxidase 3	-0.0513157	0.316817	0.266327	0.12869	0.394993	-0.709837	0.190204	0.130628	0.721598	0.00948663	0.259775	-0.299194	0.20222	-0.081256	-0.148008	0.383726	-0.0851939	0.0850639	-0.0949203	-0.14881	0.248532	0.884034	0.0257998	0.443013	-0.422295	-0.523321	-0.0619291
254098_at	At4g25100	ATFSD1_FSD1__Fe superoxide dismutase 1	-0.238078	-0.450981	0.192798	0.266488	0.871697	-0.21649	0.00990094	-0.0788444	0.806873	-0.0530555	0.399229	0.916891	1.33515	-3.89148	0.613283	-1.47973	-0.572924	0.194357	0.0368294	0.249823	-0.139474	0.42068	-0.0133771	-0.569998	-0.888199	-0.812373	0.140408
252414_at	At3g47420	AtG3Pp1_ATPS3_G3Pp1_PS3__phosphate starvation-induced gene 3	-0.569255	0.366058	0.0536263	1.10844	0.346822	-0.355284	-0.396268	-0.0625083	0.277392	0.214176	-0.109771	-0.886904	0.265319	0.121351	0.258442	-0.488541	-0.472546	0.12897	-1.5995	-0.188579	-0.334326	-0.354537	-1.53471	-1.259	-0.00511335	-1.44218	-0.292496
254107_at	At4g25220	AtG3Pp2_G3Pp2_RHS15__root hair specific 15	0.533557	0.978383	0.727913	1.66794	1.14745	-0.4926	0.357887	0.105581	0.0531758	-0.264084	0.527794	-0.104743	-0.538506	-0.363315	0.00163177	-0.0668398	0.11719	0.123913	0.528376	-0.00727226	0.148071	-0.149506	1.55571	2.82289	1.39108	0.861913	0.261945
263213_at	At1g30560	AtG3Pp3_G3Pp3__Major facilitator superfamily protein	0.121304	0.0844597	-0.0986144	0.195421	-0.107813	0.683196	0.225522	0.234822	0.352656	-0.0736157	-0.307295	0.134314	-0.068485	-0.0459047	0.0398168	0.00666795	-0.0251595	-0.18111	0.0789187	-0.00228017	-0.133925	-0.177004	1.97262	1.71559	-0.167189	0.420849	-0.0103058
245427_at	At4g17550	AtG3Pp4_G3Pp4__Major facilitator superfamily protein	1.13737	0.938968	0.0900818	0.129993	-0.0245908	-0.169933	1.39613	-0.390116	0.335141	0.631406	0.358844	-0.0637387	-0.117653	-0.0518481	-0.181295	-0.632954	0.0557304	0.581962	0.86611	-0.0764746	-0.287625	-0.536024	1.65502	0.7338	1.27344	1.98766	1.00925
246308_at	At3g51820	ATG4_CHLG_G4_PDE325__UbiA prenyltransferase family protein	-0.0409055	0.0385039	-0.559437	-0.275024	-0.568034	-0.015814	-1.27851	-0.0458943	0.417487	0.0452491	0.175625	-0.578736	-0.180577	0.252257	0.182997	0.13039	0.472579	0.0262992	-0.0562223	-0.363654	-0.0109166	0.664475	0.230326	0.0669261	-0.0167038	-0.112984	0.0243658
255283_at	At4g04620	ATG8B__Ubiquitin-like superfamily protein	-0.121988	0.0281463	0.282697	0.0833815	0.670682	-0.582757	-0.0164573	0.173364	-0.789248	0.356129	1.11126	-0.28788	-0.211157	0.130154	0.133166	0.413725	-0.0105133	0.19383	-0.0937257	-0.121791	0.0523151	-0.660157	-0.128644	-0.0385805	-0.0458457	-0.416943	0.281092
261768_at	At1g15550	ATGA3OX1_GA3OX1_GA4__gibberellin 3-oxidase 1	0.851525	0.466714	0.440602	-0.243054	0.360365	0.130006	0.523524	0.196456	-0.631344	0.261301	0.35072	-0.297016	0.25495	0.19347	0.414765	0.889898	0.806157	1.2344	1.73111	0.193099	0.204944	-0.211849	0.749078	0.978639	0.793558	1.2686	1.01658
258856_at	At3g02040	AtGDPD1_GDPD1_SRG3__senescence-related gene 3	-0.213649	0.112348	-0.0437734	0.0941635	-0.221009	-0.325013	-0.52791	0.374151	0.457722	-0.390858	-0.707788	-0.60978	-0.080944	-0.190231	0.361724	0.257805	0.162572	-0.319492	-0.361158	-0.255294	0.261191	0.169859	-0.665688	-0.369082	-0.337754	-0.640849	-0.0321031
249337_at	At5g41080	AtGDPD2_GDPD2__PLC-like phosphodiesterases superfamily protein	-0.371245	-0.430017	0.558918	0.790669	0.00793258	-0.274994	0.378632	0.480832	0.142521	0.0503346	1.20039	0.808502	-0.260452	0.21737	-0.0340943	-0.702635	-0.891644	-0.39988	1.7246	0.295333	-0.257522	0.0909961	0.641948	0.168895	-0.406758	0.231236	-0.0340036
254037_at	At4g25760	ATGDU2_GDU2__glutamine dumper 2	-0.753934	0.0693716	-0.540953	-0.511734	-0.422089	0.026699	0.431573	-0.449265	-0.547903	0.105875	0.0113435	-0.196888	0.162416	-0.226297	-0.462162	-0.84793	-0.187472	-0.455999	-1.28393	-0.445842	-0.835868	-0.619119	-0.682115	-1.77706	-0.421292	-0.828227	-0.8911
263318_at	At2g24762	AtGDU4_GDU4__glutamine dumper 4	-0.538264	0.8125	-0.15374	-0.49489	-0.130672	0.208084	-0.0631542	-0.0767529	0.125007	-0.217919	-0.24014	-0.778564	0.36484	-0.148029	0.188545	-0.328495	0.467485	-0.526023	-1.03255	0.631655	-0.214026	-0.117485	-0.473962	-1.24603	1.06914	0.690986	-0.756228
259892_at	At1g72610	ATGER1_GER1_GLP1__germin-like protein 1	0.00437614	-0.442957	0.387764	0.307251	0.627447	-0.700581	-2.69181	0.120793	-0.256192	-0.402011	0.592356	-0.785434	-0.053307	-0.0981176	-0.288394	0.209668	1.81857	0.00482347	-0.0936293	0.0572863	0.211257	0.162642	0.0836363	0.154419	-0.274604	0.45515	-0.984973
260181_at	At1g70710	ATGH9B1_CEL1_GH9B1__glycosyl hydrolase 9B1	-0.248808	-0.221972	-0.0514468	-0.0924857	0.194328	0.647028	-0.140259	-0.496428	0.12138	-0.264545	0.20599	-0.0942988	0.499839	0.0303513	0.233606	0.585176	0.148424	-0.315744	-0.47194	-0.251079	-0.00477956	-0.0937175	-0.362097	-0.338984	-0.994462	-1.12892	-0.128655
255517_at	At4g02290	AtGH9B13_GH9B13__glycosyl hydrolase 9B13	0.0850337	-0.000920389	0.267387	0.30016	0.789882	-0.435143	-0.253288	-0.0377054	0.25717	0.0584353	0.580363	0.403267	0.344199	0.0281719	0.344319	0.117935	0.390266	-0.331411	-0.418203	-0.779155	0.0816576	0.123452	-0.457286	-0.801181	-0.635345	-0.0351618	-0.159088
267595_at	At2g32990	AtGH9B8_GH9B8__glycosyl hydrolase 9B8	-0.273378	-0.390818	-0.00534758	-0.287305	-0.10133	0.445996	-0.707388	-0.250436	-0.096775	-0.0454483	-0.21872	0.269884	0.0132509	0.246157	0.114158	-0.252742	-0.518475	-0.0369053	-0.420444	-0.379342	-0.0857874	0.121882	-0.305437	-0.842934	-0.552068	-0.60034	-0.424199
251200_at	At3g63010	ATGID1B_GID1B__alpha/beta-Hydrolases superfamily protein	-1.05335	-0.775388	-0.199749	-0.473268	-0.241883	-0.359352	-0.0750644	-0.181009	-0.524491	0.302004	0.201553	0.226942	0.131783	0.303316	0.164753	-1.65685	-0.285882	-0.089846	-0.823779	0.155082	-0.111042	-0.227901	-0.393991	-0.330412	-0.651519	-0.371193	-0.570083
253387_at	At4g33010	AtGLDP1_GLDP1__glycine decarboxylase P-protein 1	0.0251317	-0.339937	0.0884384	0.110475	0.0449282	-0.645965	-1.42289	-0.37112	-0.34481	-0.123396	0.384359	0.407919	0.976385	0.0107081	0.362082	0.937379	0.632642	-0.230914	-0.0528289	-0.387787	-0.536187	-0.2826	-0.408663	-1.1118	-0.416127	-0.307274	0.0149485
249581_at	At5g37600	ATGLN1;1_ATGSR1_GLN1;1_GSR 1__glutamine synthase clone R1	-0.271789	-0.349639	-0.692287	-0.598976	-0.607261	-0.704131	-0.217904	-0.13837	-1.06392	-0.285219	1.17059	0.282053	0.19778	0.317043	0.121439	-0.146969	-0.170982	-0.0832456	-0.202451	-0.0235013	-0.327492	-0.259532	-0.40594	-0.726275	-0.548467	-0.213373	-0.157316
248700_at	At5g48400	ATGLR1.2_GLR1.2__Glutamate receptor family protein	-0.106241	-0.239538	-0.757819	0.509595	-0.684893	0.153163	0.475164	0.0744085	-0.71169	-0.0558406	-0.345678	0.271992	-0.189279	0.253557	0.100248	0.299603	-0.0144521	-0.322543	-0.965372	-0.389966	-0.313723	-0.412101	-0.427534	-0.214073	-0.581335	0.309586	-0.150638
248701_at	At5g48410	ATGLR1.3_GLR1.3__glutamate receptor 1.3	-0.390695	-0.810247	0.0959473	0.638372	0.123466	0.571735	-0.116828	-0.0674556	-0.105322	-0.120229	-0.119115	0.0447683	-0.141025	0.286928	0.0319364	0.956938	-0.443036	-0.172669	-0.664854	-0.0420572	-0.125792	-0.668101	-0.994232	-0.93407	-0.325754	-0.556615	-0.273008
246807_at	At5g27100	ATGLR2.1_GLR2.1__glutamate receptor 2.1	0.827067	1.47706	0.203907	0.310413	0.29327	0.0672027	1.07231	0.487175	0.630889	-0.00071642	0.0322736	-0.0292455	-0.189162	-0.250169	0.114274	0.429828	0.319245	0.179116	1.0054	0.181093	0.253666	-0.0315781	1.16976	1.38401	1.18386	1.81373	0.451916
263316_s_at	At2g24710	ATGLR2.3_GLR2.3__glutamate receptor 2.3 ATGLR2.2_GLR2.2__glutamate receptor 2.2	-0.131791	-0.0837078	0.545464	0.338982	0.979515	-0.145597	0.0795906	0.135021	-0.00719397	-0.129947	0.205588	0.163553	0.258542	0.13342	-0.364333	0.0329957	-0.148993	0.519506	0.0332106	0.0472794	-0.0290523	-0.0263206	1.06581	1.73785	0.84917	0.629007	0.0163273
263320_at	At2g47180	AtGolS1_GolS1__galactinol synthase 1	-0.483799	0.0944624	0.208004	-0.243469	0.371918	-0.472878	-0.392915	-0.217177	-0.0144584	-0.66576	0.266594	0.129384	0.309314	-0.107284	0.615899	-0.0888549	0.340072	-0.549906	0.0044252	0.111467	0.154485	-0.0681547	0.270235	-1.41766	0.193208	0.00948855	0.433228
264511_at	At1g09350	AtGolS3_GolS3__galactinol synthase 3	-0.263965	-0.154897	-0.894657	-0.45202	-0.88895	0.132447	0.162049	0.368099	-0.146728	0.0535956	-0.31361	-0.312136	-0.244476	-0.06445	0.113837	-0.282602	-0.0521575	-0.620791	0.0340971	-0.0598565	-0.263995	0.171276	0.930978	-0.385988	-0.323324	0.395567	-0.0436261
264940_at	At1g60470	AtGolS4_GolS4__galactinol synthase 4	-0.252964	-0.548817	-0.482679	-0.267763	-0.118124	-0.118065	-0.529775	-0.75521	-1.17909	-0.150409	-0.8778	0.720427	0.472723	-0.1164	0.479654	-0.483135	0.084687	-0.432729	-0.590132	-0.300756	-0.12832	0.0579067	-0.241666	-0.38429	-0.722639	-1.25866	-0.292898
264245_at	At1g60450	AtGolS7_GolS7__galactinol synthase 7	-0.248049	0.396675	0.0561482	0.0485976	0.0296455	0.976825	0.226277	0.028016	0.271911	0.00173488	-0.115793	0.00478542	-0.205187	-0.00616017	-0.0491523	0.00825417	-0.101457	-0.220044	0.928176	0.00350879	0.203707	-0.135041	0.491686	1.00787	-0.0498553	0.298507	0.16616
255549_at	At4g01950	ATGPAT3_GPAT3__glycerol-3-phosphate acyltransferase 3	-0.0656943	0.474824	-0.179323	-0.15872	0.00327601	0.220472	0.677229	0.478679	-0.688612	-0.12217	0.023819	0.062631	-0.182758	-0.395662	-0.195884	-0.520269	-0.684887	-0.610778	-0.282462	0.048953	-0.262798	-0.0418169	-0.61851	-0.472807	-0.171312	0.410288	-0.580381
259430_at	At1g01610	ATGPAT4_GPAT4__glycerol-3-phosphate acyltransferase 4	0.0263565	-0.196367	-0.323229	0.091422	-0.486985	0.285875	-0.557377	-0.777781	0.712739	0.21268	0.197804	-0.0416253	-0.228594	0.00124606	0.0273897	-0.579978	-0.0970084	-0.306908	0.157501	0.142529	-0.278525	0.124538	-0.28301	-1.15601	-0.216196	-0.428415	-0.179528
248144_at	At5g54800	ATGPT1_GPT1__glucose 6-phosphate/phosphate translocator 1	0.305129	0.653992	0.673423	1.11888	0.77814	1.09108	0.519931	0.134351	-0.00572398	0.786222	0.700503	-0.0909617	-0.170109	0.0996533	-0.170236	-0.440865	-0.141032	-0.0354593	-0.0462637	0.187907	-0.0225341	-0.112382	0.315889	0.807138	1.1268	0.921775	-0.0177958
264400_at	At1g61800	ATGPT2_GPT2__glucose-6-phosphate/phosphate translocator 2	-0.454825	-1.84152	0.430196	0.257495	0.0812954	-0.542839	0.420628	0.0289376	0.261328	-0.00746281	-0.590514	-0.148539	-0.194291	0.118683	-0.12572	0.121043	0.873121	-0.0328959	-0.0316555	0.030027	0.0215453	0.0802049	-0.0458751	0.138079	-1.21321	-0.463589	-0.0266029
265560_at	At2g05520	ATGRP-3_ATGRP3_GRP-3_GRP3__glycine-rich protein 3	-0.787875	-0.513665	0.602748	0.59942	0.857159	-0.650466	-2.48003	0.610402	0.199394	-0.506001	0.965011	-0.3294	-0.10944	0.201801	0.066305	0.0904012	1.89904	0.00939294	0.204719	-0.335151	0.0928324	0.145007	-0.379276	0.555261	-0.00750645	-0.568685	0.377779
265561_s_at	At2g05440	ATGRP9_GRP9__GLYCINE RICH PROTEIN 9 Glycine-rich protein family	0.156995	-1.19491	0.17426	0.0479345	-0.407252	0.599932	-0.986579	0.266522	-1.17226	0.505911	0.803065	-0.509781	-0.689121	0.999565	0.293791	0.211981	1.31014	0.504968	0.121108	0.561042	0.438266	1.08401	0.414439	1.56444	0.0950972	-0.845444	0.466813
251815_at	At3g54900	ATGRXCP_CXIP1__CAX interacting protein 1	0.756245	0.527986	0.071353	-0.500824	0.193609	-0.278779	-0.258837	0.43426	0.066602	0.205195	0.933741	-0.589215	0.293431	0.115084	0.329128	-0.358295	0.0259044	0.448939	0.340359	0.587505	0.0978028	-0.179368	0.840769	0.775191	0.888798	1.10141	0.405521
265067_at	At1g03850	ATGRXS13_GRXS13__Glutaredoxin family protein	-1.21454	0.590435	1.24533	1.04693	1.69987	0.400359	0.531644	0.204434	0.239844	-0.135283	2.03189	-0.280305	-0.368173	0.464021	-0.823532	0.0532232	-0.279285	-0.352146	0.379541	0.533005	0.753603	0.328898	2.35514	1.57749	1.27332	1.3289	-0.299449
249710_at	At5g35630	ATGSL1_GLN2_GS2__glutamine synthetase 2	1.16452	1.60186	0.42722	0.137511	0.54862	0.343154	0.797564	1.23923	0.286952	1.00634	1.42391	-0.060479	0.417963	0.383746	0.0810201	0.342871	0.389292	0.173863	0.842609	0.44351	0.0994993	-0.0411811	1.04789	1.14136	1.18881	1.75774	0.445276
256524_at	At1g66200	ATGSR2_GLN1;2_GSR2__glutamine synthase clone F11	0.112803	0.862543	0.304815	0.132422	0.389012	0.699851	0.32504	0.928668	-0.458656	0.262098	1.14763	0.0979644	0.1347	0.420506	0.128453	-0.4123	-0.0645221	0.074325	0.0656515	0.196272	-0.105187	-0.26226	0.647641	0.82651	0.479886	0.829934	0.0706057
262119_s_at	At1g02920	ATGST11_ATGSTF7_ATGSTF8_GST11_GSTF7__glutathione S-transferase 7 ATGST1_ATGSTF3_ATGSTF6_ERD11_GST1_GSTF6__glutathione S-transferase 6	0.260521	-0.896121	-0.274138	0.459103	-0.100549	-0.901369	-0.387553	0.77242	-1.32265	0.225936	1.94001	0.265474	-0.776188	0.770881	-0.128002	0.281788	-0.0208692	-0.149225	0.117401	0.018871	0.218083	0.86797	-0.00353682	-0.631234	-0.176943	-1.69199	-0.0218894
258851_at	At3g03190	ATGSTF11_ATGSTF6_GSTF11__glutathione S-transferase F11	-0.116003	1.30202	-0.365798	-0.797638	-0.111325	0.682743	0.487369	0.330006	-0.632587	0.0843007	0.996109	-0.13365	0.569182	0.212051	1.26529	0.332715	1.4276	-0.569703	-1.03452	0.051234	0.0830228	0.452667	-0.131695	-0.231804	0.524359	0.0773516	-0.847107
259813_at	At1g49860	ATGSTF14_GSTF14__glutathione S-transferase (class phi) 14	2.80714	6.28491	0.284397	-0.138825	0.418358	1.99733	2.75947	2.61815	1.49665	1.94319	1.68926	0.0855662	0.320359	0.108825	0.414427	0.230678	0.245102	1.12381	4.01312	1.58853	1.43686	0.299131	1.48427	1.6176	1.03756	2.15089	0.992526
260405_at	At1g69930	ATGSTU11_GSTU11__glutathione S-transferase TAU 11	0.121758	0.130259	0.176162	-0.0972176	-0.161408	-0.80245	1.67167	0.634489	-0.050986	0.308962	-0.260536	0.0155711	-0.172607	-0.352467	0.0368615	0.0881313	-0.120501	0.0584466	1.38956	0.150958	-0.171628	0.0655693	-0.105424	-0.0528554	-0.131195	-0.316662	-0.000711367
264988_at	At1g27140	ATGSTU14_GST13_GSTU14__glutathione S-transferase tau 14	-0.0413316	0.142279	-0.475237	-0.589369	-0.484846	-0.212995	0.858954	-0.138101	0.144822	-0.0218131	0.999141	-0.377247	0.32579	0.122342	0.282528	-0.244757	-0.0360285	-0.169696	-0.240787	0.0200238	-0.347582	-0.530336	-0.672681	-0.986658	-0.243897	0.588159	-0.157411
264436_at	At1g10370	ATGSTU17_ERD9_GST30_GST30B_GSTU17__Glutathione S-transferase family protein	-0.0479414	-0.246475	0.0722914	-0.236506	-0.14843	-0.212632	-0.0761585	-0.302558	-0.899269	-0.26974	-0.543751	-0.359734	0.31634	0.138371	0.364957	-1.40252	-0.0217278	0.0414896	0.03586	0.514369	-0.122757	0.356459	0.0928316	-0.97917	-0.0750953	-0.495238	-0.00792154
260745_at	At1g78370	ATGSTU20_GSTU20__glutathione S-transferase TAU 20	0.189012	0.875914	-1.33084	-0.910233	-0.691429	0.341225	-0.0409039	-0.601384	-0.5477	0.0942957	1.44141	0.0914351	1.11834	-0.0803853	1.07637	-0.594796	1.49596	-0.573638	-0.129896	0.00378599	-0.254603	-0.121234	-0.500412	-0.81933	0.0856391	0.122041	-0.504664
260803_at	At1g78340	ATGSTU22_GSTU22__glutathione S-transferase TAU 22	-0.28873	-0.334801	-0.971344	0.111559	-0.94772	-0.338887	-0.230525	0.545554	-1.20726	-0.34126	0.76955	0.147823	-0.241891	0.545278	-0.157015	0.198366	-0.489499	-0.0582164	0.181344	-0.0291604	-0.0210112	-0.132227	-1.17547	-2.20035	-0.43765	0.532507	-0.30038
260805_at	At1g78320	ATGSTU23_GSTU23__glutathione S-transferase TAU 23	-0.174161	0.361036	-0.057413	-0.0390887	0.493486	-1.00048	0.0123	-0.0695546	-0.529996	-0.226097	0.533582	-0.283493	0.575599	-0.00693466	0.587529	0.158614	-0.216536	0.284206	-0.0620219	-0.079837	-0.173956	0.21915	-0.414235	-1.62452	0.434399	-0.639972	-0.33889
262518_at	At1g17170	ATGSTU24_GST_GSTU24__glutathione S-transferase TAU 24	0.172007	0.106088	-0.701616	0.598955	-0.585832	-0.534515	-0.674328	-0.096809	-0.685139	0.66579	0.823798	0.310778	-1.25582	0.0709902	-0.505909	-0.286807	-0.617372	0.324844	0.315952	-0.0117645	-0.0833203	-0.167031	-0.690252	-1.41984	0.203557	-0.556634	-0.173012
262517_at	At1g17180	ATGSTU25_GSTU25__glutathione S-transferase TAU 25	0.303223	0.145245	-0.24205	0.199515	-0.431091	-0.528872	0.129423	0.618018	-0.812852	0.352254	1.04745	0.188993	-1.97026	-0.0375078	-0.316595	-0.83255	-1.68998	1.16484	-0.166856	-0.050093	-0.193098	0.0483109	-0.82622	-1.06027	-0.0228989	-0.448905	-0.305951
262516_at	At1g17190	ATGSTU26_GSTU26__glutathione S-transferase tau 26	-0.360942	-0.349648	0.671569	-0.201798	1.16232	-0.459604	0.755184	1.39732	0.0658623	-0.115852	2.11788	0.0761015	0.268619	0.210548	0.190431	-0.555386	-0.0847877	-0.321149	0.0688732	0.312294	0.167597	0.587358	-0.138054	0.291503	0.0528892	1.16236	-0.321056
266267_at	At2g29460	ATGSTU4_GST22_GSTU4__glutathione S-transferase tau 4	0.138282	-0.218609	-0.606735	-0.432303	-0.081806	-0.199108	-0.285879	0.487329	-1.05645	0.77015	0.240319	0.307957	-0.433327	0.306668	0.0651836	-0.0381262	-0.0483245	0.167935	-0.10114	0.452533	0.122289	-0.154747	-0.0417103	-0.0264093	-0.418403	-1.6288	0.129075
266271_at	At2g29440	ATGSTU6_GST24_GSTU6__glutathione S-transferase tau 6	-0.373194	-0.280286	-0.0637558	-0.627192	-0.418804	-0.198406	1.65187	0.754548	-0.287063	0.437422	0.180849	-0.188898	0.404387	0.030428	0.108533	-0.27555	0.261757	-0.206849	0.306258	0.565148	0.0856458	0.320184	0.16436	-0.195002	-0.0828237	-0.273409	-0.661234
259040_at	At3g09270	ATGSTU8_GSTU8__glutathione S-transferase TAU 8	-0.718149	-0.520058	0.203728	0.602536	-0.29277	-0.773383	-0.151499	0.0694863	-0.439207	-0.359473	0.928871	-0.175863	0.050571	0.492378	0.277483	-0.355052	-0.341686	-0.22365	-0.0583622	0.216009	0.112719	0.259475	-1.01881	-1.45395	-0.793626	-1.05023	-0.0373895
247435_at	At5g62480	ATGSTU9_GST14_GST14B_GSTU9__glutathione S-transferase tau 9	-0.353114	-0.463322	-0.184362	-0.121931	-0.148366	0.0306103	0.22157	0.656822	-0.401296	0.329717	-0.0958417	-0.0536212	0.22235	0.452522	-0.111916	0.437549	-0.360641	0.0664677	-0.520739	-0.151389	-0.0855924	-0.545078	-0.739025	-0.646444	-0.623602	-0.595875	-0.205297
247470_at	At5g62220	ATGT18_GT18__glycosyltransferase 18	-0.565941	-0.310221	-0.461475	0.043552	-0.135832	0.232357	0.117382	-0.135629	-0.723076	-0.0315629	-0.0392506	0.0595597	-0.134927	0.0607756	0.0472453	-1.27117	-0.334385	0.146053	-1.09672	-0.436547	-0.206782	0.0721721	-0.293837	-0.620617	-0.39867	0.0602111	-0.201893
256332_at	At1g76890	AT-GT2_GT2__Duplicated homeodomain-like superfamily protein	-0.535253	-0.229131	0.740338	-0.296826	0.629358	0.215501	0.0533292	0.702103	0.388275	0.41396	0.0328682	-0.285935	0.0919897	0.241541	-0.128529	0.598067	0.148238	-0.362144	0.934185	0.306758	0.202439	0.169981	-0.341402	-0.0768744	0.309908	-0.257713	-0.0501976
247570_at	At5g61250	AtGUS1_GUS1__glucuronidase 1	0.0713156	-0.299707	0.19701	0.406063	0.340653	-0.399419	-0.131372	-0.327308	-0.255667	0.320767	-0.278212	0.354743	0.0453585	0.392911	-0.0230698	0.423557	-0.0800436	-0.151109	-0.395722	-0.237225	0.0522901	-0.0434303	-0.906624	-0.50336	-0.170306	-0.951917	-0.487546
260408_at	At1g69880	ATH8_TH8__thioredoxin H-type 8	-0.689295	0.463098	-0.291426	-0.584438	-0.315706	-0.177169	0.404681	-0.143892	-0.0535877	-0.03893	0.155831	-0.462905	0.331456	-0.326757	-1.04767	-0.380173	-0.154564	0.817586	0.279764	-0.127866	-0.422325	-0.996239	0.181411	-0.299824	-0.155601	-0.655028	-0.0462843
254743_at	At4g13420	ATHAK5_HAK5__high affinity K+ transporter 5	0.0408123	-0.933903	-0.657843	-0.245442	-0.519874	0.215727	0.971384	-0.08287	0.352863	0.189272	-0.203504	0.209067	0.558186	-0.10138	0.399527	-0.712648	0.093767	0.179141	-0.206789	0.126218	-0.066015	-0.365912	1.86636	0.145641	-0.0677097	1.06185	-0.032648
258890_at	At3g05690	ATHAP2B_HAP2B_NF-YA2_UNE8__nuclear factor Y, subunit A2	-0.396267	-0.281879	-0.104134	-0.052074	0.148443	0.342292	-0.348165	-0.115201	-0.383141	-0.329197	-0.545471	0.372685	0.0476101	-0.100764	-0.239582	-0.555772	-0.372822	-0.0237769	-0.588212	-0.0520269	-0.614914	-0.932828	-0.3143	-0.366986	-0.487879	-0.76165	-0.286899
262378_at	At1g72830	ATHAP2C_HAP2C_NF-YA3__nuclear factor Y, subunit A3	0.797764	0.240054	0.0795166	0.0797517	0.177224	-0.496883	0.130547	-0.129648	-0.333987	0.187645	0.460272	0.258763	0.52469	-0.0131236	0.0805642	0.290429	0.0106335	0.518396	0.215645	-0.0819772	-0.0472123	-0.963387	0.221278	0.137859	0.274774	0.664526	0.43526
251272_at	At3g61890	ATHB-12_ATHB12_HB-12__homeobox 12	-1.25228	-1.78973	-0.0673156	-0.547592	-0.119575	-1.25159	0.0516897	-0.830489	-0.23997	0.0809423	0.147896	-0.0832173	0.312976	0.114993	0.129987	-0.329462	-0.123386	0.48771	-1.37832	-0.0220891	-0.253828	-0.105833	-0.332527	-0.753529	-0.955982	-0.985802	-0.241142
260395_at	At1g69780	ATHB13__Homeobox-leucine zipper protein family	-0.498945	-0.0987282	-0.359421	0.131954	-0.183002	-1.32985	-0.0902765	-0.691805	-0.46651	-0.478978	1.26338	0.107172	0.726155	0.128993	-0.0253304	-0.231578	-0.296708	-0.0281406	-0.637454	-0.106049	-0.476566	0.0977322	-0.436508	-0.712053	-0.694007	-1.43172	-0.291035
265983_at	At2g18550	ATHB21_HB-2_HB21__homeobox protein 21	-0.114869	-0.239263	-0.0275422	-0.0882036	0.130134	0.0758201	-0.0716869	-0.237548	-0.0898347	0.196273	-0.260824	0.177755	0.249188	-0.00638065	-0.0187458	0.318255	0.0197871	0.119259	0.167722	0.114716	0.680431	-0.0172383	-0.202542	0.0474355	-0.0651544	-0.184497	-0.0371895
248208_at	At5g53980	ATHB52_HB52__homeobox protein 52	0.349414	-0.626638	0.516255	0.0979733	0.289626	-0.254784	1.75662	0.493022	1.05721	0.291717	0.594943	-0.941212	-0.133418	0.0313383	-0.0565285	0.212746	0.0923013	0.0681872	-0.482598	0.116719	0.169802	0.029164	-0.0595954	0.194924	0.185593	-0.626129	0.116135
247052_at	At5g66700	ATHB53_HB-8_HB53__homeobox 53	-0.383618	-0.521749	-0.608522	-0.709236	-0.240015	-0.505696	-1.79364	-0.796399	-0.642273	-0.294836	-0.683016	0.20022	-0.230439	-0.0279486	-0.924344	-0.0017957	-0.688387	-0.490509	-0.808359	-0.204873	0.0567124	-0.189609	-1.59327	-1.89394	-2.15301	-1.84335	0.142902
264006_at	At2g22430	ATHB6_HB6__homeobox protein 6	-1.5541	-0.686737	-0.414083	-0.113774	-0.371558	-0.119126	-0.108113	-0.344102	-0.540909	0.321337	-0.64297	-0.107579	-0.304842	0.0332614	-0.3023	-0.257541	-0.611799	-0.463778	-0.485427	0.0813011	0.149829	-0.074192	-0.60926	-0.550737	-1.08323	-1.03939	-0.798048
259272_at	At3g01290	AtHIR2_HIR2__SPFH/Band 7/PHB domain-containing membrane-associated protein family	0.155167	-1.52986	0.000668975	-0.000208925	0.0871216	-0.404405	-0.981222	0.701267	-1.1119	-0.629018	1.83681	0.198521	0.0666888	0.37945	-0.0640657	-0.254066	-0.0552361	-0.112982	-0.0604827	-0.0956529	-0.0849026	-0.536105	-0.444863	-0.553524	-0.710997	-1.76628	-0.0871213
255812_at	At4g10310	ATHKT1_HKT1__high-affinity K+ transporter 1	-0.113814	-0.603418	0.339626	0.184957	0.562631	-0.178575	0.401774	-0.267741	-0.145865	-0.335259	-1.27405	0.488044	0.199565	-0.20735	0.0850733	0.525762	1.36232	0.129766	-0.681587	-0.00417759	0.162551	0.593473	-0.938123	-2.08048	-0.734092	-2.04539	0.419862
253657_at	At4g30110	ATHMA2_HMA2__heavy metal atpase 2	0.888426	0.731324	0.154098	0.0853033	0.97783	-0.75626	0.21071	0.395633	0.14117	0.121682	-0.140866	-0.0368059	0.0359249	0.148507	-0.0928192	0.0817978	0.0157131	-0.0117651	1.12008	0.339249	0.0328182	0.484937	0.724274	1.97282	0.215495	0.115927	0.508469
265475_at	At2g15620	ATHNIR_NIR_NIR1__nitrite reductase 1	5.17129	6.39717	1.47134	1.42588	1.60193	1.09711	2.70126	2.2599	0.982844	3.09063	2.74472	0.0478626	0.32183	0.563843	1.33694	0.970073	1.94724	2.55382	5.23933	1.4306	0.212718	-0.162011	3.8763	3.70458	2.90973	4.88637	3.02697
267617_at	At2g26670	ATHO1_GUN2_HO1_HY1_HY6_TED4__Plant haem oxygenase (decyclizing) family protein	-0.386042	-0.19088	0.0475318	0.0646886	-0.0839935	-0.595845	0.0197474	0.22373	-0.447731	0.201163	1.12815	0.216397	0.0581986	0.43818	-0.444509	0.0238826	-0.220208	-0.137112	-0.019614	0.216649	0.14639	-0.443686	-0.675359	-0.379858	0.0929924	0.174927	-0.0333675
267233_s_at	At2g43910	ATHOL1_HOL1__HARMLESS TO OZONE LAYER 1 ATHOL2_HOL2__S-adenosyl-L-methionine-dependent methyltransferases superfamily protein	-0.211049	0.307244	0.0630472	-0.331796	0.122393	-1.31809	-1.98042	0.202157	-0.80889	0.368605	1.38357	0.191269	0.398912	0.354146	0.160534	0.285296	0.0579846	0.12413	-0.254536	0.0702364	0.164146	0.416615	0.159274	-0.44721	-0.0259966	-0.732494	-0.422214
263378_at	At2g40180	ATHPP2C5_PP2C5__phosphatase 2C5	0.152724	0.081854	-0.4358	0.101653	-0.26512	-0.398196	2.0401	1.1667	0.123978	0.723681	-0.269022	0.319607	-0.643259	-0.111371	0.0447464	-0.0439261	-0.48855	-0.0122381	-0.155396	0.0917995	0.16984	-0.0758234	0.229193	0.353396	0.209765	0.307941	0.147618
260014_at	At1g68010	ATHPR1_HPR__hydroxypyruvate reductase	-0.19219	-0.0489675	0.273973	0.103325	0.257375	-0.890901	-2.56428	0.43893	-0.73578	-0.130332	0.628624	-0.0649511	0.100299	0.0566228	-0.156104	0.0730741	1.93654	-0.00141296	-0.0696022	0.0432575	0.0861362	0.121256	-0.165645	0.014239	-0.17489	-0.337447	-0.162243
251843_x_at	At3g54590	ATHRGP1_HRGP1__hydroxyproline-rich glycoprotein	0.223194	0.168381	0.551287	0.325715	0.523983	0.594504	0.457623	-0.365611	1.93756	-1.24328	0.533649	0.300163	0.254945	-0.00850592	-0.228177	0.480727	0.318404	-0.546263	-0.0818812	-0.670427	-0.53401	-0.45186	0.271015	0.659341	0.386775	1.29845	-0.237104
248519_at	At5g50590	AtHSD4_HSD4__hydroxysteroid dehydrogenase 4 AtHSD7_HSD7__hydroxysteroid dehydrogenase 7	-0.636289	-0.216755	-1.0104	-0.612198	-1.40762	-0.146786	-0.133142	0.306537	-0.597953	-0.187821	-0.554186	-0.161835	0.808027	-0.494258	-0.904365	-0.0243081	-0.127191	0.411494	-0.271037	-0.244755	-0.867599	-1.1871	-1.22954	-2.21543	-0.476866	-0.66076	0.049831
254592_at	At4g18880	AT-HSFA4A_HSF A4A__heat shock transcription factor A4A	0.372412	0.411061	0.410095	0.361163	0.335629	-0.141138	0.451942	0.536297	0.168129	0.636121	0.952697	0.321514	-0.0595887	0.241122	0.0700581	0.084518	0.013434	0.509284	0.663845	0.28441	0.171181	-0.184408	0.5538	0.767524	0.909426	1.13008	0.449274
259992_at	At1g67970	AT-HSFA8_HSFA8__heat shock transcription factor A8	-0.0894335	0.24089	0.0714567	0.662611	0.117011	0.29191	0.134026	0.300524	-0.00542376	-0.237932	0.00407833	0.0117353	-0.314984	-0.0522269	-0.616562	0.207259	-0.530926	0.119461	0.31409	0.210225	-0.269626	-0.182166	0.482505	0.888335	0.137068	-0.281176	-0.107554
247509_at	At5g62020	AT-HSFB2A_HSFB2A__heat shock transcription factor B2A	0.564693	0.211063	-0.205552	0.0772122	-0.247114	-0.134626	-0.00821257	0.285615	-0.26451	-0.105333	0.536466	-0.0552354	-0.00206523	0.0166118	0.287673	0.0164341	0.163959	0.742666	1.10786	0.0151089	0.146514	-0.330248	0.447431	-0.0726348	0.0243039	1.13841	0.613756
258139_at	At3g24520	AT-HSFC1_HSFC1__heat shock transcription factor C1	0.850462	0.0369884	0.0993862	-0.210398	-0.0213634	0.776009	1.28376	-0.011486	-0.828242	0.846285	0.115174	0.0104851	0.196394	0.321011	0.150245	0.1259	0.211685	1.10855	0.513849	0.411802	0.290132	-0.0156833	0.510142	0.674328	0.0168677	1.4161	0.838787
252515_at	At3g46230	ATHSP17.4_HSP17.4__heat shock protein 17.4	-0.637364	0.13152	-0.240161	0.347771	-0.509283	-0.269614	-0.597993	0.239243	-0.498912	-0.48579	-1.47663	-0.161662	-1.39068	-0.198393	-1.87556	-0.54787	-0.944481	-0.305294	1.03557	0.432916	0.175182	0.109386	0.0890597	-0.0278324	-1.56564	-1.94525	0.294416
250351_at	At5g12030	AT-HSP17.6A_HSP17.6_HSP17.6A__heat shock protein 17.6A	-0.585869	0.402	-0.0807057	-0.147112	-0.298932	-1.05981	-0.581439	0.0150343	0.167811	-0.646463	-1.1666	-0.419231	-1.26708	-0.236833	-2.16819	-0.599328	-1.26566	-0.105286	1.12997	0.307352	0.173262	0.136957	0.144932	-0.212345	-1.61012	-2.05439	0.225313
255811_at	At4g10250	ATHSP22.0__HSP20-like chaperones superfamily protein	-0.646198	0.054529	0.551386	0.0385118	0.28685	-0.854754	-0.0739017	0.0755796	0.0176048	-0.50518	-0.896653	-0.799182	-0.44649	-0.00490606	-0.250939	-0.117743	-0.327488	0.130744	0.542341	0.243097	0.195702	0.0896398	0.0286613	0.196389	-0.868353	-1.51223	0.21365
256245_at	At3g12580	ATHSP70_HSP70__heat shock protein 70	-0.368798	0.443644	-0.344107	0.153062	-0.448621	-0.648572	-0.222621	-0.650935	-0.570755	-0.0471014	0.220745	0.210814	-0.204364	-0.0547187	-0.196318	-0.332155	-0.343282	-0.0633595	0.598135	-0.0128672	-0.254656	0.266681	0.00553862	-1.24559	-0.140321	-0.184109	0.0674805
248104_at	At5g55250	AtIAMT1_IAMT1__IAA carboxylmethyltransferase 1	-0.0673541	0.233227	-0.49135	-0.32307	-0.199149	0.973019	-0.283844	-0.193691	-0.23883	-0.142067	-0.0575548	-0.0557078	0.365789	0.440224	0.981819	-0.0095452	0.528201	-0.2885	-0.442772	0.0791492	-0.247324	0.232312	0.0814748	0.179398	-0.203659	0.522591	-0.281419
262177_at	At1g74710	ATICS1_EDS16_ICS1_SID2__ADC synthase superfamily protein	-0.0623961	-1.46695	-0.121948	0.889423	0.0957525	-0.38749	-0.260335	-0.0964394	-0.372226	0.223615	0.673817	0.782278	-0.0557364	0.0476752	0.0421258	-0.113625	0.0683192	-0.0336667	-0.786237	0.186218	-0.00528047	0.243414	0.0164048	0.0146812	-0.389741	-0.512069	-0.258657
261428_at	At1g18870	ATICS2_ICS2__isochorismate synthase 2	0.0541794	-0.269076	0.0490487	-0.0497471	-0.00688226	-0.0845537	0.343498	0.195013	-0.0850913	-0.241875	0.0544252	0.159608	0.312258	-0.00668468	0.386517	-0.152931	-0.301956	0.126182	-0.0300008	-0.887534	0.544518	2.0629	-0.118303	-0.667368	0.256212	-0.000141624	-0.128531
252175_at	At3g50700	AtIDD2_IDD2__indeterminate(ID)-domain 2	-0.0964918	-0.00779151	0.4633	0.357449	0.544178	-0.0520391	0.0328327	-0.129834	0.211874	-0.0484435	-0.268813	0.0372815	-0.133798	0.22197	0.171601	0.324794	-0.02596	-0.138905	0.215398	0.326561	0.249469	0.155564	0.620565	0.868927	0.350152	0.502704	-0.0963369
263706_s_at	At1g31180	ATIMD3_IMD3_IPMDH1__isopropylmalate dehydrogenase 3 ATIMD1_IMD1__isopropylmalate dehydrogenase 1	0.14149	0.808294	-0.0375932	-0.574596	-0.158854	0.337378	0.0342375	0.0380474	-0.93753	0.610953	1.73423	0.0567976	1.36091	0.332986	1.03973	0.40253	0.995065	-0.491516	-0.0442974	0.109093	-0.0205015	0.10551	-0.272054	-0.0180556	0.655289	-0.0388477	-0.495135
252863_at	At4g39800	ATIPS1_ATMIPS1_MI-1-P SYNTHASE_MIPS1_MIPS1__myo-inositol-1-phosphate synthase 1	-0.12193	-0.760587	-1.65198	-0.921737	-1.47919	-0.243834	-0.570447	-0.451244	-1.17579	-0.18689	0.985011	0.36277	0.406162	0.104912	0.550633	-0.250277	0.434582	-0.48393	-0.340446	-0.0675921	-0.611561	-0.221406	-0.571198	-1.36687	-0.753709	-0.0556255	-0.120173
263433_at	At2g22240	ATIPS2_ATMIPS2_MIPS2__myo-inositol-1-phosphate synthase 2	-0.381681	-0.192598	0.00721648	-0.0569816	-0.075617	-0.111587	-0.107048	-0.648445	-0.512856	-0.00288272	-0.048802	0.375266	0.806897	-0.149542	0.392711	-0.412823	-0.3081	-0.0109317	-0.0799521	-0.425451	-0.516186	-0.166865	-0.27114	-1.52606	-0.597546	-0.337678	0.186291
251154_at	At3g63110	ATIPT3_IPT3__isopentenyltransferase 3	1.64687	2.12244	0.791185	0.589026	0.660148	-0.0114277	0.39518	0.371784	0.0828851	0.171347	0.257205	-0.203299	0.0203138	-0.159119	0.0550156	0.219252	0.946417	0.59401	2.10262	0.464677	0.629876	0.350209	1.61696	2.74498	2.0904	2.96028	2.41216
249972_at	At5g19040	ATIPT5_IPT5__isopentenyltransferase 5	0.0250218	0.0676943	-0.113568	0.216037	0.25776	0.392633	0.333898	0.333485	-0.409403	0.406822	0.00708617	-0.237964	0.0999219	0.523992	0.485054	-0.284238	0.252339	-0.299233	-0.129704	0.0538307	0.0128373	0.301316	0.939705	1.25508	0.676937	0.497437	-0.249868
258103_at	At3g23630	ATIPT7_IPT7__isopentenyltransferase 7	-0.0466102	0.701004	0.0698763	0.0794377	0.100123	0.0888208	0.268424	0.231753	-0.406518	0.579764	-0.568942	0.0626403	0.231348	0.341483	0.369035	0.069659	0.103538	0.138749	0.215094	0.0771793	0.0273761	0.458356	0.352109	1.22321	-0.00505297	0.440011	-0.339933
250952_at	At5g03570	ATIREG2_FPN2_IREG2__iron regulated 2	1.5174	0.553904	0.0808513	-0.811691	0.189107	-0.122878	-0.0121265	0.171051	-0.468507	0.111387	0.223115	0.0112363	0.520452	0.125693	0.330746	0.329406	0.494061	0.754946	0.260647	0.11141	0.173412	0.106776	0.431839	0.529544	0.537909	1.48694	0.562593
254550_at	At4g19690	ATIRT1_IRT1__iron-regulated transporter 1	-0.0158621	0.146458	-0.389702	-0.648038	0.126409	0.305389	-0.0463254	-0.0158806	0.679766	-0.00343206	-0.4617	-0.542482	0.00260058	-0.1467	0.110922	0.0860905	0.00560046	-0.0736254	-0.330036	-0.847472	-0.545886	3.53993	-0.86997	-1.45365	-0.805535	0.257852	-1.64345
254534_at	At4g19680	ATIRT2_IRT2__iron regulated transporter 2	-0.758659	-0.579646	-0.799046	-0.753455	-0.915519	-0.0116229	0.248111	-0.0489673	0.347339	-0.173036	-0.0861303	-0.14785	-0.235368	0.0114977	-0.0333695	-0.221849	0.0923736	-0.200946	-0.900138	-0.399769	-0.0455806	0.707362	-0.711371	-0.548064	-0.595843	-0.197765	-0.286181
248898_at	At5g46370	ATKCO2_ATTPK2_KCO2__Ca2+ activated outward rectifying K+ channel 2	-0.0381029	0.0986012	0.239613	-0.0485282	0.123172	-0.458173	0.547241	-0.0741186	0.646514	0.0236369	-0.175411	0.0251885	-0.136362	0.0500802	0.109788	-0.252522	0.183724	0.0239471	0.118113	-0.00471993	0.219274	0.00870699	0.100226	1.18417	0.139049	0.139945	0.0968868
255551_at	At4g01840	ATKCO5_ATTPK5_KCO5_TPK5__Ca2+ activated outward rectifying K+ channel 5	1.4504	0.908179	-0.607289	-0.667941	-0.610046	-0.0322176	0.447677	-0.366057	-0.0553353	0.14724	0.362121	-0.0456973	0.424631	0.209063	0.0521759	-0.205228	0.0392071	0.771424	0.72677	-0.243866	-0.188396	-0.477687	0.517636	0.229289	0.758247	1.5279	1.21346
255686_at	At4g00630	ATKEA2_KEA2__K+ efflux antiporter 2	0.687483	1.21029	0.721167	0.317138	0.892845	1.54016	1.37954	0.539835	0.528463	1.18616	1.06054	0.248729	0.573425	0.259527	0.0672673	0.749958	0.148745	0.307716	0.309881	-0.0718821	-0.134825	-0.000674086	1.20483	1.10285	1.33909	1.32711	0.23676
248375_at	At5g51710	ATKEA5_KEA5__K+ efflux antiporter 5	-0.216378	-0.272299	0.209577	-0.106634	0.341176	-0.220057	-0.373295	-0.174543	-0.39791	0.289654	-0.20971	0.153666	0.00535259	0.110881	0.449271	-0.0617765	0.379523	0.053272	-0.0826988	-0.141438	-0.0894154	0.0776157	-0.600473	-0.292311	-0.185612	-0.347842	0.102448
254520_at	At4g19960	ATKUP9_HAK9_KT9_KUP9__K+ uptake permease 9	-0.105301	0.762275	-0.0378059	-0.405561	0.0887505	-0.239958	0.407353	0.0315189	0.526316	-0.0889739	0.00347126	0.285983	0.0841215	-0.0878512	0.0114733	-0.15524	-0.0107898	0.213835	0.340201	0.10912	-0.460587	-0.274583	0.715568	-0.166952	0.374794	0.0466394	-0.40137
246777_at	At5g27420	ATL31_CNI1__carbon/nitrogen insensitive 1	-1.06289	-0.856536	-0.292791	0.531839	-0.0205857	0.113479	0.822793	0.0827298	-0.563381	0.0481674	-0.0589537	-0.431759	-0.231233	0.634513	0.0946825	-0.710094	-0.456877	-0.531401	-1.38631	0.262965	-0.132339	-0.123252	-0.672671	-0.516822	-1.13156	-0.222381	-0.295875
259312_at	At3g05200	ATL6__RING/U-box superfamily protein	0.854778	0.397109	-0.0332924	0.363507	-0.0415935	0.693456	0.686684	0.308797	-0.885491	0.631166	0.988663	-0.147838	-0.396553	0.152021	0.0482657	-0.303155	0.378448	0.390597	0.667477	0.292289	0.139332	-0.0855249	0.321379	0.156457	0.704256	1.24932	0.718613
259982_at	At1g76410	ATL8__RING/U-box superfamily protein	0.0059969	-0.975591	2.42974	1.02927	1.74976	0.198038	0.210067	0.483283	0.746925	0.293815	0.340691	-0.316925	-0.0481351	0.00539761	-0.106986	0.0401196	0.0542447	0.0415044	0.206412	0.359904	0.508275	0.0602969	0.284073	1.71254	0.563468	-0.118149	0.495081
267418_at	At2g35000	ATL9__RING/U-box superfamily protein	0.784091	0.605343	0.314081	-0.197767	0.027817	0.710615	1.04523	0.465896	-0.113089	0.182397	0.293231	-0.492114	-0.0555262	0.273721	0.0576744	-0.566158	0.167245	0.176089	0.538756	0.371443	0.157757	0.400865	1.03386	0.949855	0.651692	1.67571	0.590758
256128_at	At1g18140	ATLAC1_LAC1__laccase 1	-0.992154	0.159387	-0.889526	-0.56975	-0.44471	0.591627	0.0881628	0.350691	0.362123	0.393307	0.0761363	-0.244309	0.317668	-0.227799	0.581338	0.102165	0.331856	-0.573893	-1.08604	-0.256679	-0.0979052	0.41709	-0.310013	-0.703433	-0.307582	0.0564048	-0.406997
250648_at	At5g06760	AtLEA4-5_LEA4-5__Late Embryogenesis Abundant 4-5	-0.0795725	0.0351819	0.263813	0.358363	0.228913	0.328675	0.120629	0.528571	-0.232529	-0.075354	-0.996125	0.193422	0.188742	0.0343324	-0.142061	-0.205709	-0.224398	-0.497556	0.341797	0.114437	0.000407322	-0.69033	0.290403	0.0157849	-0.0603502	0.318047	0.232369
255479_at	At4g02380	AtLEA5_SAG21__senescence-associated gene 21	3.68875	4.37659	1.47061	1.10018	1.52082	1.26208	1.50427	1.24992	-0.0717488	1.53075	2.10222	-0.536475	-0.19113	0.588575	0.787554	0.964475	1.10288	2.23382	2.53338	1.44216	1.31395	0.842665	3.27723	3.70259	2.38693	2.48663	1.75774
260399_at	At1g72520	ATLOX4_LOX4__PLAT/LH2 domain-containing lipoxygenase family protein	-0.27838	-0.140921	-0.578162	-0.924537	-0.910331	0.500483	1.25722	-0.0539096	0.0423494	0.314997	0.0502588	0.170183	-0.229628	-0.151162	0.0976552	0.012353	-0.021071	-0.36558	1.26618	-0.0236884	0.0160434	-0.030781	-0.128246	0.0546819	-0.250831	-0.23499	-0.456086
258445_at	At3g22400	ATLOX5_LOX5__PLAT/LH2 domain-containing lipoxygenase family protein	-0.171572	0.0855714	-0.563981	-0.579316	-0.386887	-0.801139	-0.728715	-0.276688	0.216587	-0.655746	-0.0966622	0.374384	0.0586724	0.32139	0.327712	0.162113	0.220832	-0.41238	-0.134915	0.0884632	-0.395767	0.180755	-0.445186	-0.413039	-0.123377	-1.14963	-0.240954
259987_at	At1g75030	ATLP-3_TLP-3__thaumatin-like protein 3	0.335226	0.192159	0.0369781	-0.00714933	0.326936	0.197606	0.575291	0.504588	-0.177694	0.404158	0.518627	-0.634092	-0.134847	0.100642	-0.355845	0.235079	0.418954	0.219796	0.408866	0.489072	0.651566	-0.362437	0.908065	1.16191	0.552959	1.23515	0.940356
266421_at	At2g38540	ATLTP1_LP1_LTP1__lipid transfer protein 1	-0.130733	-0.299603	-0.153887	-0.149233	0.189456	-0.0657032	-2.36213	0.0409871	-0.484638	0.216934	1.13941	-0.484251	0.142049	0.254369	-0.0085404	-0.118739	1.36583	-0.0520868	0.0643264	0.259841	0.121422	-0.0034046	-0.208119	-0.580587	-0.286337	-0.576461	-1.05543
265864_at	At2g01750	ATMAP70-3_MAP70-3__microtubule-associated proteins 70-3	0.00490597	-0.0231131	-0.0897366	0.244691	0.237685	-0.583846	-0.273292	0.417413	-0.272266	0.235932	-0.423156	0.0264886	0.185816	0.148116	0.108833	-0.0549322	-0.195787	0.505755	-0.0431506	0.161742	-0.61681	0.194521	0.287906	0.052979	0.717249	0.299498	-0.00774887
264144_at	At1g79320	AtMC6_AtMCP2c_MC6_MCP2c__metacaspase 6	-0.524804	-2.13886	-1.08028	-0.985025	-0.749337	0.491889	-0.107881	-0.174467	0.0101411	-0.0509193	0.0809587	0.819812	0.569552	0.444209	0.58075	-0.773267	0.261631	-0.203031	-0.856004	-0.667165	-0.667606	-0.893124	-1.12343	-1.38084	-0.75194	-1.6397	-0.168656
262731_at	At1g16420	ATMC8_AtMCP2e_MC8_MCP2e__metacaspase 8	0.471147	0.310939	0.0254173	-0.0673665	0.0806462	0.501781	0.719709	0.119014	0.0627541	0.150936	0.153618	0.237489	0.142636	0.0831169	0.795698	0.60057	0.771743	1.02188	0.654704	-0.000591503	-0.143325	-0.0282524	1.76089	1.32555	1.17872	0.664525	0.719918
245697_at	At5g04200	AtMC9_AtMCP2f_MC9_MCP2f__metacaspase 9	-0.216856	0.537475	0.0281528	-0.113277	0.13039	-0.615804	-0.294226	1.12184	0.661832	-0.0188542	0.340483	0.720243	0.284882	0.432362	0.163034	-0.22432	-0.0649268	-0.056316	0.00905503	0.485919	0.0176814	0.165649	-0.343274	-0.273402	0.809114	1.71036	-0.586624
258941_at	At3g09940	ATMDAR3_MDAR2_MDAR3_MDHAR__monodehydroascorbate reductase	-0.200261	-0.750568	0.727686	0.471046	0.299582	-0.0828616	0.418174	0.424197	0.0190401	0.190186	0.964898	0.255732	-0.53323	-0.586067	-0.878161	-0.159166	-1.11421	-0.14203	0.184375	0.511224	0.0503386	0.253355	0.254226	0.273404	0.114884	0.0211985	-0.411288
260344_at	At1g69240	ATMES15_MES15_RHS9__methyl esterase 15	-0.252643	0.416397	0.313825	0.320553	0.0968065	-0.297189	-0.161429	-0.143339	0.19231	-1.15581	-0.526996	-0.113986	0.355164	-0.0647433	-0.0286382	0.118157	0.202473	-0.514812	-0.456098	0.0193193	-0.462529	-0.376271	0.538727	0.0242303	-0.0922165	0.840746	-0.176873
267126_s_at	At2g23590	ATMES8_MES8__methyl esterase 8 ACL_ATME8_ATMES2_ME8_MES2__acetone-cyanohydrin lyase	-0.541281	-0.0464213	0.659884	-0.176418	0.457323	-1.5017	-2.34207	0.620575	-0.379437	0.645945	0.939894	-0.50639	-0.0700045	0.441588	0.122985	0.430315	0.592357	0.179999	-0.0413044	0.32404	0.21978	0.536647	0.268234	0.816716	1.34536	-0.635003	-0.395286
246075_at	At5g20410	ATMGD2_MGD2__monogalactosyldiacylglycerol synthase 2	-0.243616	0.00366821	-0.21225	-0.211497	-0.194955	-0.977775	0.055888	0.00585955	-0.530393	0.229087	-0.172308	-0.208263	0.23093	0.0601337	-0.0417628	-0.269455	-0.144902	-0.060505	-0.142638	-0.13394	-0.334634	-0.666232	-1.37336	-1.0377	-0.0205356	0.121548	0.166349
263391_at	At2g11810	ATMGD3_MGD3_MGDC__monogalactosyldiacylglycerol synthase type C	-0.0651117	0.030238	-0.443655	-0.204521	-0.215969	-0.474461	-0.131735	0.0470357	-0.0950341	-0.167717	-0.515671	0.0164801	0.0812592	0.0697812	-0.155327	-0.366518	-0.407116	0.0615793	-0.0480082	-0.16304	-0.229588	-0.699857	-0.664726	-0.789327	-0.578755	0.444387	-0.115147
250487_at	At5g09690	ATMGT7_MGT7_MRS2-7__magnesium transporter 7	0.848646	0.402095	0.0542615	-0.0676897	0.41916	0.570899	0.786132	-0.408767	0.148	-0.0409782	0.161133	0.200198	0.103503	0.00583203	-0.0617727	-0.216745	-0.433123	0.319018	0.280502	0.209637	-0.0329442	-0.102108	0.750571	0.868284	0.61741	0.75849	-0.0495348
245731_at	At1g73500	ATMKK9_MKK9__MAP kinase kinase 9	-1.02673	-1.055	-0.609169	-1.04146	-0.968534	-0.292817	-0.409855	-0.279357	-0.722296	0.160654	-0.110682	0.161356	-0.353787	-0.00405167	0.300557	-0.508131	-0.0161655	-0.508134	0.419244	-0.134038	-0.542408	-0.484203	-0.448469	-1.35186	-0.510181	-0.341325	-0.0268772
266992_at	At2g39200	ATMLO12_MLO12__Seven transmembrane MLO family protein	-0.824917	-1.31426	0.193907	0.133283	0.257588	0.0266789	0.331646	0.63425	0.259167	-0.0692641	-0.182261	0.580772	0.420553	0.186332	0.221885	0.554524	-0.282145	-0.0076662	-0.482389	0.275665	-0.0549977	0.104084	-0.786109	-0.107695	-0.0214873	-1.0286	-0.324282
261275_at	At1g26700	ATMLO14_MLO14__Seven transmembrane MLO family protein	-0.270296	-0.543546	-0.227565	0.36483	-0.25432	-1.05476	0.0232302	-0.00736493	0.489027	-0.167164	-0.229892	0.204374	0.635016	0.253584	0.523942	0.447971	0.443515	-0.421541	-0.501637	-0.254175	-0.506116	0.146405	-1.33965	-0.708194	-0.251305	-0.19938	-0.864928
259328_at	At3g16440	ATMLP-300B_MEE36_MLP-300B__myrosinase-binding protein-like protein-300B	0.0955728	0.394119	-0.367918	-0.53463	-0.268902	-0.554514	-0.269002	0.878208	0.710002	0.488489	1.10122	0.678113	0.492433	0.109325	0.269675	-0.9312	-0.191141	0.0947222	-0.022842	0.0355675	0.111178	0.343054	0.172596	0.0405098	1.12401	1.60267	-0.859137
261460_at	At1g07880	ATMPK13__Protein kinase superfamily protein	0.203554	-0.201062	-0.364446	-0.331809	0.263717	-0.316018	-0.102483	-0.293421	0.424476	-0.0573883	-0.215128	0.075507	0.3114	0.0341915	-0.85087	-0.226844	-1.12296	1.05476	-0.00493895	-0.231214	0.0478632	-0.0926175	0.0756934	-0.234656	0.260637	0.0868667	-0.158684
266348_at	At2g01450	ATMPK17_MPK17__MAP kinase 17	0.362744	0.178885	0.547055	0.469785	0.731084	0.126979	0.36714	0.456743	-0.0972107	0.531906	0.629634	0.182485	0.201608	0.152252	0.187651	0.382515	0.319369	0.11366	1.05705	-0.157837	0.289239	0.184148	0.201139	0.338696	0.434353	0.213896	0.309203
260979_at	At1g53510	ATMPK18_MPK18__mitogen-activated protein kinase 18	1.0793	0.507715	0.605905	0.78913	0.379763	0.378345	0.452101	0.746729	0.695435	0.697841	-0.40985	0.146073	0.12796	-0.266474	-0.0101134	0.755678	0.397268	0.621791	0.538648	-0.161747	-0.113097	0.234622	0.694711	0.725298	1.17248	1.03055	0.442167
251170_at	At3g63260	ATMRK1__Protein kinase superfamily protein	0.804077	0.537583	0.372977	0.723383	0.324125	-0.153392	0.11718	0.168714	-0.357574	0.598295	0.530788	-0.158621	-0.314187	-0.0793458	0.0550397	-0.423955	-0.0189107	0.177668	0.470819	0.00596479	-0.049664	-0.119526	0.481517	0.379468	0.642886	1.42273	0.674218
251090_at	At5g01340	AtmSFC1_mSFC1__Mitochondrial substrate carrier family protein	2.00116	1.64319	1.0586	0.581745	1.14915	0.482103	1.20146	0.470767	0.119989	0.266325	1.42468	-0.198523	-0.0447541	0.414035	0.201532	0.325007	0.377274	0.854842	1.17414	0.658688	0.535629	0.266405	1.21848	1.42075	1.1445	1.14295	0.664395
255302_at	At4g04830	ATMSRB5_MSRB5__methionine sulfoxide reductase B5	0.0411418	0.267694	-0.0157388	-0.234163	0.190733	-0.35156	1.39146	0.448754	-0.374042	0.249773	1.36612	0.129076	0.658602	0.342124	0.49518	0.943244	1.72925	-0.4742	-0.00569965	-0.0237637	0.343105	1.16948	-0.411868	-0.031834	1.62746	-0.265672	-0.215178
255298_at	At4g04840	ATMSRB6_MSRB6__methionine sulfoxide reductase B6	0.0641406	-0.358658	-0.158831	-0.272494	-0.389019	0.459487	-0.600107	0.743508	0.450439	-0.215722	0.870716	-0.559043	0.235396	0.123254	1.32672	-0.793767	1.09338	0.0813955	0.131962	0.393843	0.181314	0.522365	0.149177	0.0954839	0.100284	0.115872	-0.0293968
259008_at	At3g09390	ATMT-1_ATMT-K_MT2A__metallothionein 2A	-0.150051	-0.150566	0.138917	0.00142627	0.386941	-0.676613	-0.637267	0.246389	-0.681368	0.0640601	0.961682	-0.588097	-0.155247	0.452301	0.00347697	-0.284376	0.474826	0.131511	0.0757579	-0.150793	0.609946	0.128931	-0.0528114	0.547485	-0.964568	-1.18867	0.339117
251545_at	At3g58810	ATMTP3_ATMTPA2_MTP3_MTPA2__metal tolerance protein A2	-0.170679	-0.600849	-0.565537	-1.1216	-0.728848	-0.518374	0.294128	-0.0792133	0.627024	0.236279	-0.0103795	0.0575025	-0.190792	0.594804	-0.0817482	-0.114685	-0.396239	-0.0888881	-0.975866	-0.224748	0.217992	1.11441	-0.842902	-1.23886	-0.905097	-1.01577	-0.373941
258516_at	At3g06490	AtMYB108_BOS1_MYB108__myb domain protein 108	-0.138012	-0.161393	0.0384347	-0.463145	-0.216794	0.188029	0.242393	0.710188	-0.507088	0.492842	-0.618869	0.701928	-0.221296	-0.44735	-0.359598	-0.271329	-0.230791	0.0466184	0.284752	0.375442	0.412308	-0.0700069	-0.104484	-0.255584	-0.462055	-1.17291	0.0141644
259618_at	At1g48000	AtMYB112_MYB112__myb domain protein 112	0.239333	-0.0289774	-0.457138	-0.224092	-0.446617	-0.0990902	-0.168462	-0.110633	0.0484701	0.237789	-0.668887	0.091883	-0.3552	0.0293639	-0.0404387	0.11434	-0.2402	-0.0195578	-0.479896	0.400613	0.470651	-0.04199	-0.158203	0.15171	-0.433242	-1.41876	-0.151928
245126_at	At2g47460	ATMYB12_MYB12_PFG1__myb domain protein 12	-0.781679	-0.239394	-0.387331	-0.121322	-0.308781	-0.397644	0.571972	0.167511	-0.419994	-0.028514	0.150194	-0.374226	-0.292988	-0.219843	-0.867258	-0.603753	-0.435805	0.563235	-0.941127	0.167462	0.0316027	0.199343	0.223692	0.111998	-0.685591	0.210344	-0.264965
260394_at	At1g74080	ATMYB122_MYB122__myb domain protein 122	-0.171641	-0.20392	0.0553533	-0.00889758	-0.0461466	0.0818726	-0.350325	0.344687	-0.178415	0.141058	0.253584	0.112577	-0.855428	0.274233	0.993551	0.18225	-0.0129087	0.135358	-0.386418	0.274733	0.0647846	-0.0603447	0.28756	0.233993	-0.393225	-0.159469	-0.910094
245234_at	At4g25560	AtMYB18_LAF1_MYB18__myb domain protein 18	-1.38764	-0.723127	-0.0365273	-0.0525354	-0.00913972	-1.38306	-0.218696	0.164213	-0.707519	-0.410891	-0.669615	0.0657702	0.0730528	-0.245218	-0.15165	0.352685	-0.155515	0.141056	-0.78015	-0.191639	-0.0420473	0.0541399	-0.545412	-0.795614	-1.07988	-0.988395	-0.411988
247549_at	At5g61420	AtMYB28_HAG1_MYB28_PMG1__myb domain protein 28	0.895719	1.07395	0.545128	-0.119256	0.598415	0.69626	0.189601	1.3662	-0.00420187	0.152596	-0.0410969	-0.128264	0.258719	-0.106226	0.578041	0.387689	0.826326	0.359186	0.656627	0.166156	-0.186858	0.29591	0.578599	0.481327	1.52364	0.635999	0.0227241
257140_at	At3g28910	ATMYB30_MYB30__myb domain protein 30	1.48213	0.884863	0.450946	0.259645	0.238607	0.404035	0.163117	0.283614	-0.2805	0.399608	-0.222432	0.133509	-0.140486	-0.0218573	0.446151	0.144085	-0.123887	0.730527	1.19951	0.249295	0.287463	0.0567139	0.851071	1.09832	1.00274	0.548087	0.550198
247600_at	At5g60890	ATMYB34_ATR1_MYB34__myb domain protein 34	0.402259	0.197127	0.0683215	-0.211065	0.114387	-0.164771	0.113546	0.0130386	0.345356	-0.0849666	0.936899	-0.284764	0.792555	0.299748	0.657508	0.274731	0.0122031	-0.0749015	-0.0931031	0.165124	0.338987	0.802528	0.265132	0.15739	0.645981	0.349617	-0.180313
252958_at	At4g38620	ATMYB4_MYB4__myb domain protein 4	0.392496	0.014996	-0.873177	-0.416962	-0.92796	-0.706025	1.12791	0.400835	-0.604082	-0.058063	0.101125	-0.479803	0.0178	0.159603	0.0424076	0.0429143	-0.374611	1.19649	0.0716372	0.105777	0.00122831	0.108415	-0.0610825	-0.533072	0.234473	0.468512	-0.154848
250173_at	At5g14340	AtMYB40_MYB40__myb domain protein 40	-0.0419941	0.385976	-0.525025	-0.424224	-0.327453	-0.487606	-0.402944	0.018169	-0.807975	-0.542626	-0.128264	0.219023	0.419484	0.182264	0.0833031	-0.0437145	-0.230985	0.0383661	-0.864758	0.0280576	-0.726617	-0.761061	-0.159134	-0.956724	-0.590351	0.820935	-0.390951
252340_at	At3g48920	AtMYB45_MYB45__myb domain protein 45	0.582915	1.33649	-0.664795	-0.301572	-0.401433	-1.29322	-0.597418	-0.0344753	-0.686977	-0.433517	-0.325868	-0.370467	-0.000372027	0.305663	-0.136793	0.372337	-0.170303	0.357626	-0.0428145	-0.274513	-0.604761	-0.861	-0.108237	0.845626	-0.0886838	0.413291	0.207516
252534_at	At3g46130	ATMYB48_ATMYB48-1_ATMYB48-2_ATMYB48-3_MYB48__myb domain protein 48	1.15476	0.953251	0.0514196	0.0900475	0.472572	-0.0970793	0.0534468	0.374652	-0.273805	0.0119746	0.158242	0.470832	0.35355	0.051911	0.644743	1.60847	1.27849	1.39937	0.0863353	0.213177	0.441964	0.164535	0.30238	0.373221	1.45378	0.589644	0.644044
246401_at	At1g57560	AtMYB50_MYB50__myb domain protein 50	-1.20928	-0.581564	0.272108	-5.3402e-05	-0.274953	-0.180097	-0.214878	0.0318256	0.199396	0.0539616	-0.608762	-0.00953938	0.536212	0.162008	0.0854107	0.0571833	-0.390115	-0.731362	-1.25013	0.25222	-0.192704	0.0453001	-0.923476	-0.354654	-0.874656	-0.430659	-0.938035
247231_at	At5g65230	AtMYB53_MYB53__myb domain protein 53	-0.0907443	0.161092	-0.137594	-0.347654	-0.528711	0.629226	-0.763605	0.641442	0.331	-0.238372	-0.553985	-0.158047	-0.754187	-0.335728	-0.432324	0.0406275	-0.437212	0.109243	0.0695826	0.00234645	-0.141741	-0.114231	0.0789149	-0.772775	-0.313311	0.802489	-0.396951
245735_at	At1g73410	ATMYB54_MYB54__myb domain protein 54	-0.220757	0.138344	-0.838647	-0.917298	-0.415377	0.099973	0.417897	-0.0924619	0.307643	-0.189398	0.186563	0.100676	-0.070762	-0.358288	-0.663874	-0.242498	-0.957144	0.365897	-0.0942486	-0.100194	-0.38706	-0.124277	-0.233981	-0.79347	0.350687	0.585846	-0.862703
262715_at	At1g16490	ATMYB58_MYB58__myb domain protein 58	-1.2254	-0.48281	-0.457917	-0.417324	-0.378977	0.219623	0.0266916	-0.613231	-0.268372	-0.347199	-0.500526	0.0972273	0.36253	-0.0115721	0.184368	-0.369802	-0.70103	-0.0664282	-0.921685	0.0748807	0.0372115	-0.0323286	-0.164555	-1.13312	-1.12356	-0.504014	-0.558049
245084_at	At2g23290	AtMYB70_MYB70__myb domain protein 70	-1.13643	-0.392688	-0.760601	-0.503547	-0.554113	-0.406158	0.379942	-0.512833	-0.378555	0.636738	0.0409797	0.0968844	0.00891575	-0.0330402	-0.0439333	-0.400708	-0.352816	-0.52014	-0.214698	0.0164642	0.130618	0.174162	-0.730517	-0.571773	-0.415298	-0.254483	-0.122161
257163_at	At3g24310	ATMYB71_MYB305__myb domain protein 305	-0.687458	-0.546119	-0.205449	-0.71517	-0.256678	-0.023717	-0.0133172	-0.0932102	-0.212181	0.00209264	-0.293121	-0.230164	0.272646	-0.298465	-0.800871	-0.5695	-1.09869	0.318033	-0.138463	-0.0212814	-0.341427	-0.448782	0.479445	0.683233	0.174646	-0.237643	-0.351131
255250_at	At4g05100	AtMYB74_MYB74__myb domain protein 74	-1.48164	-0.160435	-0.180382	0.227338	-0.150206	-0.568249	-0.0961006	-0.171575	0.0508722	-0.422091	-0.29035	0.133153	0.355203	-0.124646	-0.0499061	0.0151248	-0.255127	-0.821371	-0.729247	0.111632	0.340659	0.80404	-0.244946	-0.987368	-0.475147	0.0885781	-1.39041
246477_at	At5g16770	AtMYB9_MYB9__myb domain protein 9	-0.0640512	-0.385047	-0.181175	0.194222	-0.631849	0.291054	0.333778	-0.268406	0.82068	0.622638	-0.984117	0.0393888	-0.37926	-0.105903	-0.132011	0.0359435	-0.172294	0.0465296	-0.027267	-0.0970349	0.0425823	-0.080873	-0.61517	-1.12776	-0.150073	-0.415223	-0.866837
260140_at	At1g66390	ATMYB90_MYB90_PAP2__myb domain protein 90	-0.0176074	-0.555811	0.165234	0.131323	0.0442747	-0.46232	-0.24616	-0.20261	-0.0497857	-0.330801	-0.1068	-0.157843	-0.0955088	-0.121805	-0.136554	0.00642432	0.371178	-0.0240015	-0.0128802	0.0290052	0.0912301	-0.184373	-0.0469591	0.112497	-1.2969	-0.133501	0.0212501
250031_at	At5g18240	ATMYR1_MYR1__myb-related protein 1	-0.45927	-0.233898	0.786285	0.401077	0.763364	-0.135094	-0.331068	-0.132301	-0.0376507	0.0178576	-0.647672	-0.131586	0.18309	-0.0680757	0.290224	0.391376	0.238448	0.101525	-0.603007	0.271668	-0.535697	-0.633727	0.202362	0.0800381	-0.479694	-0.837309	-0.216747
264818_at	At1g03530	ATNAF1_NAF1__nuclear assembly factor 1	0.137242	0.0919165	-0.0101948	0.011712	-0.145886	0.957472	-0.212297	-0.0807248	0.513644	0.290172	0.117788	0.279206	0.0456992	0.130162	0.12587	0.239754	-0.124003	-0.16327	-0.129675	-0.125506	-0.612093	-0.15264	0.251213	-0.216075	0.682861	0.589972	0.187499
250832_at	At5g04950	ATNAS1_NAS1__nicotianamine synthase 1	3.14716	4.11917	0.504151	0.0537208	0.532944	0.458802	1.00902	0.219989	1.83874	-0.0101305	1.03635	-0.447692	0.104918	-0.155243	0.990426	0.205522	0.964383	0.868765	0.718326	0.900007	0.711808	1.42918	0.849322	1.09602	2.09872	2.55702	0.951482
248048_at	At5g56080	ATNAS2_NAS2__nicotianamine synthase 2	1.38846	3.03912	-0.260886	-0.538942	-0.755579	0.330967	1.43737	0.803177	0.509741	0.39559	0.689132	0.215167	0.255428	0.0873995	0.54406	-0.595975	-0.204328	0.205249	0.347515	0.132417	-0.0621941	1.23064	0.208826	-0.60192	2.54875	1.95109	0.21463
259632_at	At1g56430	ATNAS4_NAS4__nicotianamine synthase 4	0.733834	0.867565	0.200284	0.219614	-0.0357299	-0.377184	-0.0962923	-0.00617588	0.0258907	-0.156791	0.79874	-0.360375	-0.00272049	0.0441855	-0.049628	0.208358	0.261834	0.218072	0.445255	0.439416	0.528146	-0.0246992	0.316646	1.767	0.584833	0.728448	-0.166512
263948_at	At2g35980	ATNHL10_NHL10_YLS9__Late embryogenesis abundant (LEA) hydroxyproline-rich glycoprotein family	0.273187	-1.02099	1.24736	2.10878	1.25755	-0.396822	0.657111	0.391716	-0.338195	0.049977	0.213354	-0.168155	-1.28256	0.354091	0.237394	-0.000804243	0.243865	-0.28371	-0.0635123	0.6255	0.46391	-0.296208	1.37152	0.662981	0.472594	0.911393	-0.10798
258907_at	At3g06370	ATNHX4_NHX4__sodium hydrogen exchanger 4	0.736922	0.523785	0.455709	0.676218	0.531264	-0.0772954	0.221156	-0.346977	0.580168	0.434255	-0.515413	0.2804	0.268698	-0.252491	0.240131	-0.674566	0.171186	0.305764	0.707719	0.0826257	-0.101595	-0.0121655	1.08053	0.644703	1.12811	1.48789	0.612962
249942_at	At5g22300	AtNIT4_NIT4__nitrilase 4	0.0832712	0.0821853	0.427654	-0.078008	-0.0716693	-0.940111	-1.32843	-0.457251	-1.17337	-0.386217	-0.430816	0.274971	-0.253305	0.30154	0.421437	-0.00352786	0.270165	-0.569541	0.0786572	-0.443451	-1.036	-1.4933	-0.21761	-0.0418708	-1.40765	-1.02539	0.468771
254606_at	At4g19030	AT-NLM1_ATNLM1_NIP1;1_NLM1__NOD26-like major intrinsic protein 1	-0.0913617	-0.794046	-0.170114	-0.198503	1.263	-0.522998	-0.075163	0.455513	0.0742845	-0.806144	1.25415	0.345695	-0.0109555	0.661217	0.338901	0.0627648	0.161065	-0.517009	-0.592272	-0.228326	-0.17251	0.0695204	-0.617926	-0.524795	-0.293372	-0.0982524	-0.571619
261979_at	At1g37130	ATNR2_B29_CHL3_NIA2_NIA2-1_NR_NR2__nitrate reductase 2	0.884576	0.577709	0.0925051	0.10036	0.441258	0.798573	0.671821	0.580175	-0.463779	1.1925	1.39641	0.106717	-0.27087	-0.0986243	-0.480916	0.0218378	-0.480572	0.882429	3.06097	0.373133	0.195515	0.0556445	0.837023	0.754142	1.07799	0.601124	0.76771
261895_at	At1g80830	ATNRAMP1_NRAMP1_PMIT1__natural resistance-associated macrophage protein 1	-0.319589	0.103018	0.10039	-0.436694	0.0593191	-0.382909	0.139178	0.459066	-0.106799	0.1014	0.807854	0.100953	0.0806224	0.209681	-0.0457668	0.28127	0.0150996	0.0874298	-0.2479	-0.00111295	0.22895	0.0892901	-0.81453	0.404625	-0.395993	-0.458771	-0.114976
264348_at	At1g12110	ATNRT1_B-1_CHL1_CHL1-1_NRT1_NRT1.1__nitrate transporter 1.1	2.30822	3.19613	0.193943	-0.414654	0.199784	-0.297613	0.63686	0.618984	-0.291128	0.575635	1.41248	-0.16905	-0.109044	-0.0106104	0.114344	-0.0103935	0.540892	1.19594	1.96453	0.355812	0.470241	0.885388	2.767	3.56628	1.56622	1.39556	1.70039
247591_at	At5g60770	ATNRT2.4_NRT2.4__nitrate transporter 2.4	2.59276	1.19626	-1.25384	-1.12166	-1.00447	-1.76805	0.362643	-0.92798	-1.17168	-1.52296	-0.228389	0.0608895	0.378663	0.117031	0.278696	0.0595852	0.548899	0.395279	0.848542	-1.27533	-3.3566	-3.64081	1.88605	-1.23146	-0.415616	2.79852	1.64185
261198_at	At1g12940	ATNRT2.5_NRT2.5__nitrate transporter2.5	-0.430685	-1.64091	-0.443403	-0.484572	-0.922134	0.0223512	0.357486	0.0475546	-0.470663	-0.119078	-0.439433	0.126888	0.0989387	0.269823	0.0401453	-0.945547	-0.339061	0.491472	-0.515687	-0.0933794	-0.0956634	-0.380813	-0.701308	-5.76995	0.211818	-0.392816	-0.100821
252604_at	At3g45060	ATNRT2.6_NRT2.6__high affinity nitrate transporter 2.6	0.0433676	-0.0624755	0.0121813	-0.0242384	-0.134707	-0.477878	-0.0619488	-0.150237	-0.193383	0.0114876	0.0971588	-0.10141	0.0651076	-0.297749	0.0142534	-0.217796	0.130597	-0.197671	0.136198	0.0317915	0.276556	0.90688	0.31513	0.495873	-0.369071	0.0370048	-0.203955
248551_at	At5g50200	ATNRT3.1_NRT3.1_WR3__nitrate transmembrane transporters	2.73206	3.10836	0.389177	0.276293	0.467811	0.460593	2.5574	2.28197	1.433	0.97216	1.48152	-0.0355737	0.283711	0.390203	0.506579	0.235875	0.515457	0.585826	1.58123	0.557564	0.0429509	-0.456565	1.4802	1.44595	2.31784	3.62751	0.73564
259022_at	At3g07420	ATNS2_NS2_SYNC2_SYNC2_ARATH__asparaginyl-tRNA synthetase 2	0.0735016	0.166866	0.0180967	0.109771	0.0549899	1	-0.458654	-0.72979	1.57569	-0.094729	-0.465074	0.208214	-0.0405754	-0.28962	-0.231803	0.616159	0.112301	0.0451807	0.218551	-0.279111	-0.242043	-0.0291603	-0.0684133	-0.194775	0.0927488	-0.107663	0.0676437
246126_at	At5g20070	ATNUDT19_ATNUDX19_NUDX19__nudix hydrolase homolog 19	0.0240436	-0.018297	-0.270173	-0.299712	-0.261383	-0.465875	-0.0693757	-0.137447	-0.656477	0.0578775	0.325216	0.0219708	0.170346	0.35555	0.046011	0.0890311	0.0476809	0.0203416	-0.277369	0.225506	-0.261146	0.123916	-0.244095	-0.727887	-0.217607	-0.198519	-0.131056
267533_at	At2g42070	ATNUDT23_ATNUDX23_NUDX23__nudix hydrolase homolog 23	1.37996	0.551031	0.124271	0.122389	0.322499	0.470921	0.923365	0.630385	0.473971	0.876511	0.38353	-0.0598062	0.127953	-0.139236	0.122832	0.00642862	0.356262	0.583903	0.770221	0.5272	-0.0777104	-0.13746	1.18504	0.997476	1.62056	2.04541	0.957385
263854_at	At2g04430	atnudt5_NUDT5__nudix hydrolase homolog 5	0.0588458	-0.0377274	0.157948	1.27325	0.690369	0.00461959	0.673898	-0.238113	-0.215881	0.0915946	-0.0284301	0.200195	0.162874	0.298218	0.141498	0.252792	0.0501568	-0.427537	0.170499	-0.199915	-0.337927	-0.517455	0.456643	0.852825	0.172041	-0.223164	-0.0258685
248793_at	At5g47240	atnudt8_NUDT8__nudix hydrolase homolog 8	-0.834764	-1.17769	-0.194471	0.189701	-0.32376	-0.426357	0.450829	-1.0771	-1.4638	-0.479366	0.217197	0.658508	0.28936	0.175657	0.618256	0.317708	-0.120419	-0.114269	-0.763184	-0.208207	-0.671632	-0.733056	-0.0541389	-1.04016	-0.649057	-1.37594	-0.481899
260097_at	At1g73220	AtOCT1_OCT1__organic cation/carnitine transporter1	-0.0872383	-0.290264	-0.547679	-0.137003	-0.568473	-0.394667	-0.00787503	-2.36233	-2.33306	-1.06352	-1.60044	-0.0774655	-0.242277	0.775463	-0.161393	0.838492	0.123133	0.210914	-0.660197	-1.00882	-1.5894	-1.5833	-2.18773	-5.45217	-1.66939	-2.89499	0.109347
262730_at	At1g16390	ATOCT3_OCT3__organic cation/carnitine transporter 3	-0.146011	-0.0825887	0.0936671	0.185054	0.254951	-0.212211	-0.10561	-0.324539	0.0287143	-0.627643	0.29648	-0.0397392	0.146424	-0.124578	-0.135274	0.138365	0.108809	-0.569906	1.09246	-0.232569	-0.00418401	0.0726808	-0.68792	-0.567243	-0.419256	-0.15196	-0.481733
247807_at	At5g58360	ATOFP3_OFP3__ovate family protein 3	0.310826	0.450319	0.632504	0.335787	0.215604	0.231632	0.402897	-0.0556137	0.441523	-0.269737	-0.658117	-0.0673712	-0.446192	-0.215879	0.0737644	0.166046	0.488852	0.293361	0.128366	0.0609557	0.0829049	0.0949255	0.933972	0.735787	0.132703	0.23886	0.959536
259875_s_at	At1g76680	ATOPR1_OPR1__12-oxophytodienoate reductase 1 ATOPR2_OPR2__12-oxophytodienoate reductase 2	-0.105688	-0.341844	-0.765849	0.221403	-0.856389	-0.658502	-0.307566	0.23737	-0.766955	0.224737	0.906065	0.684368	-0.23141	0.42031	0.626728	0.111118	0.221807	-0.359024	1.07377	0.0363386	0.0253341	0.058142	-0.904783	-1.36257	-0.75645	-0.40649	-0.271979
245296_at	At4g16370	ATOPT3_OPT3_OPT3__oligopeptide transporter	-0.283774	0.366305	-0.299247	0.077166	-0.0317944	0.803604	-1.04406	-0.52019	-0.531555	-0.0846621	0.0896028	-0.343309	-0.242897	-0.391665	-0.955309	0.653986	-0.102533	-0.173077	0.0750508	0.428773	0.795745	0.0877946	0.131982	0.678218	0.0497474	-0.481963	-0.654186
247284_at	At5g64410	ATOPT4_OPT4__oligopeptide transporter 4	-0.385865	-1.43926	0.0607366	-0.244729	-0.0917374	-0.703973	-0.827839	-0.133503	-0.559979	-0.107272	-0.269855	-0.0339926	0.274803	0.19779	0.341671	0.441061	0.247226	-0.162695	-0.493181	-0.507966	-0.610607	-0.915534	-1.04326	-1.39231	-1.43323	-1.12236	-0.147707
254889_at	At4g11650	ATOSM34_OSM34__osmotin 34	0.808828	-0.22382	0.322273	0.870437	0.548256	-0.585021	-0.813584	0.657601	0.600828	0.15087	0.996702	0.0691499	-0.903553	0.360372	-0.250588	0.134245	0.218649	-0.0282931	-0.0319987	0.242612	0.251124	-0.725421	-0.079621	-0.287346	-1.01239	-2.40224	0.0631142
253264_at	At4g33950	ATOST1_OST1_P44_SNRK2-6_SNRK2.6_SRK2E__Protein kinase superfamily protein	-0.510067	-0.141228	0.120211	0.08236	0.230742	0.304886	-0.0128503	0.198237	-0.0635248	0.387799	-0.0598697	-0.0823748	-0.255499	-0.597613	-1.95712	-0.854759	-1.55799	0.462304	0.142163	0.0165617	0.0750305	-0.0419717	0.104989	0.0344251	0.104664	-0.556486	0.283229
266695_at	At2g19810	AtOZF1_OZF1__CCCH-type zinc finger family protein	-0.59934	-0.927608	-0.0122746	0.0977077	0.146807	0.363333	-0.600597	-0.52344	-0.301921	-0.127039	0.601779	-0.00172627	0.112749	0.112691	-0.0215552	-0.968259	-0.550044	-0.388551	-0.170334	-0.267459	0.194299	-0.120094	-0.303185	-0.852339	-1.28906	-0.483498	0.13856
253722_at	At4g29190	AtOZF2_OZF2__Zinc finger C-x8-C-x5-C-x3-H type family protein	-1.19993	-0.798734	-0.302961	-0.367787	-0.128718	-0.195355	-0.248701	-0.686698	-0.579932	0.0576588	-0.352785	0.138073	0.33059	0.113126	-0.546151	-0.920246	-0.675645	-0.19036	-0.431487	-0.188176	0.155893	-0.391766	0.269274	-0.722393	-0.894198	-0.841966	0.182767
245024_at	AtCg00120	ATPA__ATP synthase subunit alpha	0.00542557	-0.625931	-0.264131	-2.03014	-0.961633	-0.00318415	-1.70622	-0.211815	0.0202162	-0.129522	-0.381706	0.669589	0.0596023	0.172336	0.372493	-0.667733	0.613601	0.462357	0.0379428	0.153021	-0.12944	0.0595144	-0.172317	0.0636373	-0.887914	-0.874172	-0.75691
250646_at	At5g06720	ATPA2_PA2__peroxidase 2	0.138692	-0.236305	-0.490296	-0.292187	-0.0900361	-0.599757	0.230842	-0.655498	-1.1897	-0.96555	-0.742912	0.135417	0.123761	-0.698266	0.407108	0.000139447	-0.224594	0.181687	0.701516	0.234419	-0.290798	0.19374	0.088412	0.136719	-1.1011	-2.34856	0.0145774
263845_at	At2g37040	ATPAL1_PAL1__PHE ammonia lyase 1	-0.234333	-0.193619	-0.363528	-0.244071	-0.276212	-0.974659	-0.387167	-0.0310348	-1.12163	0.131221	0.890232	0.381464	0.18576	0.00366915	0.186132	-0.103208	0.0392685	0.0314171	-0.111127	0.0632689	-0.374837	-0.348668	-0.0433387	-0.728472	-0.718773	-0.669632	-0.0922161
263594_at	At2g01880	ATPAP7_PAP7__purple acid phosphatase 7	-0.149686	-0.566987	0.0921115	-0.163925	-0.205185	-0.240069	-0.301401	0.837091	-0.222249	-0.282848	0.56058	-0.0258893	-0.0479962	-0.012111	0.191968	0.271647	-0.00216875	0.0838941	0.0647004	0.168327	0.20279	1.01523	-0.156015	0.381218	-0.363278	0.601222	-0.181378
262275_at	At1g68710	ATPase E1-E2 type family protein / haloacid dehalogenase-like hydrolase family protein	-0.0876056	-0.504521	-0.643717	-0.371488	-0.140845	0.0257733	-0.541378	-0.219582	0.656131	0.243025	-0.243034	0.598065	0.108219	0.297713	0.18501	0.194347	-0.112592	0.0719355	-1.09777	-0.817034	-0.820515	-0.676241	-0.906425	-0.813233	-0.929753	-0.807106	-0.448192
251176_at	At3g63380	ATPase E1-E2 type family protein / haloacid dehalogenase-like hydrolase family protein	-0.154064	-0.59237	-0.0128219	1.77914	0.780521	-0.666841	-0.0124078	-0.201346	0.328549	0.313834	0.207191	0.536241	-0.183918	0.501269	0.0423711	-0.0244003	-0.1513	0.12538	-1.34256	-0.194762	-0.332266	-1.33987	-0.546498	-1.17469	0.040898	-0.240663	-0.788152
255290_at	At4g04640	ATPC1__ATPase, F1 complex, gamma subunit protein	-0.191753	0.144742	-0.204685	-0.0659072	0.100424	-0.368761	-3.26026	-0.00393292	-0.314665	-0.486351	0.79055	-0.240639	-0.0176887	-0.268961	-0.0381352	-0.213175	1.42702	0.0685003	-0.119591	0.142723	0.299589	1.13186	-0.0882056	0.027236	-0.489517	-0.620232	-0.320332
252291_s_at	At3g49110	ATPCA_ATPRX33_PRX33_PRXCA__peroxidase CA ATPCB_ATPERX34_PERX34_PRX34_PRXCB__peroxidase CB	0.101344	-0.0398561	-0.136131	0.304256	0.0191568	-0.850353	-1.31004	0.663537	-1.1866	-0.183113	1.75845	-0.748646	-0.2004	0.373103	0.395866	0.523436	0.561135	0.146897	-0.0337569	0.0902918	0.101683	0.00726321	0.591744	1.13761	-0.184597	-0.904662	0.314762
246524_at	At5g15860	ATPCME_ICME_PCME__prenylcysteine methylesterase	-0.282673	-0.0870239	-0.528467	-0.00576192	-0.237043	-0.269324	0.0235761	0.164235	-0.378479	0.0176045	-0.451447	0.184747	0.375656	-0.144541	0.192705	-0.0485371	-0.083119	0.0275693	-0.382604	-0.195538	-0.259639	-0.506319	-0.492165	-0.865751	-0.600617	-0.324065	-0.113861
267572_at	At2g30660	ATP-dependent caseinolytic (Clp) protease/crotonase family protein	0.00119921	0.102626	0.0259556	-0.025714	0.0567095	-0.214841	0.822238	0.144398	2.02235	-0.0509491	-0.0301156	0.558299	-0.0579096	0.259361	0.196121	-0.325457	0.460318	0.246558	-0.152526	0.371743	-0.0378971	-0.124812	3.19034	2.02141	1.96206	0.430682	0.294523
249687_at	At5g36150	ATPEN3_PEN3__putative pentacyclic triterpene synthase 3	-0.440379	-2.04951	-0.122887	-0.0187883	-0.208638	-0.65445	-0.047099	-0.129863	0.359001	-0.111302	-0.633198	-0.190423	0.0250165	0.25562	0.100427	-0.109017	0.362684	0.0429441	-0.131784	-0.670332	-1.91471	-2.34437	-0.29304	-0.10138	-1.78134	0.583363	-1.17325
245845_at	At1g26150	AtPERK10_PERK10__proline-rich extensin-like receptor kinase 10	-0.0984956	-0.188412	-0.475453	-0.824728	0.0889128	0.0478726	-0.186965	0.132778	0.70568	0.375302	-0.214623	0.135832	-0.0636613	-0.13733	-0.202787	0.413994	-0.0991762	0.267167	0.0956634	-0.352755	-0.183886	0.00419511	-0.459834	-0.364245	-0.0616887	-1.16001	-0.20198
262228_at	At1g68690	AtPERK9_PERK9__Protein kinase superfamily protein	0.441741	-0.234617	0.674335	0.955999	0.998825	0.165383	0.275306	0.2921	-0.298742	0.138297	0.101705	0.329636	-0.377119	0.132081	-0.286967	0.184149	-0.311302	0.143876	1.32688	-0.203479	-0.332373	-0.283452	-0.0718178	-0.00135161	0.432951	0.369669	0.190672
265214_at	At1g05000	AtPFA-DSP1_PFA-DSP1__Phosphotyrosine protein phosphatases superfamily protein	0.318019	0.969302	0.207308	-0.0479319	0.190882	-0.563922	0.639028	0.301942	-0.017872	0.0420965	0.366994	-0.452563	-0.302368	-0.269299	-0.343889	-0.403392	-0.361621	0.564287	0.178378	0.396034	0.144942	-0.147117	1.30915	1.47437	0.547541	0.81221	0.331965
250670_at	At5g06860	ATPGIP1_PGIP1__polygalacturonase inhibiting protein 1	0.928842	-0.24332	-0.73701	-0.847602	-1.09694	-0.487616	-0.0781767	1.01161	-0.587664	0.475124	0.407998	0.0442401	-1.21135	0.136515	-1.07253	0.0989027	-0.309215	0.024469	0.494714	0.0385258	0.248397	-0.194635	0.0418206	-0.244094	-0.0292541	-0.40771	-0.300685
252468_at	At3g46970	ATPHS2_PHS2__alpha-glucan phosphorylase 2	0.139622	-0.0531802	0.13402	0.289654	0.576709	0.560655	0.155217	0.113408	-0.139598	0.160249	-0.205263	0.235404	0.178811	0.116837	-0.163602	0.142084	-0.00570371	-0.0042946	-0.181112	-0.443432	-0.0250313	-0.000888641	-0.362366	0.782096	-0.130571	-0.294975	-0.167815
251059_at	At5g01810	ATPK10_CIPK15_PKS3_SIP2_SNRK3.1__CBL-interacting protein kinase 15	-0.196899	-0.366353	0.191191	0.0623392	-0.0841742	-0.612843	-0.0136901	-0.187617	-0.611913	0.162991	0.624695	0.182706	-0.308939	-0.206736	-0.842502	-0.832273	-0.577922	0.308075	0.560742	-0.18362	-0.265607	-0.165462	0.0612871	-0.269255	-0.211911	-0.167999	0.0936286
246252_s_at	At4g37060	AtPLAIVB_PLA IVB_PLP5__PATATIN-like protein 5 AtPLAIVA_PLA IVA_PLP1__Acyl transferase/acyl hydrolase/lysophospholipase superfamily protein	-0.121614	-0.124926	0.922899	0.980115	0.932241	0.301637	-0.119703	0.200649	0.284244	-0.333782	0.240888	-0.28088	0.266408	0.304002	0.400853	0.499197	0.0678253	-0.276315	0.149577	0.210186	0.468276	0.787045	0.570806	1.09413	0.141511	-0.628369	-0.0494892
246241_at	At4g37050	AtPLAIVC_PLA V_PLAIII{beta}_PLP4__PATATIN-like protein 4	0.116979	0.491306	0.797806	0.473377	0.574737	-0.0643136	0.243658	0.207545	0.550435	0.0515179	-0.428533	0.205704	0.0990988	-0.0358778	-0.176509	0.0590333	0.138517	0.136789	0.180405	-0.0214469	0.322026	0.914184	0.877935	1.28039	-0.051787	1.13553	0.0498645
247776_at	At5g58700	ATPLC4_PLC4__phosphatidylinositol-speciwc phospholipase C4	1.76073	1.57479	0.570482	0.2127	0.70509	0.459997	1.50299	0.887572	0.173967	1.20722	0.533492	0.0826244	0.270799	0.181657	0.0298433	0.171838	0.356537	0.740592	1.44989	0.250022	0.20836	0.144167	1.18925	1.10944	1.20628	1.64027	0.860401
247775_at	At5g58690	ATPLC5_PLC5__phosphatidylinositol-speciwc phospholipase C5	1.43127	0.821196	0.645357	-0.227905	0.289973	1.1789	1.56624	0.35859	-0.285905	0.778278	0.929704	0.448647	0.00226362	0.220834	0.132988	0.636056	0.257622	0.641361	1.24879	0.402702	0.255577	-0.107155	0.727335	0.746039	1.25471	0.619539	0.282832
246238_at	At4g36670	AtPLT6_AtPMT6_PLT6_PMT6__Major facilitator superfamily protein	1.64516	1.18342	1.63179	0.672806	1.31359	0.792744	0.31399	-0.201618	-0.0584055	0.634751	1.71114	0.00195554	0.0496375	-0.298645	-0.116445	0.305195	0.946569	0.363896	0.746603	0.766092	1.00344	0.548873	1.51035	2.91933	1.89501	2.16845	1.18775
262198_at	At1g53830	ATPME2_PME2__pectin methylesterase 2	-0.202845	-0.0511712	-0.402224	-0.385806	-0.115709	-0.974461	0.674026	0.670401	-0.357036	-0.299213	0.36838	0.117012	0.447495	0.514804	0.55976	-0.0626734	0.888195	-0.650122	-0.230407	-0.0205866	-0.171243	-0.0613634	-0.732197	-0.459838	-0.446251	-0.0340025	-0.202367
265246_at	At2g43050	ATPMEPCRD__Plant invertase/pectin methylesterase inhibitor superfamily	-0.125897	-0.34606	-0.233812	-0.107142	-0.383558	1.20128	0.192348	-0.209563	0.169057	0.14923	-0.158566	-0.238096	0.185728	0.360563	0.595777	0.198759	0.638581	-0.690965	-0.257776	0.00774921	-0.163179	0.204686	-0.737918	-0.773459	-0.284703	0.459618	-0.0926286
266070_at	At2g18660	AtPNP-A_PNP-A__plant natriuretic peptide A	0.00477402	0.17939	-0.242168	0.170407	0.231759	-0.449487	-0.202453	0.129446	-1.37524	-0.342122	0.0458505	-0.07417	-1.5108	-0.108585	-0.103774	-0.395488	-0.511263	0.862141	0.268801	0.016435	-0.253191	-0.0430888	0.483517	0.158733	0.0615767	0.133221	-0.213479
257315_at	At3g30775	AT-POX_ATPDH_ATPOX_ERD5_PDH1_PRO1_PRODH__Methylenetetrahydrofolate reductase family protein	-0.609712	-0.612392	0.0354571	-0.546667	-0.323616	0.172633	-0.606966	-0.228042	-0.845662	-0.0872007	1.42163	0.140598	0.588261	0.121142	-0.207591	0.109677	-0.197592	0.12979	0.81735	-0.185092	-0.384023	0.0983015	0.199745	-0.822466	-0.964914	-0.824219	-0.138696
259685_at	At1g63090	AtPP2-A11_PP2-A11__phloem protein 2-A11	0.0292732	-1.07735e-05	-0.102055	-0.158405	-0.0211656	-0.716857	0.810949	0.0561604	-1.07371	0.327537	0.357434	0.0393253	-0.170372	0.0136007	-0.162428	-0.384861	0.0526169	0.734815	0.775626	0.328549	-0.158629	-0.396124	0.936281	0.511076	-0.126344	0.272516	0.209764
251356_at	At3g61060	AtPP2-A13_PP2-A13__phloem protein 2-A13	-0.99024	-0.651494	-0.0730955	-0.475798	-0.435942	-0.216568	0.645535	-0.44961	-0.590748	0.273179	-0.062516	-0.135662	0.0185988	0.192299	0.00173183	-0.173566	-0.0326852	0.00247488	-0.235019	0.104063	-0.462003	0.088138	0.772248	-0.258839	-0.237815	-0.00861103	-0.130627
266851_at	At2g26820	ATPP2-A3_PP2-A3__phloem protein 2-A3	2.73121	2.29282	0.330678	0.485722	0.417845	0.855418	1.70678	0.933336	1.53109	0.353505	-0.00443922	-0.328395	0.325655	0.380763	-0.0301393	0.524724	0.21104	0.674829	1.84628	0.146088	-0.155978	-0.29416	1.51538	1.20532	-0.0763295	1.66038	0.89841
248979_at	At5g45080	AtPP2-A6_PP2-A6__phloem protein 2-A6	-0.481068	-0.445152	0.207552	-0.129987	0.00911599	0.166089	-0.125093	0.269947	0.240547	-0.130575	0.201076	-0.105392	0.45181	0.227264	-0.0953043	-0.265331	-0.735269	0.199772	-0.866299	-0.0658425	-0.36549	-0.276288	-0.175998	0.116573	0.0909451	-0.44635	-0.275192
263693_at	At1g31200	ATPP2-A9_PP2-A9__phloem protein 2-A9	0.590001	2.03389	0.729256	0.616299	1.36793	0.853204	0.110373	0.392867	0.439334	0.104513	-0.0472808	-0.48693	0.121379	0.256246	0.146336	0.229433	-0.00803526	0.317955	0.514702	0.234863	0.247609	-0.0433583	1.27009	1.74095	3.00405	4.01056	0.631915
266176_at	At2g02250	AtPP2-B2_PP2-B2__phloem protein 2-B2	-0.0182622	0.187366	-0.0391551	0.24442	0.279313	-0.376214	0.747658	0.055911	0.175798	0.0671292	0.171766	0.916635	0.0502571	0.10834	-0.0578608	-0.715746	-0.151049	-0.295279	0.0548214	0.030106	0.0221461	-0.08214	0.683704	1.03267	0.336897	0.11132	0.166466
266232_at	At2g02310	AtPP2-B6_PP2-B6__phloem protein 2-B6	-0.249788	-0.0396602	0.0405937	-0.148094	-0.0937117	-0.00389328	0.592094	-0.209553	0.176003	0.113361	-0.150524	0.0722142	0.070392	0.25608	0.0603927	-0.0365315	0.120843	-0.0395684	-0.0117419	0.0162476	0.0998925	0.840841	0.0636443	0.655383	-0.0808704	0.383103	-0.168678
265339_at	At2g18230	AtPPa2_PPa2__pyrophosphorylase 2	-0.137227	0.226084	-0.34265	-0.234615	-0.0725255	-0.0759445	0.131066	-0.0838896	-0.851196	-0.000383433	0.0581485	0.00358739	0.0761435	-0.218152	0.203563	0.165031	-0.224393	0.105404	-0.214075	0.111135	-0.371162	-0.444026	-0.27429	-0.743993	0.0622271	0.386829	-0.204126
266765_at	At2g46860	AtPPa3_PPa3__pyrophosphorylase 3	-0.0469833	0.462895	-0.228591	-0.103648	-0.174625	-0.598052	-0.0676722	-0.0145703	-0.253432	-0.250531	0.37588	-0.0616828	0.487607	0.271697	0.355827	-0.508463	0.160084	-0.311144	-0.927126	0.174685	-0.6958	-0.411637	0.500292	0.119384	-0.42826	1.10496	-0.223987
263491_at	At2g42600	ATPPC2_PPC2__phosphoenolpyruvate carboxylase 2	0.283301	0.737972	-0.334582	0.0469541	0.213351	0.668005	-0.293466	0.0376192	0.0878549	0.224563	0.252014	0.376394	0.191139	-0.138152	0.342271	0.780229	0.612431	-0.434725	0.132903	-0.583652	-0.091586	0.197775	0.241606	0.334315	1.47745	2.00911	0.223428
257217_at	At3g14940	ATPPC3_PPC3__phosphoenolpyruvate carboxylase 3	1.21928	2.45593	-0.431561	-0.668285	-0.619031	-0.610704	0.358884	1.11361	-0.370371	0.662083	0.136294	0.153517	0.442648	0.188768	0.19466	0.723845	0.721643	0.604285	0.556745	-0.124267	-0.756347	-0.664434	1.93241	1.44966	0.599502	0.857052	0.793055
264783_at	At1g08650	ATPPCK1_PPCK1__phosphoenolpyruvate carboxylase kinase 1	1.34314	0.71262	0.18544	0.837019	0.495494	-0.672289	0.53236	0.100938	0.40826	0.0402872	0.236339	0.179389	-0.109346	0.0988703	0.690647	-0.672854	0.812598	0.757897	-0.370572	0.206439	0.187553	0.360022	0.45863	0.322477	0.653718	1.85438	1.14766
258570_at	At3g04530	ATPPCK2_PEPCK2_PPCK2__phosphoenolpyruvate carboxylase kinase 2	2.58861	1.06465	-0.708927	-0.585003	-0.714519	-0.256636	-0.715185	-0.392236	-0.0481939	-0.05646	-0.0993108	-0.135315	-0.0805087	0.459095	1.16028	0.976265	1.49693	2.36377	-0.118038	0.154435	-0.804529	-0.77059	0.655382	0.349944	0.910488	0.608905	2.40416
262369_at	At1g73010	AtPPsPase1_ATPS2_PPsPase1_PS2__phosphate starvation-induced gene 2	-0.558808	0.1327	-0.205204	0.0696161	-0.0806144	-0.797227	-0.0379246	0.11108	-0.183464	-0.366499	-0.787372	0.254329	-0.0778464	0.201859	0.214064	-0.219685	-0.0577342	-0.179352	-0.467652	-0.221385	-0.37214	0.046282	-0.870849	-0.884691	-0.517754	-0.57927	-0.746307
251226_at	At3g62680	ATPRP3_PRP3__proline-rich protein 3	-0.0489415	0.333231	0.55652	0.465806	1.14618	0.187435	-0.140076	0.650352	-0.364379	-0.35895	1.2071	0.0578093	0.5764	0.623161	0.550986	-0.0803281	0.639119	-0.681451	-0.0288465	-0.655104	-0.69122	-0.221254	0.191664	0.22532	0.105018	1.62307	-0.237017
258087_at	At3g26060	ATPRX Q_PRXQ__Thioredoxin superfamily protein	0.0197454	-0.337131	0.259377	0.345109	0.401688	0.762998	-0.883873	-0.385424	-0.0802363	-0.25152	0.0129084	-0.480301	-0.0726052	-0.372251	-0.126128	-0.225537	1.02958	0.0107375	-0.0598153	0.0718898	0.254116	0.765135	-0.0266067	-0.125549	-0.248725	-0.167431	-0.0479683
256158_at	At1g13590	ATPSK1_PSK1__phytosulfokine 1 precursor	0.134527	0.256561	-0.393468	-0.869843	-0.656901	-0.593098	0.679356	0.570766	-0.0407886	-0.179789	0.818282	-0.753246	-0.377843	-0.394897	-1.13402	-0.084576	-1.95098	0.707992	0.287848	0.432257	-0.261873	0.164566	0.00881326	0.0867471	0.390909	0.203738	0.107635
266799_at	At2g22860	ATPSK2_PSK2__phytosulfokine 2 precursor	-0.438491	-0.566104	0.682791	-0.395134	0.392092	-0.299494	1.55391	0.54144	-0.495483	0.569672	2.29866	0.5983	0.0208896	0.246622	-0.329269	0.403019	0.477541	-0.136182	0.279714	0.815436	0.25399	-0.327389	1.10326	0.519109	-0.384365	-0.737392	0.383766
252234_at	At3g49780	ATPSK3 (FORMER SYMBOL)_ATPSK4_PSK4__phytosulfokine 4 precursor	0.331592	-0.754706	0.134376	0.100298	0.718233	-0.490225	0.33483	0.76938	-0.0506208	0.447734	0.707706	-0.257152	-0.48133	0.0895527	0.759984	-0.0926723	1.27936	-0.298814	-0.1109	1.08267	0.631846	0.403124	0.279515	0.369918	0.327887	0.0409098	0.086762
264000_at	At2g22500	ATPUMP5_DIC1_UCP5__uncoupling protein 5	1.94476	1.04782	0.00369852	0.319743	0.4646	-0.198968	0.502523	0.109214	-1.03669	0.687751	1.86741	-0.0240432	0.0804851	0.55452	0.925742	-0.288985	0.859009	1.4458	1.97258	0.0869692	-0.244113	-0.340614	0.45944	0.419405	0.706384	1.48768	1.63618
264497_at	At1g30840	ATPUP4_PUP4__purine permease 4	0.16878	0.371002	0.26389	0.603712	0.756032	-0.558558	0.325283	0.514168	0.0655745	0.926949	0.781917	0.221081	0.843342	1.05916	1.27906	0.258824	0.367121	0.00639827	0.0437579	0.233681	0.496342	-0.076353	0.558244	1.02406	1.05397	1.61045	-0.16827
249413_at	At5g39620	AtRABG1_RABG1__RAB GTPase homolog G1	-0.0199138	0.097369	-0.283358	-0.30769	-0.097488	-0.147109	-0.0712502	-0.0478215	-0.245611	0.135881	-0.647999	-0.011566	-0.208712	-0.18334	0.00513074	-0.109975	0.00313351	0.0163503	-0.11724	0.0167342	-0.0310502	-0.039298	1.38881	1.45068	0.137324	0.366622	0.0772777
258432_at	At3g16570	ATRALF23_RALF23__rapid alkalinization factor 23	0.270641	-0.142438	-0.209883	0.04023	-0.0369662	0.298108	0.0587717	0.810218	0.105582	0.21259	0.366778	-1.04359	-0.0256221	-0.0711011	-0.441986	-0.940308	-0.327438	-0.108788	1.2983	0.766967	0.0586424	0.22977	-0.236822	-0.0821071	-0.0616621	0.84884	0.190312
256721_at	At2g34150	ATRANGAP2_ATSCAR1_SCAR1_WAVE1__SCAR family protein	-0.244242	-0.811798	-0.534933	-0.220914	-0.382375	0.0136584	-0.742787	0.272105	0.29187	-0.0417828	-0.0534496	0.0864229	0.713446	0.287342	0.403207	0.470593	0.0421184	0.353627	-0.759537	-0.0257005	-0.386586	0.219451	-0.829672	-0.539262	-0.524862	-0.488268	-0.506797
264647_at	At1g09090	ATRBOHB_ATRBOHB-BETA_RBOHB__respiratory burst oxidase homolog B	-0.326109	-0.087694	0.359776	-0.622763	0.139908	0.121525	0.0783941	-0.0414566	0.306939	-0.321538	0.187954	0.124794	-0.341281	-0.571432	-1.57215	0.0427309	-0.775542	0.820987	-0.577703	-0.0599734	-0.053174	-0.024464	-0.508336	-0.0515204	-0.56126	-0.329993	0.111719
255230_at	At4g05390	ATRFNR1_RFNR1__root FNR 1	3.47731	2.70731	0.534178	0.276165	1.0088	0.914963	2.31108	1.91145	0.489793	2.08132	1.16347	-0.199358	0.399277	0.369386	0.853443	1.32907	1.54288	2.0864	2.41025	0.491227	0.0184019	0.193562	1.90923	1.72351	3.26009	3.49628	2.48089
261806_at	At1g30510	ATRFNR2_RFNR2__root FNR 2	3.06218	3.97167	1.01559	0.756185	1.35717	0.580356	2.91975	2.62303	0.885023	2.98488	2.85407	-0.159382	0.620397	0.45904	0.898682	0.505892	1.19447	1.69289	2.50032	0.788524	0.148349	-0.0294814	2.43767	2.20703	2.38437	3.82054	2.20489
258072_at	At3g26090	ATRGS1_RGS1__G-protein coupled receptors;GTPase activators	1.50888	0.538039	0.577732	0.0283123	0.458768	-0.364889	1.00579	0.76228	0.115069	1.11643	1.34545	-0.0306997	0.0899179	0.397238	0.0109669	0.821231	0.248473	1.17298	0.518455	0.116362	-0.196251	-0.106205	0.54669	0.471038	1.26742	1.26993	0.927066
256358_at	At1g66470	AtRHD6_RHD6__ROOT HAIR DEFECTIVE6	0.575254	0.457156	-0.686123	-0.16232	-0.373794	-0.606334	0.566298	0.477507	0.0102679	-0.589467	-0.161525	-0.353933	0.125549	-0.104848	-0.33878	-0.126847	-0.840718	0.303126	1.12594	0.272793	-0.590802	-0.449294	0.436894	-0.0633629	-0.224455	0.723197	0.283231
263549_at	At2g21650	ATRL2_MEE3_RSM1__Homeodomain-like superfamily protein	0.199926	0.295673	-0.305281	-0.493797	-0.706949	0.517908	0.0703935	0.0568815	-0.638589	0.115753	0.202768	-0.445688	0.508797	0.695007	1.56626	0.58816	0.879403	-0.292911	-0.522259	-0.397575	-0.434584	0.0292145	-0.0467463	0.235548	0.24104	0.0245449	-0.464505
262530_at	At1g17240	AtRLP2_RLP2__receptor like protein 2	0.00940204	-0.161155	-0.071557	-0.100167	0.22795	0.0725475	-0.110303	-0.142812	0.390309	0.0503695	-0.427807	-0.072456	-0.301234	-0.108684	-0.0882796	0.55983	0.0160588	0.423959	-0.300814	-0.0665818	0.241713	0.0462535	0.511196	1.02989	-0.231356	0.179405	0.0332656
252248_at	At3g49750	AtRLP44_RLP44__receptor like protein 44	0.567105	0.488843	-0.286138	0.298923	0.117331	0.291397	0.134416	-0.0452279	0.350381	-0.0375926	-0.363087	-0.151208	-0.0370431	0.128571	0.231198	-0.569256	0.148114	0.362236	0.0137026	-0.358195	0.158996	0.119243	0.073422	-0.106963	0.297649	1.31865	0.512691
255381_at	At4g03510	ATRMA1_RMA1__RING membrane-anchor 1	0.873854	0.321752	0.422574	-0.248842	0.41521	-0.683513	1.13746	0.85457	-0.149152	0.535097	1.15163	-0.123638	-0.108687	0.404538	1.18059	0.42797	0.894908	0.971204	1.36095	0.869082	0.377129	0.494376	0.92746	1.07903	0.540581	0.721553	1.05307
266743_at	At2g02990	ATRNS1_RNS1__ribonuclease 1	-0.194423	-1.65339	-0.713467	-0.444146	-0.405997	-1.12649	-1.22813	0.0274204	-1.71112	-0.798152	-0.475572	-0.102592	-0.172392	0.158575	-0.258322	-0.652372	0.425032	-0.0140041	-0.163339	0.122188	-0.937497	-1.69853	-0.127822	-0.467238	-1.67199	-0.474911	-0.649036
245945_at	At5g19560	ATROPGEF10_ROPGEF10__ROP uanine nucleotide exchange factor 10	-0.174341	0.230066	-0.0611465	-0.0637411	0.219602	0.311224	0.408349	0.214903	0.110452	-0.123681	-0.692816	0.0204206	-0.0577995	-0.0284937	0.116225	-0.0910533	0.105002	0.0154291	-0.127553	0.0122008	-0.0221422	0.136398	0.792201	0.444864	0.0458771	-0.285225	0.0444839
257504_at	At1g52240	ATROPGEF11_PIRF1_ROPGEF11__RHO guanyl-nucleotide exchange factor 11	-0.0362532	0.0544321	0.200371	-0.0369162	0.181245	0.774836	0.389293	0.716655	0.169053	0.522381	0.950193	-0.0415901	0.112383	0.14162	0.195236	-0.114599	0.163185	0.160349	1.49176	0.346682	0.359603	0.302422	0.39804	0.600845	-0.0994253	1.06658	0.0310607
257173_at	At3g23810	ATSAHH2_SAHH2__S-adenosyl-l-homocysteine (SAH) hydrolase 2	-0.133506	-0.0882739	-0.268955	-0.428259	-0.374278	-0.336701	-0.937436	-0.817649	-0.923837	-0.540711	1.02733	0.0388953	0.252672	0.161778	0.340463	-0.780654	-0.18996	-0.114223	-0.374924	0.114432	-0.175846	0.054193	-0.479434	-1.07205	-0.641423	-0.668109	-0.248586
247314_at	At5g64000	ATSAL2_SAL2__Inositol monophosphatase family protein	-0.683449	-0.40051	0.291739	0.669194	0.538174	0.47572	-0.472957	0.425512	-0.630005	0.0999632	0.0177117	0.271209	-0.142139	-0.0339041	-0.16303	0.062224	-0.589602	0.197151	-0.305198	0.00167096	-0.337866	-0.0978375	-0.628946	-0.560761	-0.172515	-0.974748	-0.281815
247755_at	At5g59090	ATSBT4.12_SBT4.12__subtilase 4.12	0.359733	0.164426	1.0184	0.205705	0.898652	-0.418024	-0.328905	1.00148	0.553802	1.11529	1.57893	0.414011	0.724007	0.409534	0.718323	0.935801	1.50814	-0.0861747	0.174616	0.201011	0.581925	0.378305	0.296523	1.35814	0.911704	0.618689	-0.102464
261224_at	At1g20160	ATSBT5.2__Subtilisin-like serine endopeptidase family protein	-0.196922	-0.493401	0.189279	-0.0159758	0.237149	0.587939	-0.358019	-0.0767902	-0.798654	-0.213671	-0.220651	0.409	0.494419	0.24708	0.202703	1.40364	1.62151	0.172743	-0.0536161	-0.00284118	0.12359	0.434172	-0.129117	0.507931	0.364297	-0.958212	0.478402
262645_at	At1g62750	ATSCO1_ATSCO1/CPEF-G_SCO1__Translation elongation factor EFG/EF2 protein	-0.232647	-0.200304	0.166704	-0.558216	-0.226295	-0.330346	-1.76884	-0.104403	-0.52207	0.265165	0.844721	-0.182526	-0.041281	0.264437	0.0565051	0.167618	0.491634	0.503878	-0.110558	0.294194	-0.0231003	0.259803	-0.00516838	0.0125224	0.400176	-0.326116	0.0345119
248756_at	At5g47560	ATSDAT_ATTDT_TDT__tonoplast dicarboxylate transporter	2.11492	1.83602	1.15252	0.538428	0.918035	0.0594629	-0.248953	0.531339	0.0364408	0.278898	0.230066	-0.468197	0.0276365	-0.0630959	0.195977	0.374108	0.185365	0.183746	1.75153	0.350273	0.630411	-0.0503739	1.97366	1.80468	1.30917	1.73168	0.983496
248676_at	At5g48850	ATSDI1__Tetratricopeptide repeat (TPR)-like superfamily protein	-0.0738615	0.593336	-0.637726	-0.755048	-0.404704	-0.0826671	-0.152219	0.107156	0.0532474	0.276275	0.511895	0.515229	-0.0425732	-0.176595	0.00720854	-0.0871697	-0.126574	-0.343466	1.58486	0.00495499	-0.0415742	0.706505	-0.966982	-0.980685	0.42282	0.273913	0.243803
257774_at	At3g29250	AtSDR4_SDR4__NAD(P)-binding Rossmann-fold superfamily protein	-0.0883893	-0.177783	0.462496	-0.331093	-0.293078	-0.286322	-0.0825689	0.102887	-0.355017	-0.721948	1.23905	-0.461413	0.0746277	0.361316	0.375063	-1.04224	-0.265551	0.0294351	0.0037746	0.155168	0.101013	0.659552	-0.257282	-0.382691	-0.613266	0.327356	-0.277615
253161_at	At4g35770	ATSEN1_DIN1_SEN1_SEN1__Rhodanese/Cell cycle control phosphatase superfamily protein	-0.261206	-0.769082	1.89275	0.215383	0.99721	-0.222232	-0.967281	0.400815	0.346694	0.127243	0.828063	-0.210896	-0.481875	-0.00772665	0.309434	0.0210432	0.224151	-0.048887	2.01077	0.714117	0.917919	-0.351698	-0.186338	-0.222902	0.0494029	-0.355231	0.197423
260602_at	At1g55920	ATSERAT2;1_SAT1_SAT5_SERAT2;1__serine acetyltransferase 2;1	0.906833	0.60452	0.57794	0.406365	0.580865	-0.250166	0.312328	0.73229	-0.417079	0.409284	0.634015	0.511059	-0.202939	0.327704	0.347584	0.0770586	0.346275	-0.0225659	0.522972	0.127142	0.152033	0.200223	0.21085	0.946801	0.500326	0.634377	0.61308
264594_at	At2g17640	ATSERAT3;1_SAT-106__Trimeric LpxA-like enzymes superfamily protein	-0.0893379	0.212748	0.0967964	-0.0593481	0.359732	-0.526387	-0.783331	0.107031	0.623281	0.197561	-0.281074	0.15929	-0.072664	-0.0525835	0.20454	0.365808	0.522765	0.200255	0.0689792	0.114008	0.173689	0.906207	-0.30043	-0.217673	0.176697	-0.518154	0.147711
248132_at	At5g54840	ATSGP1_SGP1__Ras-related small GTP-binding family protein	-1.30561	-0.356928	-1.05212	-0.272849	-0.624755	-0.357116	-0.0194206	0.209506	-0.823797	0.0727019	0.144671	0.150563	-0.0222812	0.280174	-0.107122	-0.141424	-0.465211	-0.126975	-1.25348	-0.220105	-0.258111	-0.348804	-0.449473	-0.495775	-0.315205	-0.700971	-0.68846
257951_at	At3g21700	ATSGP2_SGP2__Ras-related small GTP-binding family protein	-0.474665	-0.649609	-0.0964545	0.563257	-0.306316	0.190361	-0.773384	-1.02198	-1.06048	-0.600965	0.321727	0.166508	0.0664895	0.157119	0.345601	-0.116233	0.108913	-0.266107	-0.841458	-0.34416	-0.404405	-0.496549	-0.34025	-0.290132	-0.694223	-0.141268	-0.336145
249769_at	At5g24120	ATSIG5_SIG5_SIGE__sigma factor E	0.669224	1.01539	1.09287	1.14447	1.16491	0.496191	0.393791	0.453859	0.237029	0.437761	0.166804	-0.36258	0.314583	0.286565	-0.227662	0.307393	0.239919	0.858871	0.707275	0.802381	0.709028	0.792534	0.754393	0.671995	0.982828	1.26175	0.613509
264532_at	At1g55740	AtSIP1_RS1_SIP1__seed imbibition 1	-0.683536	-0.457796	-0.635585	-0.816837	-0.491321	-0.332642	0.0348147	-0.191028	-0.156224	0.248806	-0.374976	0.568059	0.00154461	0.180259	-0.0387664	-0.367377	-0.706809	0.48469	-0.428225	-0.561567	-0.0490178	0.0465114	-0.75013	-0.745125	-0.66236	-1.11755	-0.0486656
251642_at	At3g57520	AtSIP2_RS2_SIP2__seed imbibition 2	0.271625	-0.177766	0.0691199	0.207954	-0.0802571	-0.475898	1.03145	-0.171413	0.420171	0.426271	0.970348	0.418755	0.426881	-0.0249244	-0.0190354	0.471932	0.27071	0.0332561	0.507366	-0.0525532	-0.519319	0.0762496	0.982875	0.282943	0.432403	0.741846	-0.129204
249783_at	At5g24270	ATSOS3_CBL4_SOS3__Calcium-binding EF-hand family protein	-0.188378	-0.188229	0.32179	0.426253	0.622683	0.114322	-0.476292	-0.124555	-0.110882	0.102897	0.631717	-0.168269	-0.482276	-0.0798802	-0.469173	-0.210402	-0.857257	0.468326	0.129941	0.188933	-0.0900018	0.0123234	0.939016	1.07163	-0.13857	-0.329134	0.0515315
264042_at	At2g03760	AtSOT1_AtSOT12_ATST1_RAR047_SOT12_ST_ST1__sulphotransferase 12	-0.310137	0.382748	-0.214884	0.521577	-0.0497056	-0.382539	0.272125	0.61923	-0.33196	0.852386	0.302132	0.1255	-0.750638	-0.0543395	-0.508343	-0.939596	-0.959131	0.459573	-0.256436	-0.0405278	0.074088	-0.509344	-0.688694	-0.388613	0.913781	0.412702	-0.166836
255773_at	At1g18590	ATSOT17_ATST5C_SOT17__sulfotransferase 17	0.202363	0.952215	-0.0187815	-0.523739	-0.336115	-0.26881	-0.210136	0.599848	0.25687	0.131755	1.24225	-0.364986	-0.217448	-0.0333468	0.623707	-0.459519	0.550824	-0.196368	-0.406058	0.330525	0.107259	0.406356	0.21364	0.325105	1.69907	0.905095	-0.417904
266500_at	At2g06925	ATSPLA2-ALPHA_PLA2-ALPHA__Phospholipase A2 family protein	-0.0324796	0.214372	-0.448001	-0.381261	-0.489362	-0.178936	-0.516922	0.417814	-0.698787	-0.253882	0.175375	-0.629642	0.0360509	0.315606	-0.241382	0.301786	0.0399782	0.397764	-0.0562312	0.0181331	-0.00769873	0.327674	-0.167511	0.866856	-0.655932	-0.172805	0.0493085
250107_at	At5g15330	ATSPX4_SPX4__SPX domain gene 4	1.5933	0.468958	0.101653	-0.0734152	-0.0478688	-0.925299	0.396479	0.452303	-0.182891	0.0732892	-0.257202	-0.0493942	-0.61282	-0.0379281	0.496759	1.25794	1.10111	1.41929	1.56685	-0.167575	-0.117616	-0.107551	0.86106	0.936295	0.984661	1.22905	1.53846
262482_at	At1g17020	ATSRG1_SRG1__senescence-related gene 1	-0.27442	-0.230962	0.249006	0.145689	0.527135	-0.472493	-0.371891	0.0283592	0.226152	0.0458973	0.290318	0.0803342	0.270292	0.302173	0.0993702	0.107484	-0.19305	0.32787	-0.033832	-0.111018	-0.0638791	-0.695588	0.0642901	0.600026	-0.192075	-0.942357	-0.0186007
250662_at	At5g07010	ATST2A_ST2A__sulfotransferase 2A	-0.297914	-1.30198	0.179488	-0.21648	0.0142603	-0.589396	-0.693905	0.454175	-1.16263	-0.987936	-0.182906	0.385266	0.070736	-0.387812	0.403372	-0.427787	-0.0376568	-0.463405	0.284957	0.39844	0.124365	0.0450935	-0.192635	-0.276429	-1.14928	-1.30762	-0.130833
259388_at	At1g13420	ATST4B_ST4B__sulfotransferase 4B	0.548507	1.10268	0.109816	-0.429751	-0.0570112	-0.376901	0.734777	0.656941	-0.513992	0.0301641	2.39632	-0.289589	1.23951	0.487307	0.930041	-0.149426	0.873552	0.222328	0.105896	0.329091	-0.174767	-0.0882011	0.942364	0.514002	0.76902	2.44411	0.0284017
266584_s_at	At1g13430	ATST4C_ST4C__sulfotransferase 4C ATST4A_ST4A__sulfotransferase 4A	1.01375	1.47063	-0.279327	0.12076	-0.322537	-0.987234	1.05464	0.684403	-0.251218	0.551766	1.02753	-0.354148	0.858537	0.263271	0.925013	0.765854	0.784417	1.39184	0.638065	0.289474	-0.203028	-0.384232	1.94045	1.58794	1.50942	2.5077	1.2646
260143_at	At1g71880	ATSUC1_SUC1__sucrose-proton symporter 1	0.119172	0.542838	0.462589	0.448856	0.336402	-0.506127	-0.53288	-0.0734355	-0.74763	0.614827	1.45317	-0.288625	0.185656	0.13385	0.431967	0.145153	0.427939	-0.495643	0.147134	0.27485	-0.604255	-0.431793	0.555074	0.497678	0.553729	0.161969	0.00469545
264204_at	At1g22710	ATSUC2_SUC2_SUT1__sucrose-proton symporter 2	-0.235508	-0.786443	0.392523	0.0272225	0.430148	-0.245362	0.220313	-0.414149	-2.04345	-0.299034	-0.342699	0.431878	-0.574907	0.0276228	-0.212812	0.280975	0.544943	-0.0909666	-0.212496	0.0544816	-0.36944	-0.60231	0.243599	-0.0733387	0.253516	-2.25093	-0.211367
252746_at	At3g43190	ATSUS4_SUS4__sucrose synthase 4	-0.497488	-0.657696	0.066562	-0.0242692	0.433532	-0.216842	-0.146969	-0.0282512	-0.247404	0.341346	0.309444	-0.00317564	-0.705729	-1.33191	-1.44395	-0.863027	-1.53873	2.37866	0.107019	-0.128383	-0.181751	0.258334	1.30596	-0.170965	-0.225776	-0.287013	-0.164846
252327_at	At3g48740	AtSWEET11_SWEET11__Nodulin MtN3 family protein	-0.212231	-1.83416	0.254122	0.496939	0.329994	0.937983	0.0887249	-0.0620737	-0.0364159	-0.0830044	-0.576817	-0.248286	-0.00807473	-0.316955	-0.168998	0.426601	1.47067	0.163025	-0.29191	0.607576	0.217689	-0.260086	-0.746871	-1.31673	-0.733503	-0.535534	0.201766
249800_at	At5g23660	AtSWEET12_MTN3_SWEET12__homolog of Medicago truncatula MTN3	-0.18339	-0.726789	0.661466	0.260384	0.341945	0.208886	-0.181055	-0.825012	-0.556895	-0.373859	-1.27585	0.0466405	-0.395255	-0.0546849	0.0571512	0.508976	0.797385	-0.526471	0.2371	0.575598	0.457585	-0.463006	-0.892533	-0.812507	-1.48031	-0.0199662	-0.0616632
248467_at	At5g50800	AtSWEET13_SWEET13__Nodulin MtN3 family protein	0.480881	1.33857	-0.805349	0.281668	-0.687768	0.131719	-0.240484	-0.271598	0.580043	0.119085	0.523428	-0.148849	0.154525	0.0841652	0.640014	-0.140356	-0.202386	0.181849	0.308316	-0.483892	-0.636587	-0.317035	0.409758	-0.437809	1.13978	1.26975	0.0949528
254090_at	At4g25010	AtSWEET14_SWEET14__Nodulin MtN3 family protein	-0.174589	0.0652799	-0.253749	-0.809329	-0.587974	-0.314984	-0.207786	-0.0422223	-0.309464	0.0639975	-0.0395063	0.474419	0.264447	-0.674009	-0.388618	-0.485205	-0.714952	0.368159	-0.0756692	-0.345099	-0.621164	-0.561568	-0.180066	-1.94632	-0.143758	0.292286	0.0339086
258421_at	At3g16690	AtSWEET16_SWEET16__Nodulin MtN3 family protein	-0.0744166	-0.42201	0.523904	-0.0572295	0.0100177	-0.236761	-0.272117	-0.458081	0.0595725	-0.259939	0.72419	0.00583226	0.103009	-0.0987703	0.0921723	-0.291938	-0.110406	-0.159709	1.09678	0.166794	-0.207363	0.269266	0.311821	0.440672	0.253482	1.22987	-0.141219
251745_at	At3g55980	ATSZF1_SZF1__salt-inducible zinc finger 1	1.46953	0.870663	0.670531	0.751126	0.773794	0.312667	1.14477	0.190733	-0.567422	0.731772	0.674267	0.079756	0.113114	0.140988	0.470687	0.578532	0.464335	0.962911	1.84043	0.25533	0.281596	0.275489	0.615027	1.31929	0.636899	1.55462	0.898577
260371_at	At1g69690	AtTCP15_TCP15__TCP family transcription factor	0.0212329	-0.288058	-0.301951	-0.0370339	-0.806929	-0.397659	-0.0247023	0.27905	-0.0987967	-0.103945	-0.138687	0.260026	-0.0771942	-0.0969554	0.018677	-0.827744	-0.144754	0.212646	-0.466039	0.325615	-0.338563	-0.143584	-0.386347	-0.761763	0.0560303	0.044015	-0.17086
248729_at	At5g48010	AtTHAS1_THAS_THAS1__thalianol synthase 1	-0.157359	-0.137522	-0.470079	-1.25482	-1.50963	-0.0893706	-0.708616	-0.0577771	0.105613	-0.070382	-0.358756	0.732656	-0.14786	0.0420798	0.000382409	0.194262	0.0362177	-0.0756783	-0.0810586	0.0901127	0.0293227	0.685672	-0.561874	-0.246949	0.766086	1.09221	-0.564344
247851_at	At5g58070	ATTIL_TIL__temperature-induced lipocalin	-0.576555	-0.527672	0.235843	0.395545	0.138047	-0.718195	-0.622834	-0.336388	-0.547236	-0.135711	0.0370776	-0.279042	-0.322674	-0.173125	-1.02588	-0.0937348	-0.810448	0.446093	-0.183186	0.449497	0.0203733	-0.171303	0.0156759	-0.300725	-0.463795	-0.688622	-0.249183
248790_at	At5g47450	ATTIP2;3_DELTA-TIP3_TIP2;3__tonoplast intrinsic protein 2;3	-0.22873	0.434261	-0.0562588	-0.520837	-0.138082	-0.0365392	0.329651	0.451518	-0.250575	0.568565	0.849081	-0.537572	0.946432	0.583626	0.955365	-0.418353	1.24938	-0.468869	-0.259497	0.578217	0.799842	1.00625	-0.666673	0.299702	-0.425101	0.833138	0.29157
264185_at	At1g54780	AtTLP18.3_TLP18.3__thylakoid lumen 18.3 kDa protein	-0.112548	0.0448276	-0.337934	0.0220118	-0.457807	0.222223	-1.74402	0.377535	0.138036	-0.166743	-0.0118691	-0.220273	-0.0396057	-0.0517203	0.172058	0.467253	1.1813	0.127648	-0.028511	-0.126826	0.271991	0.562056	0.0658673	-0.034859	-0.306647	-0.240217	-0.629994
248404_at	At5g51460	ATTPPA__Haloacid dehalogenase-like hydrolase (HAD) superfamily protein	0.85134	0.969994	-0.599096	-0.486924	-0.437527	0.133362	0.712484	0.390728	-0.712878	1.04939	0.035142	0.241103	0.538737	-0.00677542	-0.116285	-0.310545	-0.183485	0.468017	0.896521	0.425507	-0.0554041	-0.105417	1.602	0.915299	1.38288	1.66515	0.324031
260059_at	At1g78090	ATTPPB_TPPB__trehalose-6-phosphate phosphatase	3.44217	1.72647	1.3254	1.60996	1.50373	-0.728076	0.690712	0.467139	0.177252	-0.134269	-0.371558	-0.090469	0.288475	0.0208392	0.22262	0.632332	1.2481	1.75825	2.1935	0.472708	0.842662	0.766519	1.14312	2.11991	2.29114	2.15857	2.69084
264246_at	At1g60140	ATTPS10_TPS10_TPS10__trehalose phosphate synthase	0.740378	0.420704	1.74495	0.687435	1.40732	1.24551	1.54507	1.53826	0.633912	1.12143	1.53129	-0.0929414	0.103772	0.426844	-0.0201022	0.725342	0.227837	0.642244	0.944871	0.235808	0.81104	0.885215	1.10266	1.89626	0.925814	0.731496	0.489605
266072_at	At2g18700	ATTPS11_ATTPSB_TPS11_TPS11__trehalose phosphatase/synthase 11	0.20261	-0.839925	1.50547	0.841805	1.19525	0.258956	-0.443125	0.648175	0.272149	0.603236	0.972001	0.885391	-0.549249	0.10313	-0.176699	0.311127	0.367848	-0.411241	0.447081	-0.147736	0.936452	0.0739644	0.857403	1.01358	0.210314	-0.795096	0.385231
264339_at	At1g70290	ATTPS8_ATTPSC_TPS8__trehalose-6-phosphatase synthase S8	0.570741	-0.371884	0.902967	-0.25085	0.593018	0.678834	0.84619	0.641126	-0.0125821	1.23346	0.90323	0.357735	-0.36068	0.250759	0.220139	1.29308	0.717551	0.334859	0.598723	0.0634257	0.665178	0.172122	0.825679	0.762409	0.668095	0.682818	1.1384
263019_at	At1g23870	ATTPS9_TPS9_TPS9__trehalose-phosphatase/synthase 9	1.55896	1.31005	1.38376	1.06108	1.4772	1.75537	1.40528	1.27466	0.623324	2.06197	1.36864	0.240213	-0.428715	-0.179006	-0.0282876	0.252953	1.00614	0.174039	1.27638	0.696522	0.822337	0.814062	1.61174	2.04027	1.73442	1.65323	1.34676
264034_s_at	At2g03590	ATUPS1_UPS1__ureide permease 1 ATUPS3_UPS3__ureide permease 3	0.0728211	-0.57234	-1.0913	-0.39406	-0.999943	-0.420485	-0.527727	-0.142956	-0.86634	-0.368295	-0.165193	0.325063	0.202298	-0.13913	-0.0108046	-0.176418	-0.18155	0.0222759	-0.0371392	-0.359208	-0.283794	-0.06617	-0.614081	-0.639938	-0.693386	-0.526625	-0.148209
262388_at	At1g49320	ATUSPL1_USPL1__unknown seed protein like 1	-0.201818	-0.200487	-0.23982	-0.209036	-0.34689	0.030491	0.487544	0.301389	-0.00229176	0.030269	0.227362	-0.714422	0.19662	0.012382	-0.0783092	-0.514784	-0.573641	0.266484	-0.124488	-0.0247135	-0.408191	-0.630255	-0.398469	-0.512826	0.17169	0.589814	-0.533776
245928_s_at	At5g24770	ATVSP2_VSP2__vegetative storage protein 2 ATVSP1_VSP1__vegetative storage protein 1	-0.0259458	-0.816407	0.13623	-0.12713	-0.0353735	-0.490704	0.181402	-0.170986	0.486133	-0.282738	-0.0570975	-0.887012	1.74812	-1.25408	1.2595	0.040529	0.898753	-0.186979	-0.137728	0.00784548	-0.236658	0.642566	0.853083	1.30629	-0.201032	0.441281	0.299511
256433_at	At3g10985	ATWI-12_SAG20_WI12__senescence associated gene 20	-0.534297	-0.692237	0.251068	0.0481051	-0.0808171	0.755832	0.540404	0.347076	-0.368316	0.369471	0.502354	-0.267055	-0.092772	0.262275	0.000869233	-1.55365	0.140861	-0.476646	-0.837832	0.357677	0.064018	-0.204328	-0.0498437	-0.421698	-0.452001	-0.404124	-0.0952877
267045_at	At2g34180	ATWL2_CIPK13_SnRK3.7_WL2__CBL-interacting protein kinase 13	0.818197	0.553721	-0.0950186	-0.777147	-0.0904839	0.664809	-0.174569	0.146953	0.207194	-0.163393	0.818894	-0.39342	-0.130363	-0.00899797	0.090421	0.0317805	0.163231	-0.0884064	3.29266	0.169724	0.0267272	0.0300599	3.26301	3.0862	0.483061	0.667778	0.776568
256081_at	At1g20700	ATWOX14_WOX14__WUSCHEL related homeobox 14	-0.339754	0.0110394	0.263596	-0.10502	0.586896	0.790382	0.165872	-0.364389	-0.324096	0.159639	-0.386926	-0.368261	-0.419234	-0.0934867	-0.551021	-0.714306	-0.665731	0.440053	-0.0570721	0.0707594	-0.194082	-0.397795	0.587808	0.898643	0.129574	-0.51467	-0.0759908
253535_at	At4g31550	ATWRKY11_WRKY11__WRKY DNA-binding protein 11	-0.226896	0.11569	0.334106	-0.0453362	0.179535	-0.431034	0.0186489	0.312678	0.128081	-0.084387	0.211249	-0.257921	0.0211829	0.126802	0.0872125	-0.852656	-0.562221	-0.288176	1.18572	0.42155	0.0692862	0.08443	-0.101412	0.305111	-0.0645021	0.100738	0.0395704
253485_at	At4g31800	ATWRKY18_WRKY18__WRKY DNA-binding protein 18	-0.232435	0.364266	-0.0473	0.0736652	-0.0264503	-0.310089	0.99116	0.87289	0.3999	0.749642	0.465896	0.609655	-0.0947784	0.0639102	-0.121253	-0.117915	0.16463	0.0330827	2.30976	0.176587	0.0675532	0.135938	0.445325	0.396991	0.0843064	-0.130206	-0.0999619
255568_at	At4g01250	AtWRKY22_WRKY22__WRKY family transcription factor	-0.191716	0.140699	0.716335	0.547943	0.814287	0.151869	-0.100105	0.412455	-0.334184	-0.0550728	-0.0765251	-0.214801	-0.434134	-0.00880671	-0.211505	-0.660414	-0.648606	-0.0553369	2.03015	0.675423	0.112922	0.0675776	0.394402	0.491347	-0.40926	-0.0824515	0.111059
249770_at	At5g24110	ATWRKY30_WRKY30__WRKY DNA-binding protein 30	-0.221089	0.228593	0.0842454	-0.209369	-0.198093	-0.217149	2.1216	0.430572	0.246922	0.374772	-0.051498	0.0291187	-0.361341	-0.329008	-0.0718248	0.0384125	-0.102137	0.0344348	0.529321	-0.147888	-0.0507461	-0.145542	0.12138	-0.0483907	-0.0654956	0.08773	0.0218508
254347_at	At4g22070	ATWRKY31_WRKY31__WRKY DNA-binding protein 31	-0.601339	-1.40723	0.130307	0.250309	0.138838	0.108927	-0.301529	0.0984157	-0.300827	-0.539429	-0.536039	-0.0763918	-0.275509	0.191329	0.374884	-0.210879	0.118697	-0.306479	-1.33118	-0.0741002	-0.473615	-0.542277	-0.372892	-0.542773	-0.161892	-0.739123	-0.338609
267427_at	At2g34830	AtWRKY35_MEE24_WRKY35__WRKY DNA-binding protein 35	-0.0598946	0.181906	0.0643413	0.213405	0.314888	0.032203	0.639757	0.455036	0.478502	-0.444662	0.00694491	0.0726747	-0.114203	-0.0967981	0.0351132	0.383098	-0.151286	-0.222685	1.23696	-0.265761	-0.0976617	-0.176902	-0.00830862	0.206869	0.330717	0.256627	-0.214732
261892_at	At1g80840	ATWRKY40_WRKY40__WRKY DNA-binding protein 40	-0.120297	-0.563969	0.255529	0.232129	0.450072	-0.0701556	1.54394	0.651362	-0.26213	0.964837	0.545775	0.486959	-0.174467	-0.0983107	-0.0507766	0.172244	0.0927095	0.301276	1.66303	0.476538	0.15172	-0.327631	-0.131057	1.14551	-0.418996	-0.0969472	-0.125861
266597_at	At2g46130	ATWRKY43_WRKY43__WRKY DNA-binding protein 43	-0.445323	0.279002	-0.622064	-0.30507	-0.377814	0.320455	0.0957887	-0.131815	-0.0275656	-0.35719	-0.647978	-0.332456	-0.299878	0.191259	-0.437848	0.601645	-0.536305	0.471741	-0.163613	-0.0449072	-0.109682	-0.306434	-0.270311	-0.759967	-0.127978	0.273516	-0.709986
258975_at	At3g01970	ATWRKY45_WRKY45__WRKY DNA-binding protein 45	-0.277772	-1.06924	0.20242	0.629762	0.0210208	-0.31058	-0.09223	0.212803	-0.493935	0.0323814	-0.566858	-0.200834	-0.33696	0.082571	-0.221492	0.49679	0.126247	-0.0803017	-0.599374	0.198966	-0.0485422	-0.602523	-0.280389	-0.12141	-0.578233	-1.07626	-0.0975349
257382_at	At2g40750	ATWRKY54_WRKY54__WRKY DNA-binding protein 54	1.78354	1.70233	0.467955	1.09918	0.87148	-0.0753101	0.565482	0.157576	-0.343469	0.314592	0.542464	0.299094	0.460058	0.404048	0.452612	0.60649	0.733594	1.19988	1.62509	0.541676	-0.617877	-0.477424	0.525943	0.305422	0.694605	1.07376	1.39756
259320_at	At3g01080	ATWRKY58_WRKY58__WRKY DNA-binding protein 58	0.364257	0.294645	-0.439051	0.188205	-0.0733616	0.065729	0.169855	0.191449	0.316256	-0.0539751	-0.743364	0.126359	-0.273843	0.049242	-0.212439	0.164336	0.0895123	0.445768	0.528652	-0.0563787	0.0163282	-0.363967	1.48813	1.20461	0.395402	0.719653	1.23368
251705_at	At3g56400	ATWRKY70_WRKY70__WRKY DNA-binding protein 70	0.0368239	0.378073	-0.271505	2.01905	0.268223	-0.0437536	0.488699	0.441592	-0.601536	0.539561	0.0758628	0.33901	0.276351	0.408699	-0.0648163	0.451683	0.0160738	-0.0323268	-0.865888	0.00370855	-0.24205	-0.691794	0.1717	-0.0249152	0.407445	-0.579077	-0.286886
246104_at	At5g28650	ATWRKY74_WRKY74__WRKY DNA-binding protein 74	-0.14736	0.00910349	-0.238724	-0.0709816	-0.322051	0.257671	-0.117367	-0.438655	-0.726776	-0.153138	-0.864676	-0.0350821	-0.211722	-0.0778317	-0.0675359	-0.00982167	-0.196992	0.344424	0.0765279	-0.242532	-0.435268	-0.686403	0.731369	0.460454	0.00536618	-0.576954	-0.344226
245976_at	At5g13080	ATWRKY75_WRKY75__WRKY DNA-binding protein 75	0.845381	-0.0407306	0.0305501	0.559245	0.124195	-0.504129	0.893079	0.502286	-0.170275	1.57918	0.934647	-0.108862	-0.778189	0.412718	0.530542	0.793562	0.292187	0.882765	-0.380463	0.231305	0.386548	-0.654755	0.391963	0.227495	0.249262	-0.180964	0.854663
264324_at	At1g04160	ATXIB_XI-8_XI-B_XIB__myosin XI B	0.0203789	-0.197419	-0.197878	-0.0696981	-0.236031	-0.288963	-0.0338131	-0.24046	-0.184823	-0.338056	-0.193452	0.38552	0.0714048	0.251248	0.275625	0.959152	0.269318	0.10435	0.00739894	-0.35059	-0.62187	-0.190526	-0.0557361	-0.530628	-0.154832	0.11025	-0.258404
251192_at	At3g62720	ATXT1_XT1_XXT1__xylosyltransferase 1	-0.258716	0.179326	0.364595	0.410596	0.452291	-0.204719	0.392706	-0.0782526	-0.414383	0.806888	1.14861	0.235113	-0.22098	-0.242693	-0.41666	-0.868852	-0.656976	0.0341084	1.46335	-0.196352	-0.154483	-0.131448	-0.324546	-0.0453264	-0.388599	-0.192508	-0.140119
247871_at	At5g57530	AtXTH12_XTH12__xyloglucan endotransglucosylase/hydrolase 12	-0.0333754	0.584679	-0.819376	-0.815924	-0.710389	0.296862	0.0252406	-0.0436501	0.0959757	-0.618678	-0.351534	-0.347707	1.0365	0.635331	0.967019	-0.733993	0.536536	-0.635339	-0.587851	-0.273699	-0.795866	-0.742359	0.159269	-0.79088	-0.817025	1.54857	-0.485047
247914_at	At5g57540	AtXTH13_XTH13__xyloglucan endotransglucosylase/hydrolase 13	-0.102307	0.440255	-0.0587971	0.0261182	-0.0269529	0.0676056	0.518951	0.37305	0.0791381	0.0192186	-0.344233	0.203541	0.39734	-0.132858	0.620244	-0.389983	0.398892	-0.734066	-1.12005	-0.0570992	-0.523461	-0.669998	-0.378883	-1.41057	-0.820617	0.613926	-0.248717
254044_at	At4g25820	ATXTH14_XTH14_XTR9__xyloglucan endotransglucosylase/hydrolase 14	-0.0725618	0.771766	0.19788	-0.171898	0.605312	-0.21506	0.420751	0.0233567	0.638089	0.139757	1.29442	-0.100859	0.43628	0.542052	0.339153	-0.837278	0.0877023	-0.421165	-0.126367	0.355205	-0.375505	-0.611939	0.251288	0.427005	0.346615	2.24577	-0.397575
264157_at	At1g65310	ATXTH17_XTH17__xyloglucan endotransglucosylase/hydrolase 17	0.0849608	0.457536	-0.583585	0.0675186	-0.0658756	-0.693688	0.658462	0.438702	0.603515	-0.321101	0.421556	-0.146769	0.817287	1.15524	0.694531	-0.0841951	0.612386	-0.815916	0.126254	0.198349	-0.397252	-0.275798	-0.214426	-0.340661	-0.215825	1.12906	-0.0959434
248732_at	At5g48070	ATXTH20_XTH20__xyloglucan endotransglucosylase/hydrolase 20	0.457131	0.928133	-0.768751	-0.485443	-0.537869	-0.946572	-0.506895	0.233508	0.623757	0.963631	1.23743	0.0697714	0.496107	-0.0963676	0.423715	-0.503727	-0.590964	0.533729	0.642894	0.618908	0.0404422	-0.284833	0.520404	1.15365	1.01373	1.85413	-0.146335
266066_at	At2g18800	ATXTH21_XTH21__xyloglucan endotransglucosylase/hydrolase 21	0.558877	0.999317	-0.193899	0.595629	0.588279	0.630692	0.304958	0.563837	0.0549641	0.324847	-0.60238	-0.25601	0.433693	-0.14835	0.325182	-0.0910585	0.557837	-0.284267	0.66822	0.0614645	-0.255356	0.0528358	0.67175	0.259738	0.453242	1.52879	0.312694
253763_at	At4g28850	ATXTH26_XTH26__xyloglucan endotransglucosylase/hydrolase 26	-0.0681977	-0.172084	-0.394384	-0.497967	0.149057	0.538177	-0.645008	-0.170127	0.427721	-0.516405	-0.290748	0.0495197	0.720456	0.507473	0.94919	-0.606003	0.56689	-1.16268	-0.125312	-0.017634	-0.212048	-0.0498628	0.284998	-0.505087	-0.264323	0.95655	-0.075248
252607_at	At3g44990	AtXTH31_ATXTR8_XTH31_XTR8__xyloglucan endo-transglycosylase-related 8	-0.358537	0.0556334	-1.07856	-1.00293	-0.55563	-0.467796	-0.0524954	-0.307891	-0.0855048	-0.23598	0.784443	0.02293	0.857115	0.67603	0.846199	-0.292053	0.32839	-0.456708	-0.442565	-0.649352	-0.282703	0.434069	-0.32535	-0.905198	0.160957	0.0382209	-0.470399
253413_at	At4g33020	ATZIP9_ZIP9__ZIP metal ion transporter family	-0.0556561	0.206183	-0.375018	-0.257218	-0.180084	-0.253502	0.659409	-0.269727	-0.220753	0.265029	0.492471	0.0496279	0.176907	-0.258661	0.00597269	-0.133965	0.0345551	0.0334287	0.0636032	0.0567905	0.195009	-0.115815	0.640898	1.12731	-0.236245	-0.243887	-0.0358565
259980_at	At1g76520	Auxin efflux carrier family protein	0.891398	-0.3127	-0.118928	-0.0801406	-0.494012	-0.289764	-0.116935	0.158943	-0.24712	0.674246	0.730229	0.170595	-0.840525	0.249027	-0.452917	0.228357	-0.050582	0.197091	1.59108	-0.191065	-0.163851	-0.222579	-0.467785	-1.4514	0.18637	0.474067	0.283724
263073_at	At2g17500	Auxin efflux carrier family protein	-0.328222	-1.6906	-0.438974	-0.302148	-0.807781	-1.48269	-1.65951	-0.609163	-0.288129	-0.839637	0.947767	0.325853	-0.0741744	0.2325	-0.0474901	0.190835	-0.232707	-0.0665106	-0.162133	-0.174331	-0.0504868	-0.0431693	-1.38045	-1.88683	-0.714401	-0.51961	0.0684382
245412_at	At4g17280	Auxin-responsive family protein	-0.0142621	-0.215119	-0.0239975	0.0989413	-0.403124	-0.766324	-0.124539	0.156619	-0.627307	-0.941866	-0.0289601	-0.146048	-0.170077	0.174588	0.07204	-0.179756	-0.0527962	-0.0742516	-0.223375	0.435999	-0.0286013	0.0336913	-0.290795	-0.851125	-0.45936	0.307484	-0.171465
248750_at	At5g47530	Auxin-responsive family protein	-0.0746061	-0.0715145	0.0767452	0.68784	-0.121313	-0.50077	0.781079	-0.726685	-0.604211	-0.411637	0.249193	0.00906925	-0.15025	0.0870051	-0.212263	-0.645773	-0.174378	0.064723	-0.221709	0.0771443	-0.131331	-0.0726874	-0.487866	-1.01712	-0.806526	0.282996	0.204809
256137_at	At1g48690	Auxin-responsive GH3 family protein	-0.190331	-0.216527	-0.555045	-0.698921	-0.391117	-0.352865	0.00109282	0.539018	-0.511273	-0.299649	-0.115149	-0.35588	0.266916	0.39234	0.65463	0.751074	0.320623	0.266419	-0.500173	0.0906635	0.0985408	0.244473	-0.345327	-0.446225	-0.184589	-1.5534	-0.0667874
250293_s_at	At5g13360	Auxin-responsive GH3 family protein Auxin-responsive GH3 family protein	-0.218951	0.058644	-0.226207	0.114654	0.312857	-0.980632	-1.95005	-0.74441	-0.734393	0.0572181	-0.0624272	0.124971	-0.291909	0.148814	0.0533291	0.677667	0.1577	0.320552	-0.28969	-0.25615	0.0699875	0.162568	0.0869538	0.101748	-0.202778	-1.36959	0.0159118
257022_at	At3g19580	AZF2_ZF2__zinc-finger protein 2	-0.363979	-0.359677	-0.0847688	0.569699	-0.042363	-0.0843746	0.885732	0.562543	-0.176405	0.197352	0.36795	0.246448	-0.0977236	0.685456	-0.139754	0.109875	-0.289044	-0.380504	-0.3962	-0.0840345	-0.236409	-0.634638	-0.406396	-0.227769	-0.104424	0.513762	0.191129
249139_at	At5g43170	AZF3_ZF3__zinc-finger protein 3	0.0746555	-0.0935711	0.0108921	-0.598441	-0.34419	-0.463915	0.0125976	0.0822234	-0.302973	0.261696	0.513144	-0.698782	-0.0563079	-0.0238571	-0.41594	-0.0992555	-0.383365	-0.0555819	1.07332	0.160616	-0.0677009	0.0123118	-0.14079	-0.306198	-0.385286	0.00106605	0.0298478
254818_at	At4g12470	AZI1__azelaic acid induced 1	0.099553	-0.191519	-0.128973	-0.204937	0.26408	-2.13939	-2.14148	0.162229	-0.316806	-0.285049	0.824884	0.23856	0.0766237	0.0684329	-0.0255041	0.14984	1.59918	-0.0833008	-0.0426064	0.00426012	-0.48636	-0.157202	-0.00980556	0.125085	-0.527106	-0.245458	0.3972
245226_at	At3g29970	B12D protein	-1.19921	-1.59513	0.182553	0.101738	-0.133863	-1.44886	-0.198168	-0.18958	0.319593	-0.338489	-0.496232	-0.886645	-1.53507	-1.58495	-2.82017	-2.54453	-3.0762	3.97759	-0.00409646	-0.085402	0.313882	-0.0892236	0.0588912	-0.0900554	-1.0175	-1.51769	0.0640997
246131_at	At5g20990	B73_CHL6_CNX_CNX1_SIR4__molybdopterin biosynthesis CNX1 protein / molybdenum cofactor biosynthesis enzyme CNX1 (CNX1)	0.470569	0.607442	0.319926	0.17955	0.546431	0.384678	0.653613	0.559011	0.304011	0.821558	0.601675	0.0981552	-0.154865	0.0155805	-0.123608	0.0119031	0.261817	0.0128979	0.208272	-0.160262	0.0133598	0.192827	0.747971	0.838433	1.09043	1.04881	0.290041
254405_at	At4g21350	B80_PUB8__plant U-box 8	1.40354	0.637435	-0.11706	0.0987257	0.0626708	0.114912	0.172444	-0.254976	-0.460333	0.366143	0.192175	-0.120148	0.173765	0.12134	0.153616	-0.84876	0.177639	0.974114	0.489561	0.121208	0.13241	-0.0634015	0.845108	1.23307	0.88	1.15534	0.81824
250007_at	At5g18670	BAM9_BMY3__beta-amylase 3	-0.0428243	-0.219716	0.39561	0.0724325	0.265483	0.772628	-0.0877267	0.223594	0.0913425	0.342273	0.683872	0.071983	0.258297	0.193914	0.269944	1.17023	1.08095	0.56901	1.51366	0.328877	0.235235	0.194742	0.773658	-0.279771	0.0288638	0.533525	0.309144
251336_at	At3g61190	BAP1__BON association protein 1	0.819969	1.56223	-0.449115	0.400895	-0.481486	-0.306235	0.940707	0.32641	-0.273841	0.592067	1.08234	-0.583242	-0.313405	0.358198	0.0799895	0.359692	0.204201	0.513799	0.93201	0.363552	0.0685969	-0.0204051	1.21903	1.62588	0.412242	1.94254	0.528671
253616_at	At4g30380	Barwin-related endoglucanase	-0.426896	-0.280751	-0.113728	0.125881	-0.1194	0.0792794	0.90791	0.296476	0.420651	-0.245237	-0.443923	-0.149328	-0.788648	-0.750317	-1.43139	-0.752486	-1.37325	0.0790659	0.0837858	0.111185	0.164661	0.0181241	0.434989	0.00962586	-0.328032	0.12346	0.0548535
245748_at	At1g51140	basic helix-loop-helix (bHLH) DNA-binding superfamily protein	-0.64053	-0.682383	-0.594271	-0.321626	-0.81652	0.0816844	-0.309284	-0.469492	-0.727245	-0.428961	-0.0705649	0.374092	0.870153	0.116852	0.232752	-0.0686938	-0.0474306	-0.0125667	-0.704596	0.104584	-0.0838163	-0.252686	-1.17815	-1.32348	-0.727178	-0.782967	0.0852677
265034_at	At1g61660	basic helix-loop-helix (bHLH) DNA-binding superfamily protein	0.786207	0.99162	-0.120978	-0.0393132	-0.108329	-0.0202326	-0.350523	0.311168	0.0324157	0.510131	-0.275318	0.250145	-0.182073	-0.146272	0.211693	0.0590684	0.318334	0.689699	1.00558	0.172257	0.0855713	-0.0204094	0.443824	0.125059	1.24271	1.05307	0.631646
263467_at	At2g31730	basic helix-loop-helix (bHLH) DNA-binding superfamily protein	-0.0496303	-0.0264312	0.78658	0.595823	0.693401	0.132999	0.00861241	0.289934	0.218274	-0.11573	-0.201146	-0.468071	0.00542736	-0.196467	-0.101198	0.0531378	0.0322977	-0.056163	0.915808	0.336181	0.193312	0.231775	0.256516	0.0169015	-0.364873	-0.237385	-0.0451453
257373_at	At2g43140	basic helix-loop-helix (bHLH) DNA-binding superfamily protein	0.0947423	-0.137643	-0.175129	-0.0151356	-0.456796	-0.077282	0.0385564	0.0360109	0.187804	0.28454	0.490217	0.0097304	0.281318	0.0757115	0.0853234	-0.552512	-0.338272	0.103495	0.482152	0.350269	-0.662249	-0.257404	0.0563822	-0.843607	0.2584	0.0325588	-0.228903
259010_at	At3g07340	basic helix-loop-helix (bHLH) DNA-binding superfamily protein	0.885179	0.563651	-0.54059	0.219064	-0.176349	-1.03568	1.35756	0.770941	0.223561	0.652736	0.106312	0.0733751	1.22826	-0.0119919	0.416492	0.0945464	-0.283653	1.04032	1.5233	-0.19193	-0.0182908	0.146115	-0.218197	-0.37344	0.351092	1.17257	0.781966
257262_at	At3g21890	B-box type zinc finger family protein	-0.510563	0.218487	-0.140039	-0.0449111	-0.348542	-0.204826	-0.326588	0.361427	-0.570998	0.174847	-0.385385	0.103542	0.233174	-0.158383	-0.372109	-0.368445	-0.741316	0.365143	0.107475	0.238581	0.275306	0.0900156	-0.475206	-0.887189	-0.551041	0.971591	0.131594
252917_at	At4g38960	B-box type zinc finger family protein	0.122572	0.204519	-0.143225	0.340206	0.00385544	0.702808	0.536578	0.0899699	0.25602	-0.176727	0.0345624	0.00456881	0.121927	0.317732	-0.195864	-0.752271	-0.0513414	0.294889	-0.188241	0.121261	-0.011623	0.0502824	-0.166511	-0.954463	0.404994	0.291703	-0.0337681
259595_at	At1g28050	B-box type zinc finger protein with CCT domain	-0.175814	-0.0133602	-0.283782	0.142294	-0.336641	-0.307752	0.355306	-0.147611	0.170989	0.367462	-0.906161	-0.0885173	-0.181633	-0.456417	-0.16126	-0.037327	-0.434	0.0923878	-0.380787	-0.08892	-0.0685691	-0.0558223	-0.11738	0.925445	-0.487312	-0.627652	0.0616567
248744_at	At5g48250	B-box type zinc finger protein with CCT domain	0.197758	-0.0924909	0.0250289	-0.0758924	0.248391	-0.283651	-0.300764	0.181706	0.84014	-0.0496402	-0.84608	0.0514684	-0.256404	-0.285963	-0.777849	-0.614636	-0.471569	0.0239733	0.00617081	0.187988	0.00582038	0.0896077	0.336222	1.67067	0.41439	0.523658	-0.0725354
252924_at	At4g39070	B-box zinc finger family protein	-0.301931	0.178156	0.470288	0.111824	0.200261	-0.274382	0.370203	0.155848	-0.235217	-0.201888	-0.107697	-0.326997	0.0691576	-0.18339	-0.210169	-0.514965	-0.300976	-0.379953	0.629721	0.451796	0.301962	-0.307519	0.403072	0.984795	-0.912393	0.18984	-0.348615
260956_at	At1g06040	BBX24_STO__B-box zinc finger family protein	-0.585935	-0.405361	0.286135	-0.088838	0.131298	-0.495467	0.0620956	0.374169	-0.369034	-0.0341555	0.90911	0.0630198	0.105742	0.155096	-0.167701	-0.146486	-0.215622	0.133956	-0.285873	0.136968	0.0524286	0.0665179	0.270529	-1.32518	-0.01954	0.121787	-0.0410155
257021_at	At3g19710	BCAT4__branched-chain aminotransferase4	0.299267	0.704735	-0.0214516	-0.452101	-0.445757	-0.219684	0.243211	-0.297712	-0.783168	0.0945679	1.54539	0.106177	1.72803	0.328156	1.11947	0.308862	1.58342	-0.660808	-0.341877	-0.13226	0.177079	0.125969	-0.577252	-0.422981	0.772353	-0.301665	-0.467359
258527_at	At3g06850	BCE2_DIN3_LTA1__2-oxoacid dehydrogenases acyltransferase family protein	0.192302	-0.579775	1.49353	0.574211	1.12087	-0.324788	-0.101181	0.0791901	-0.0279312	0.0509261	0.381731	0.377085	-0.153917	-0.179019	-0.0967655	0.23273	0.160099	-0.0988531	1.31173	0.252084	0.441438	0.287511	0.093675	0.410036	-0.264425	-0.0633593	0.225313
252131_at	At3g50930	BCS1__cytochrome BC1 synthesis	-0.489121	0.500739	-0.0632886	0.647677	0.0465099	0.345657	0.521881	0.436254	-0.495991	0.466537	0.481913	0.245612	-0.199484	-0.134648	-0.342788	-0.0951941	-0.378189	0.296649	1.54466	0.142909	-0.374813	-0.130805	-0.285178	0.173932	0.781044	-0.341101	-0.135651
246275_at	At4g36540	BEE2__BR enhanced expression 2	1.21156	0.582941	-0.217374	-0.0766255	0.167676	-0.623998	-0.100187	0.721341	-0.628279	0.127317	0.600399	-0.211599	-0.0809205	-0.0521052	0.290732	0.986454	0.808386	1.68031	0.888342	0.137079	-0.0813331	-0.149716	0.949476	0.453775	1.54002	1.19464	1.03244
249309_at	At5g41410	BEL1__POX (plant homeobox) family protein	0.244214	0.396755	-0.287209	-0.12584	0.0773494	0.466757	-0.120682	0.120101	0.387787	-0.0103295	-0.243941	0.280751	-0.0292888	0.0078558	-0.251459	0.10742	-0.629708	0.455211	-0.565408	-0.144682	-0.31845	-0.770647	0.274135	0.0458845	0.358795	0.280182	0.0447977
261139_at	At1g19700	BEL10_BLH10__BEL1-like homeodomain 10	-0.649382	-0.420868	-0.287992	-0.368038	-0.414531	-0.187054	-0.343833	-0.204327	0.0621861	-0.142867	-0.293576	-0.235338	0.0717711	0.24597	0.248106	0.154644	0.0278242	0.24885	-0.882429	0.312621	-0.449262	-0.21327	-0.216978	-0.480181	-0.0310802	-0.107765	-0.47888
245776_at	At1g30260	BEST Arabidopsis thaliana protein match is: Galactosyltransferase family protein (TAIR:AT4G21060.1); Has 30 Blast hits to 30 proteins in 8 species: Archae - 0; Bacteria - 0; Metazoa - 0; Fungi - 0; Plants - 30; Viruses - 0; Other Eukaryotes - 0 (source: NCBI BLink).	0.922016	0.833937	0.599489	-0.579731	0.140648	0.0467283	1.40447	0.459561	0.509464	0.268726	1.02218	-0.457372	-0.0804802	0.2606	-0.0633057	0.159103	-0.0737679	0.408687	0.625081	0.514112	0.649123	-0.165398	0.935889	1.244	0.708162	1.16781	0.802876
255945_at	At5g28610	BEST Arabidopsis thaliana protein match is: glycine-rich protein (TAIR:AT5G28630.1); Has 1536 Blast hits to 1202 proteins in 136 species: Archae - 0; Bacteria - 8; Metazoa - 888; Fungi - 120; Plants - 71; Viruses - 39; Other Eukaryotes - 410 (source: NCBI BLink).	2.74666	0.28164	0.377801	0.0630605	0.764912	0.232238	2.42029	1.18055	-0.388593	0.860943	0.697847	-0.618923	0.678285	0.248793	1.19959	0.94732	0.45672	2.35696	3.66345	0.283183	0.494629	-0.118573	1.62851	1.42244	1.04098	1.68677	1.61375
261545_at	At1g63530	BEST Arabidopsis thaliana protein match is: hydroxyproline-rich glycoprotein family protein (TAIR:AT1G63540.1); Has 10212 Blast hits to 4024 proteins in 434 species: Archae - 1; Bacteria - 1259; Metazoa - 3608; Fungi - 2247; Plants - 291; Viruses - 90; Other Eukaryotes - 2716 (source: NCBI BLink).	-0.288638	-0.705049	-0.0362071	0.277904	0.448019	0.0107459	-0.0050554	-0.0250406	-0.205021	-0.0231729	-0.249264	0.170583	-0.562091	-0.0535822	-0.954815	0.295845	-0.897632	0.291283	0.197261	-0.290505	-0.342637	-0.736962	-0.0850682	-0.166192	-0.0771862	0.333774	-0.454866
262326_at	At1g64140	BEST Arabidopsis thaliana protein match is: loricrin-related (TAIR:AT5G64550.1); Has 3596 Blast hits to 2004 proteins in 150 species: Archae - 0; Bacteria - 54; Metazoa - 1597; Fungi - 38; Plants - 513; Viruses - 9; Other Eukaryotes - 1385 (source: NCBI BLink). CPuORF23__conserved peptide upstream open reading frame 23	1.24788	0.487969	0.281127	-0.00577329	-0.202361	-0.343933	-0.296995	-0.547394	0.0739768	0.435734	0.643186	0.406094	-0.18175	0.0379352	-0.1957	-0.216694	0.439497	1.02072	0.498638	-0.30263	-0.166899	-0.180464	0.769297	0.09785	0.831941	0.714815	0.628809
247476_at	At5g62330	BEST Arabidopsis thaliana protein match is: Plant invertase/pectin methylesterase inhibitor superfamily protein (TAIR:AT5G62340.1); Has 9 Blast hits to 9 proteins in 2 species: Archae - 0; Bacteria - 0; Metazoa - 0; Fungi - 0; Plants - 9; Viruses - 0; Other Eukaryotes - 0 (source: NCBI BLink).	0.0368951	0.190505	-0.0453984	0.423784	0.152869	0.190401	-0.0733388	0.497578	0.320292	0.37758	0.0849645	0.361083	0.609704	-0.0628605	0.713927	0.727389	0.839698	-0.941456	0.120294	0.129661	0.445976	0.472133	-0.668621	0.052154	-0.0449207	0.0647502	-0.119407
251135_at	At5g01280	BEST Arabidopsis thaliana protein match is: proline-rich family protein (TAIR:AT3G09000.1); Has 1807 Blast hits to 1807 proteins in 277 species: Archae - 0; Bacteria - 0; Metazoa - 736; Fungi - 347; Plants - 385; Viruses - 0; Other Eukaryotes - 339 (source: NCBI BLink).	0.327665	0.180491	-0.243638	0.125708	-0.00231588	-0.0977483	0.906929	0.185724	0.206648	0.0341857	-0.0287832	-0.0963197	-0.0310114	0.17286	-0.0635837	0.258355	-0.108964	-0.262594	0.304921	-0.193358	-0.295257	-0.197688	0.735631	0.300661	0.664784	1.0231	0.151559
266150_s_at	At2g12290	BEST Arabidopsis thaliana protein match is: SBP (S-ribonuclease binding protein) family protein (TAIR:AT4G19700.1); Has 66 Blast hits to 66 proteins in 12 species: Archae - 0; Bacteria - 0; Metazoa - 0; Fungi - 0; Plants - 66; Viruses - 0; Other Eukaryotes - 0 (source: NCBI BLink). BOI_RING__SBP (S-ribonuclease binding protein) family protein	-0.851565	-0.640391	0.345776	-0.448152	0.120689	-0.261281	-0.00336632	0.358591	0.0843077	0.353019	0.754556	-0.355644	-0.0772074	0.425287	0.2238	-0.62418	-0.349573	0.359335	-1.52615	0.735232	-0.0402528	-0.476184	0.474591	0.648167	-0.14973	-0.546614	-0.261813
264902_at	At1g23060	BEST Arabidopsis thaliana protein match is: TPX2 (targeting protein for Xklp2) protein family (TAIR:AT1G70950.1); Has 449 Blast hits to 419 proteins in 98 species: Archae - 0; Bacteria - 40; Metazoa - 139; Fungi - 21; Plants - 158; Viruses - 3; Other Eukaryotes - 88 (source: NCBI BLink).	-0.365465	-0.095343	-0.0376119	-0.0508106	-0.171891	-1.93682	-0.542738	-0.00850035	-1.38676	-0.382209	-0.314413	-0.184047	0.140421	-0.089837	-0.115842	0.553058	0.0351527	0.110797	-0.728027	0.0406634	-0.156016	-0.353334	-0.84972	-0.511281	-0.872303	-0.418517	-0.663645
261221_at	At1g19960	BEST Arabidopsis thaliana protein match is: transmembrane receptors (TAIR:AT2G32140.1); Has 41 Blast hits to 41 proteins in 17 species: Archae - 0; Bacteria - 2; Metazoa - 23; Fungi - 0; Plants - 11; Viruses - 0; Other Eukaryotes - 5 (source: NCBI BLink).	0.225617	0.90828	-0.530719	0.2941	0.277486	0.502553	-0.428985	0.305422	-0.125724	-0.160089	0.750527	-0.375747	0.330358	0.462315	0.323624	0.061552	-0.0455093	-0.0758921	-0.441363	0.0298157	0.0644041	-0.281698	0.234284	-0.742142	-1.04871	-1.29985	0.124599
251315_at	At3g61410	BEST Arabidopsis thaliana protein match is: U-box domain-containing protein kinase family protein (TAIR:AT2G45910.1); Has 232 Blast hits to 229 proteins in 13 species: Archae - 0; Bacteria - 0; Metazoa - 13; Fungi - 0; Plants - 218; Viruses - 0; Other Eukaryotes - 1 (source: NCBI BLink).	-0.0818224	-0.135209	-0.133207	-0.243923	-0.0802001	0.19438	-0.286231	-0.159318	0.0482373	0.0530304	-0.280255	-0.384265	-0.0615552	-0.149777	-0.233285	0.0612794	-0.356372	0.139847	-0.348526	-0.215315	-0.296873	-0.0993719	-0.618288	-0.403987	-0.285254	-0.537773	-0.203059
262768_at	At1g12990	beta-1,4-N-acetylglucosaminyltransferase family protein	0.826948	0.0926674	-0.338793	-0.591544	-0.521769	-0.602918	0.206222	0.0026056	-0.549401	0.231106	-0.428865	-0.0138202	-0.690961	-0.24041	-0.116873	-0.270712	-0.169172	0.694746	0.984625	0.0573545	-0.12463	-0.0948396	0.31448	0.228013	0.522418	0.670929	0.263561
261991_at	At1g33700	Beta-glucosidase, GBA2 type family protein	-0.0718453	0.117256	0.124874	0.350132	0.265036	0.00947416	0.176902	0.437492	0.885859	0.887273	0.385161	0.723332	0.773254	0.374968	0.161812	0.421388	-0.0203761	-0.247081	0.598068	-0.124654	-0.585165	-0.672427	0.281633	-0.276471	0.23659	0.00934106	0.0854783
247348_at	At5g63810	BGAL10__beta-galactosidase 10	0.406506	-0.0973318	0.0882301	0.7595	0.720383	0.820766	0.0494421	-0.366344	-0.0493799	0.218792	0.470549	0.126668	0.155615	0.0062785	0.475192	0.133481	0.580413	-0.128335	0.272324	-0.352673	0.105176	0.642694	-0.116438	0.560156	0.115545	-0.115951	0.0337676
251996_at	At3g52840	BGAL2__beta-galactosidase 2	0.892777	0.447717	0.808271	0.569096	0.915843	0.205446	0.341068	-0.108966	0.33007	-0.21785	0.118243	0.0250934	-0.0560361	-0.106838	-0.0930561	0.0519392	0.228218	0.0483828	0.992239	0.0724136	0.304826	-0.0503889	0.70527	1.06865	1.57178	0.580782	0.521214
247954_at	At5g56870	BGAL4__beta-galactosidase 4	-0.0929123	-0.173661	0.420364	-0.15541	0.566981	0.432643	0.567049	0.78253	0.376682	0.569351	1.41304	-0.134865	1.246	1.09653	1.2462	0.647267	1.98338	-0.414052	-0.268752	-0.0606807	0.205136	0.0164227	0.382349	0.503667	0.50081	0.490244	-0.0963485
264078_at	At2g28470	BGAL8__beta-galactosidase 8	-0.0860768	0.0423318	-0.0768713	-0.142004	-0.23287	0.592374	-0.128645	-0.190812	-0.0524043	-0.326726	-0.166155	-0.0825258	0.362621	0.0616776	0.438492	0.637555	0.603872	0.16776	-0.122962	-0.104625	-0.143567	0.263855	-0.151801	-0.933177	-0.283843	-0.265247	-0.515085
262118_at	At1g02850	BGLU11__beta glucosidase 11	-0.153321	-0.0570575	0.195741	-0.172552	-0.318014	-0.620792	-0.662025	-0.0885538	-0.609631	-0.20378	-0.638383	0.0257416	-0.561516	0.0191896	-0.230589	0.28703	0.0837739	-0.0118719	0.23677	0.241395	-0.443486	-0.530297	-0.0459298	-0.354555	-0.89775	-1.70779	0.0616731
251428_at	At3g60140	BGLU30_DIN2_SRG2__Glycosyl hydrolase superfamily protein	0.0543729	-0.000602597	0.986938	1.51723	2.77033	-0.540422	0.323828	0.639851	-0.162923	1.14179	0.238036	0.0842926	0.0269434	0.072882	0.308653	-0.035945	-0.132114	0.0746603	1.0169	0.0881601	0.197712	0.0165491	-0.00209084	-0.214579	-0.272806	-0.304144	0.393974
262427_s_at	At1g47600	BGLU34_TGG4__beta glucosidase 34 BGLU35_TGG5__beta glucosidase 35	0.0200775	0.535098	0.136155	0.0555821	0.226534	-0.418327	-0.0832466	1.68619	0.949787	0.565301	1.04836	0.25325	0.866737	0.360882	0.271921	0.403686	0.116068	-0.131735	-0.231618	0.170202	-0.061483	0.276394	-0.0037245	0.0215076	1.04737	2.53284	-0.607654
246880_s_at	At5g25980	BGLU37_TGG2__glucoside glucohydrolase 2 AtTGG1_BGLU38_TGG1__thioglucoside glucohydrolase 1	-0.843638	-0.716021	-0.096261	-0.262339	1.45046	-2.18201	-2.22116	-0.125922	0.687515	-0.0671003	0.569858	-0.276457	-0.213927	-0.0545083	-0.0740589	0.130913	2.68621	0.196621	0.0505805	-0.039868	0.0122062	0.084855	-0.0997598	-0.0091181	-0.543793	0.128323	-1.84579
251229_at	At3g62740	BGLU7__beta glucosidase 7	-0.22503	-0.55304	0.0921339	0.0684314	0.00468962	-0.443016	0.153472	-0.164096	0.230646	0.018194	-0.186609	0.221625	0.219011	-0.440261	0.696045	-0.294308	-1.15847	0.141489	0.107435	-0.463531	0.106344	0.559659	0.050345	-0.278038	-0.0532087	0.287125	-0.247396
251677_at	At3g56980	BHLH039_ORG3__basic helix-loop-helix (bHLH) DNA-binding superfamily protein	-0.435434	0.462782	-0.703092	-0.819748	-0.999264	-0.5653	-0.121134	-0.513024	-0.0106024	-0.0158251	-0.355409	0.0487926	-0.0367629	0.185526	-0.0912219	0.122536	0.0545133	-0.0312664	-0.179902	0.28597	0.592682	1.03469	-1.29444	-1.30132	-0.656215	0.393786	-0.858749
261673_at	At1g18280	Bifunctional inhibitor/lipid-transfer protein/seed storage 2S albumin superfamily protein	0.152574	0.0602061	0.17891	-0.170616	0.0759959	0.26049	-0.206838	0.17991	-0.10517	0.27949	-0.634419	-0.0450564	-0.28898	-0.38607	-0.110039	-0.151163	0.12006	-0.233167	1.08325	0.296895	0.106236	-0.0141868	0.0899085	0.439611	-0.172404	-0.217361	-0.0172215
265117_at	At1g62500	Bifunctional inhibitor/lipid-transfer protein/seed storage 2S albumin superfamily protein	-0.34483	-0.232152	-0.0945788	0.0988889	-0.0268317	-0.639568	0.454305	-0.140545	0.446383	-0.142708	0.651022	-0.717181	-0.0432728	-0.216232	-0.45698	-0.21069	0.067125	0.820721	-0.0566739	0.105347	0.26189	0.543872	-0.379793	-0.339316	-0.287145	-0.204843	-0.280992
265334_at	At2g18370	Bifunctional inhibitor/lipid-transfer protein/seed storage 2S albumin superfamily protein	-0.181713	0.0447456	-0.513763	-0.553752	-0.175655	0.434002	0.0232476	-0.349698	0.165536	-0.227745	0.788644	-0.0686877	-0.194924	0.247545	0.0893934	-0.344188	-0.600178	0.326849	-0.16933	-0.0231458	0.034123	-0.628821	-0.151346	-0.121103	-0.292419	-0.124212	0.333985
262349_at	At2g48130	Bifunctional inhibitor/lipid-transfer protein/seed storage 2S albumin superfamily protein	-0.0382869	0.0964428	-0.288031	0.43126	-0.311662	0.32387	-0.0982961	0.105589	0.359175	-0.406967	0.2758	-0.520422	-0.298599	0.0145317	0.0237605	-0.31993	-0.0591687	-0.0986849	0.0169153	0.381111	-0.224779	0.166701	0.05586	-0.946054	-0.266414	0.469681	-0.138216
256937_at	At3g22620	Bifunctional inhibitor/lipid-transfer protein/seed storage 2S albumin superfamily protein	0.0125594	-0.0459326	-0.00550533	0.175551	-0.0859664	-0.669867	-0.259531	0.43408	-1.29314	-0.246274	0.62254	-0.0941615	-0.0597144	-0.0482074	0.115814	0.0550494	-0.0495009	0.126963	-0.084093	0.12294	0.0102796	0.168288	-0.173015	-1.22323	-0.596448	0.231264	0.0686675
251928_at	At3g53980	Bifunctional inhibitor/lipid-transfer protein/seed storage 2S albumin superfamily protein	-0.193324	0.142145	-0.599425	-0.233999	-0.196176	0.235514	0.491381	-0.20589	-1.54968	0.130667	1.1311	0.169427	0.5792	0.370107	0.162901	0.543067	0.0957575	0.00565275	-0.14352	0.193413	0.102029	0.139173	-0.157428	-1.73327	-0.256321	0.117581	0.144197
251531_at	At3g58550	Bifunctional inhibitor/lipid-transfer protein/seed storage 2S albumin superfamily protein	-0.181746	0.212211	-0.230116	-0.559861	-0.352813	-0.10957	-0.186335	0.342804	0.563362	-0.121262	0.471177	-0.308774	0.029762	0.299109	-0.0241625	0.26984	-0.490407	0.269943	-0.28484	0.0752184	-0.0543864	-0.857957	-0.0569456	-0.238003	-0.402369	0.0515526	0.649431
254313_at	At4g22460	Bifunctional inhibitor/lipid-transfer protein/seed storage 2S albumin superfamily protein	-0.0839961	0.0663385	0.0810295	0.25002	0.59706	-0.862118	0.793816	0.256614	0.138327	-0.118042	1.05506	-0.198779	0.299387	0.266686	0.255857	-0.526141	0.658755	-0.317781	-0.0312128	-0.0323916	0.142245	0.291302	-0.0401233	0.294299	-0.613433	1.98853	-0.0303694
254326_at	At4g22610	Bifunctional inhibitor/lipid-transfer protein/seed storage 2S albumin superfamily protein	0.742011	0.226254	0.409114	-1.05668	-0.860529	0.524652	0.129538	0.121702	0.292786	0.041035	1.6836	-0.440817	0.161346	-0.576427	0.260779	-0.367389	0.0660105	-0.116982	0.126308	0.435765	0.026128	0.538489	0.836329	1.25078	0.303275	0.207727	0.317306
254324_at	At4g22640	Bifunctional inhibitor/lipid-transfer protein/seed storage 2S albumin superfamily protein	-0.191334	0.75317	-0.825879	1.26785	0.246334	-0.574075	0.675645	1.34225	0.342856	0.164507	1.39461	0.478759	0.365572	0.542965	0.0829663	0.243795	-0.0550229	-0.494512	-0.414265	0.0141133	-0.521022	-0.398058	0.41589	0.0762193	0.248976	1.59582	-0.192808
253344_at	At4g33550	Bifunctional inhibitor/lipid-transfer protein/seed storage 2S albumin superfamily protein	-0.398877	0.242026	-0.659612	-0.0732576	-0.660225	0.0757569	-0.0703596	-1.28714	-0.341192	-0.209853	-0.194462	-0.294619	0.504101	0.182287	0.130264	-0.692406	-0.440913	0.275302	0.0417157	-0.0341846	-0.0882927	1.19788	-0.46185	-1.44255	-0.995043	-1.5601	0.503688
250230_at	At5g13900	Bifunctional inhibitor/lipid-transfer protein/seed storage 2S albumin superfamily protein	0.905806	0.955238	-0.264812	0.615942	-0.434616	0.34873	0.448896	0.502606	-0.678455	0.462438	0.741675	-0.45089	-0.518087	-0.0382839	-0.0344217	0.185076	0.235443	0.561205	1.02604	0.249431	-0.0466394	0.312723	0.561675	-0.755984	-0.183852	2.06897	0.430277
248683_at	At5g48490	Bifunctional inhibitor/lipid-transfer protein/seed storage 2S albumin superfamily protein	0.0171936	0.113036	-0.285728	-0.238992	-0.149793	-0.284016	-1.98672	-0.03418	-0.139927	-0.0141215	1.14946	-0.126772	-0.730732	0.187007	-0.0939961	-0.115707	0.959643	-0.174834	0.0216983	-0.0693843	0.054356	-0.0121187	-0.12766	0.0146407	-0.366379	0.273261	-0.210553
254820_s_at	At4g12510	Bifunctional inhibitor/lipid-transfer protein/seed storage 2S albumin superfamily protein Bifunctional inhibitor/lipid-transfer protein/seed storage 2S albumin superfamily protein	-0.0369934	-0.0765425	0.323669	0.421718	0.899112	-0.203037	0.860705	0.606481	1.41315	-0.579116	1.20244	-0.162504	0.588382	0.416403	0.615365	0.00256679	0.8466	-0.353469	-0.32963	-0.0863221	0.0870174	0.135949	-0.267914	-0.0833438	-0.012629	1.45926	-0.127088
248844_s_at	At5g46890	Bifunctional inhibitor/lipid-transfer protein/seed storage 2S albumin superfamily protein Bifunctional inhibitor/lipid-transfer protein/seed storage 2S albumin superfamily protein	-0.115346	-0.0613232	0.76646	0.95045	1.9078	-1.25645	1.98782	0.684968	0.481833	-0.960334	2.53399	-0.122677	0.777559	0.409977	0.836983	0.559994	0.692987	-0.327435	-0.318057	-0.0659805	0.0555566	0.0210951	-0.129813	0.0507878	0.551998	2.9999	-0.214587
264118_at	At1g79150	binding	0.122217	0.423747	0.375237	0.423725	0.560015	-0.909852	0.155085	-0.107202	-0.231246	0.306188	0.411569	-0.239785	0.652568	0.0267144	0.103448	1.24459	-0.100037	0.778271	0.0745258	-0.0912036	-0.640466	0.287789	-0.0100468	-0.409879	0.659857	-0.0158856	-0.0165879
246209_at	At4g36870	BLH2_SAW1__BEL1-like homeodomain 2	1.17199	0.770335	-0.128638	-0.112621	-0.0830407	0.0713532	0.328857	0.366186	0.180978	-0.155843	0.0886387	-0.105684	0.0174496	-0.172585	0.116934	0.283869	0.174837	0.407005	0.565656	0.0728682	-0.106389	-0.0549849	0.578757	0.221546	0.507893	1.27816	0.891048
267298_at	At2g23760	BLH4_SAW2__BEL1-like homeodomain 4	0.985249	0.0756333	-0.46108	-0.129723	-0.189657	-0.726932	-0.711105	-0.444901	0.206367	-0.212288	-0.442356	0.0133338	-0.0534684	0.0498849	0.0718134	0.373711	0.0905229	0.707436	0.142029	0.0608413	-0.303167	-0.760693	-0.470608	-0.533121	-0.380056	0.396488	0.576861
255149_at	At4g08150	BP_BP1_KNAT1__KNOTTED-like from Arabidopsis thaliana	0.048157	-0.185604	-0.275638	-0.202157	-0.262471	0.452727	-0.555766	-0.500532	-0.323434	0.0827144	0.0739227	-0.151322	0.420285	0.0887445	-0.215151	-0.0877698	0.23169	0.273567	0.205367	-0.0743791	-0.145974	-0.147369	-0.106727	-0.93301	-0.0246031	-0.411461	0.0355689
262073_at	At1g59640	BPE_BPEp_BPEub_ZCW32__BIG PETAL P	-0.0189483	-0.305247	-0.60652	-0.511449	-0.321674	-0.332844	-0.287529	-0.488067	-0.386516	-0.365055	0.210998	-0.078144	-0.0935511	0.279093	-0.0573309	0.281865	-0.315084	0.0191052	-0.235187	-0.186069	-0.126163	-0.229667	-1.08154	-0.759115	-0.919284	-0.474058	0.191572
264091_at	At1g79110	BRG2__zinc ion binding	0.769216	0.0988386	-0.61708	0.100681	-0.169099	0.314869	-0.285612	-0.428103	0.189598	-0.0142089	-0.253159	-0.110979	0.290249	0.25087	0.299569	0.0214773	0.148326	0.875835	0.0458644	-0.264216	-0.223231	-0.456995	-0.146228	-0.778153	-0.0509419	0.299242	0.735952
251321_at	At3g61460	BRH1__brassinosteroid-responsive RING-H2	-0.489454	-0.73152	0.356559	0.307854	0.555708	-0.673387	-0.524322	-0.0835929	-0.151033	0.0801275	0.327501	-0.207906	0.053239	0.172883	-0.372173	-0.252257	0.113746	-0.3735	-0.832508	-0.249534	0.0404504	-0.0415428	0.0377684	-0.315781	0.0691339	-0.664111	-0.692852
253061_at	At4g37610	BT5__BTB and TAZ domain protein 5	2.40063	0.939725	1.03648	0.225517	1.01269	-0.529805	0.0711888	0.356142	-0.0790367	0.885116	1.26802	-0.170136	0.142258	0.389861	1.31728	1.65254	2.04598	2.00876	1.45122	0.632595	0.237983	0.0519303	1.81473	1.60246	2.08918	1.89257	1.83952
264562_at	At1g55760	BTB/POZ domain-containing protein	-0.521024	-1.00312	-1.16376	-1.29266	-0.98904	0.335906	0.241492	-0.803768	0.209517	-0.423961	-0.238194	0.181899	0.339057	0.282685	-0.150368	-0.226954	-0.575714	0.183257	-0.433138	-0.245824	-0.906973	-0.909696	-1.31961	-1.73668	-1.36597	-1.41279	-0.423922
267523_at	At2g30600	BTB/POZ domain-containing protein	-0.071143	-0.0948837	0.482282	0.365128	0.62259	0.56364	0.827932	0.401348	-0.0903731	0.457343	0.901122	0.0355751	0.220696	0.394784	-0.171645	0.464824	0.0244411	0.368953	0.670958	0.0239004	0.0388724	0.39073	0.774267	0.678956	0.296089	-0.252418	0.0989602
255790_at	At2g33560	BUBR1__BUB1-related (BUB1: budding uninhibited by benzymidazol 1)	0.309056	0.499134	0.0275995	0.61911	-0.134234	0.181559	0.471568	0.0393642	-0.0465468	0.205113	0.0943762	-0.0439795	0.0494753	0.102045	0.126957	-0.189366	-0.132403	0.428835	0.251376	0.136067	-0.0724784	-0.0177021	0.156559	0.207752	1.16917	0.989425	0.0831865
260632_at	At1g62360	BUM_BUM1_SHL_STM_WAM_WAM1__KNOX/ELK homeobox transcription factor	0.219425	-0.0491198	0.0945458	0.553253	-0.22611	0.252037	0.25423	0.523304	1.51266	-1.31211	-0.660416	-0.154206	-0.43386	-0.558485	-0.086928	0.0150208	0.163293	-0.258925	0.185401	-0.0193346	0.0100317	-0.177161	-0.069491	0.0806334	-0.170099	-0.094987	0.00967348
246981_at	At5g04840	bZIP protein	2.68017	1.14874	0.34166	0.434284	0.414591	-0.379476	0.0873122	-0.152758	0.0878559	0.562944	-0.618714	-0.164803	0.0264554	0.182092	0.919271	0.881407	1.16328	2.39918	1.08505	0.115299	-0.38868	-0.305288	0.891556	0.0512492	0.984358	1.85792	2.4833
262137_at	At1g77920	bZIP transcription factor family protein	1.21847	0.219973	-0.0922819	-0.795821	-0.306286	-1.50419	-0.101912	-0.157839	-0.569337	-0.0540153	0.195333	-0.0316361	0.430824	0.122965	-0.212777	0.3069	0.0186387	1.11676	0.129534	-0.0209517	-0.396655	-0.620303	-0.145992	-0.667912	0.435361	0.0907487	0.943267
260484_at	At1g68360	C2H2 and C2HC zinc fingers superfamily protein	0.381097	0.214306	0.325003	-0.122643	0.171015	-0.33056	0.0684325	-0.466782	-0.480001	-0.0856168	0.239327	-0.371738	0.164341	0.506543	0.965408	0.543355	0.534435	1.36651	0.363832	0.596569	0.194261	-0.458278	0.154751	0.0582806	0.437581	1.64901	0.489922
266010_at	At2g37430	C2H2 and C2HC zinc fingers superfamily protein	0.0948267	0.186142	-1.22288	0.150092	-0.905956	-0.495382	1.19239	0.535485	-0.266925	-0.395105	-0.211198	-0.107478	0.0544162	-0.114757	-0.0320651	-0.89212	-0.580589	-0.669898	0.463019	0.275314	-0.423886	-0.0788614	-0.882914	-0.492452	-0.894833	-0.170553	-0.0742127
252236_at	At3g49930	C2H2 and C2HC zinc fingers superfamily protein	0.0746068	-0.0397034	-0.172454	-0.60718	-0.208126	0.224496	-0.0642254	0.0561141	-0.471477	-0.501874	-0.368514	-0.738967	-0.13652	0.0342874	-0.147434	0.0274376	-0.248024	0.141113	0.309551	0.11433	-0.0269428	0.0689707	-0.575088	-0.308648	-0.168988	1.40648	0.215183
262969_at	At1g75710	C2H2-like zinc finger protein	-0.368888	-0.467358	-0.793996	-0.804403	-0.649097	0.0167926	-0.168942	-0.470012	-0.996925	0.169548	-0.0203672	0.0643867	0.107823	0.185441	0.0214525	-0.136664	-0.236743	-0.513505	-0.109382	-0.0547105	-0.00883855	-0.17758	-0.68593	-0.264556	-0.603954	-0.662967	-0.095697
263411_at	At2g28710	C2H2-type zinc finger family protein	0.404135	0.00304485	-0.118288	-0.322756	0.0313776	0.351473	0.465482	0.283438	-0.341276	0.294106	0.135291	-0.450065	-0.109058	0.46482	0.721743	-0.234663	0.177248	0.312063	-0.916398	0.091933	-0.0370726	-0.167024	0.190331	0.0564765	0.0747467	0.711043	0.756252
251950_at	At3g53600	C2H2-type zinc finger family protein	-0.00627239	0.152999	-0.3298	-0.280091	-0.129153	-1.09781	2.26385	1.52095	0.47796	-0.00771995	0.0403568	0.0490587	-0.0210705	-0.114105	-0.0234161	-0.194629	-0.272407	-0.251722	0.475024	0.169264	-0.0240462	-0.0412261	0.245147	0.317752	-0.0398278	-0.0247156	-0.0180911
252430_at	At3g47470	CAB4_LHCA4__light-harvesting chlorophyll-protein complex I subunit A4	-0.418055	-0.0928115	1.06776	0.491118	1.86787	-0.0668754	-3.19842	0.318767	-0.67383	-0.18229	1.24436	-0.460133	0.925301	0.375748	0.0658553	0.409737	1.59241	0.283829	-0.298725	0.399059	0.473214	0.518436	0.626802	0.0639763	-0.241322	-0.419307	-0.11549
260881_at	At1g21550	Calcium-binding EF-hand family protein	0.101815	-0.0205804	-0.545343	0.500541	-0.0533412	0.394908	0.553266	-0.405488	-0.272153	0.100575	-0.544253	-0.157294	-0.109064	0.0908347	-0.0357782	-0.917558	-0.921261	-0.0319785	-1.65925	0.0553744	-0.218177	-0.636808	-0.344167	-0.213014	0.0366382	0.194265	-0.151004
262743_at	At1g29020	Calcium-binding EF-hand family protein	0.313527	0.0685891	-0.567589	0.112496	0.129782	-0.154796	-0.0861572	0.409624	0.0465902	-0.141754	0.374693	0.78682	0.115305	0.184367	-0.113703	0.234027	0.00942539	-0.00277031	0.00796994	-0.499297	-0.658548	-1.05447	0.373241	-0.303504	0.190797	-0.446298	-0.199074
259866_at	At1g76640	Calcium-binding EF-hand family protein	0.00797821	-0.244766	-0.106671	-0.193187	-0.110085	-0.0901882	2.12881	0.751086	0.353154	0.496216	-0.108775	0.423909	0.0161067	-0.205402	0.073284	-0.137409	-0.231615	0.218101	1.09105	0.309695	0.0467735	0.0970353	-0.413319	-0.0664002	-0.38946	-0.233098	-0.136499
266371_at	At2g41410	Calcium-binding EF-hand family protein	-0.464824	-0.137882	-0.196686	1.03454	0.137524	-0.517272	-0.453629	0.153967	-1.0775	0.0961949	1.22575	-0.462154	-0.244417	0.307817	0.0734237	-0.563724	-0.324806	-0.419275	-0.329751	0.13291	-0.189202	-0.572967	-0.396212	-0.404585	-0.233006	-0.256977	-0.192473
265460_at	At2g46600	Calcium-binding EF-hand family protein	-0.297857	-0.209257	0.232513	0.892066	0.73641	-1.07628	-0.700609	0.422196	-0.407147	-0.263188	1.54574	-0.447093	0.508893	0.193193	0.00356624	0.423449	-0.238395	-0.344639	-0.429882	0.118157	-0.165508	-0.714346	-0.40905	-0.635664	-0.324715	0.100222	-0.106524
258947_at	At3g01830	Calcium-binding EF-hand family protein	-0.205059	-0.0853971	-0.135224	0.176395	-0.12254	-0.303108	2.01217	0.145024	-0.186517	0.0596035	0.297814	0.0579225	0.0202559	-0.240801	-0.353253	-0.407545	-0.397839	-0.010823	-0.210242	0.206363	-0.0863241	-0.111277	0.0822017	0.356529	0.21941	0.067404	-0.368549
259143_at	At3g10190	Calcium-binding EF-hand family protein	0.157488	0.0312583	0.0220166	0.197406	0.0206847	-0.252761	-0.291128	0.488056	-0.720049	0.027677	1.12823	-0.220053	0.259019	0.0705249	0.168636	-0.853076	-0.132563	-0.00748064	-0.896093	0.574058	-0.0744856	-0.456421	-0.270651	-0.207773	0.0516879	0.619241	0.429346
252417_at	At3g47480	Calcium-binding EF-hand family protein	0.112201	-0.0542847	-0.0751022	0.831133	-0.122114	-0.464147	-1.01244	0.165241	-0.191378	-0.168587	0.7031	-0.0156939	-0.383687	0.337015	-0.204875	-0.179508	-0.917461	0.467278	-1.38829	0.161523	-0.349839	-0.11856	-0.119995	-0.420534	0.236268	-0.66063	-0.166547
254774_at	At4g13440	Calcium-binding EF-hand family protein	-0.275264	-0.0768651	-0.500717	-0.171789	-0.121336	-0.970125	0.346698	-0.29079	-0.246441	-0.328327	-0.149867	-0.497089	-0.100915	0.0559363	0.50239	-0.248676	0.345507	-0.598651	0.124471	0.329663	-0.139789	0.0643459	-0.118255	-0.213955	0.347105	1.57621	-0.177606
252915_at	At4g38810	Calcium-binding EF-hand family protein	0.440749	0.889257	0.687426	0.0467901	0.785342	0.0652556	0.580946	0.438647	0.374484	0.120332	0.79011	0.0762888	-0.204107	0.0505912	-0.136641	-0.531815	0.0774667	0.281368	0.290471	0.628884	0.3677	0.48499	1.19052	1.35385	0.364275	0.955509	0.726864
248190_at	At5g54130	Calcium-binding endonuclease/exonuclease/phosphatase family	1.87933	0.686875	-0.184574	-0.0196937	-0.161637	-0.24689	0.40918	0.854506	0.663858	0.313592	-0.591893	0.283371	-0.02128	-0.181315	-0.621416	-0.111212	0.374079	1.56824	1.89965	0.412329	0.317432	-0.314842	1.01099	1.34704	2.30744	2.0491	1.94325
264893_at	At1g23140	Calcium-dependent lipid-binding (CaLB domain) family protein	0.260619	0.974732	0.323042	-0.079688	0.250471	0.246905	0.821305	0.105131	0.0476171	-0.044403	0.195081	-0.302511	0.111073	0.32041	-0.402268	-0.476402	-0.627965	0.448402	-0.0268037	0.316548	0.24531	-0.165869	1.0098	1.52762	1.03472	0.768057	0.0399348
262291_at	At1g70790	Calcium-dependent lipid-binding (CaLB domain) family protein	0.747041	0.860534	-0.216072	-0.436354	-0.0163183	0.996444	0.647611	0.547909	0.29272	0.0604481	0.212307	-0.203805	-0.00176253	-0.1837	-0.166541	-0.120881	0.087562	0.210461	0.786241	0.65215	0.260866	0.0188452	0.833702	0.949159	0.706313	0.672966	0.499688
262314_at	At1g70810	Calcium-dependent lipid-binding (CaLB domain) family protein	0.665151	0.571044	0.695334	0.673488	0.723463	-0.532837	-0.219143	0.0975906	-0.10936	0.329323	0.510631	-0.319493	-0.295164	0.227763	-0.405122	-0.114509	-0.726605	0.369555	0.266943	0.590812	0.294371	0.210154	0.88669	2.26546	0.514328	-0.705673	0.565937
245510_at	At4g15740	Calcium-dependent lipid-binding (CaLB domain) family protein	0.720138	0.648898	0.0217381	-0.252699	0.0633149	0.873809	0.140448	0.491425	1.34323	-0.231164	-0.174635	-0.409222	-0.17655	0.382844	0.100051	-0.185995	0.0868097	-0.0257594	0.725948	0.101111	-0.0753737	-0.786976	0.338782	-0.146362	0.432263	1.0528	0.405114
251658_at	At3g57020	Calcium-dependent phosphotriesterase superfamily protein	0.119251	-0.00251522	-0.0583689	-0.22533	0.0618885	-0.148755	0.637924	0.613015	-0.137524	0.653178	0.420913	-0.674096	-0.250658	0.222894	0.0394526	-0.502524	0.226411	0.18016	0.118471	0.0981951	0.270303	0.420483	0.782132	0.249269	0.191512	0.543007	-0.0131199
253571_at	At4g31000	Calmodulin-binding protein	0.27861	-0.143308	-0.055274	0.43893	0.880957	-0.136895	0.0568819	-0.0694913	-0.590434	0.128367	-0.467236	0.392322	0.558779	0.0522322	0.0175823	0.130224	-0.0944424	0.182707	1.52436	0.0243088	-0.208013	-0.0874713	-0.296796	-0.18393	0.343089	-0.198239	-0.46337
261657_at	At1g50050	CAP (Cysteine-rich secretory proteins, Antigen 5, and Pathogenesis-related 1 protein) superfamily protein	-0.0514705	0.175747	0.558881	0.487366	0.805547	-0.581184	0.68261	0.500871	-0.324436	0.101217	-0.189927	-0.665816	0.0261063	0.0818113	-0.382037	0.369663	-0.116136	0.362157	0.149037	0.0642258	0.506046	0.744498	0.16091	0.301448	0.162879	0.625753	-0.308267
261691_at	At1g50060	CAP (Cysteine-rich secretory proteins, Antigen 5, and Pathogenesis-related 1 protein) superfamily protein	0.578188	0.261084	-0.339661	-0.000641737	0.310326	-0.511517	0.149731	1.2104	0.386215	-0.634479	0.745056	-0.636988	0.667354	0.305685	0.28679	0.222503	0.000477483	-0.225075	-0.0288868	0.193765	-0.220627	0.379486	-0.208854	-0.0817931	0.0979277	2.16243	-0.681158
255160_at	At4g07820	CAP (Cysteine-rich secretory proteins, Antigen 5, and Pathogenesis-related 1 protein) superfamily protein	0.31454	0.170712	0.427359	-0.0468949	0.568194	-0.0189469	0.891393	0.721572	0.819951	0.30637	0.455675	-0.037989	-0.140201	0.533649	0.000353965	-0.205024	0.30694	0.285189	0.162959	0.0434997	0.481352	0.0206484	0.12072	1.38911	-0.513239	-0.701305	0.330993
254025_at	At4g25790	CAP (Cysteine-rich secretory proteins, Antigen 5, and Pathogenesis-related 1 protein) superfamily protein	-0.219225	0.572599	-0.0883941	0.302277	0.734954	0.339433	0.0767139	0.344637	0.236566	-0.151772	0.675514	-0.147729	0.458527	0.533055	0.594553	-0.908136	-0.110445	-0.375992	-0.474505	-0.012285	-0.720121	-0.656908	0.301844	0.498435	0.0528214	0.559734	-0.154503
253613_at	At4g30320	CAP (Cysteine-rich secretory proteins, Antigen 5, and Pathogenesis-related 1 protein) superfamily protein	-0.0333156	0.836097	-0.0766752	-0.131883	0.595333	0.139718	0.238477	0.288949	-0.444812	-0.0838666	0.781264	-0.467796	0.39108	0.813037	0.354467	-0.377135	0.0676551	-0.512079	-0.358765	0.226259	-0.412363	-0.28673	0.463619	0.629835	0.0151113	1.37744	-0.174011
253352_at	At4g33710	CAP (Cysteine-rich secretory proteins, Antigen 5, and Pathogenesis-related 1 protein) superfamily protein	-0.273443	0.190284	-0.820854	-0.75631	-0.412561	0.717029	-0.0282904	0.301392	-0.0385579	-0.183067	-0.164494	-0.158118	-1.09801	0.746505	-0.862463	0.804987	-1.76112	0.162286	0.103021	0.158129	0.170965	0.00377182	0.18748	0.00109182	-0.145757	-0.351319	0.178689
253301_at	At4g33720	CAP (Cysteine-rich secretory proteins, Antigen 5, and Pathogenesis-related 1 protein) superfamily protein	1.52468	-0.353028	-0.271801	-0.566599	0.045248	0.920137	0.0144003	-0.660806	1.17065	0.299937	1.23469	-0.177876	-0.436532	0.193929	0.0787246	0.201706	-0.11068	0.0997864	0.240576	0.255658	-0.169356	-5.44927	-0.0126652	-0.0959434	-0.694915	-1.3207	-0.935271
253353_at	At4g33730	CAP (Cysteine-rich secretory proteins, Antigen 5, and Pathogenesis-related 1 protein) superfamily protein	-0.202834	0.613468	-0.590859	-0.4339	-0.318629	-0.0473426	0.10099	0.360425	0.240962	-0.0260759	-0.31044	-0.32597	-0.252587	-0.206238	0.0828892	-0.279625	0.195733	-0.642596	-0.237076	0.15748	-0.432089	-0.518314	0.492939	0.38482	-0.43527	1.87361	-0.159767
261004_at	At1g26450	Carbohydrate-binding X8 domain superfamily protein	0.0767394	0.162441	0.0698137	-0.191342	0.16339	0.257614	0.227963	0.106454	-0.0827929	-0.26336	0.470906	-0.331647	-0.446786	0.259648	0.0518687	0.109318	0.199508	0.185507	-0.129274	0.337781	-0.0118476	-0.195973	0.476575	0.834639	0.00650862	-0.0915715	0.0612268
249876_at	At5g23060	CaS__calcium sensing receptor	-0.118727	-0.333831	-0.406549	-0.151297	-0.352654	0.207515	-2.16755	0.264094	-0.192903	0.0556316	0.884693	-0.190442	-0.194558	0.115602	0.0230434	0.192665	1.15776	0.169075	-0.0811633	-0.180885	-0.0607204	0.193928	-0.0995904	-0.210098	-0.206649	-0.702514	-0.164993
253174_at	At4g35090	CAT2__catalase 2	0.383343	0.941835	0.588499	0.168476	0.494073	0.100751	0.00582812	0.951322	0.218565	0.935962	0.607801	-0.0233223	0.284214	0.372453	0.0321765	0.0880809	0.373959	-0.0730695	0.181603	0.24985	0.124011	0.0827973	0.529599	0.812322	1.03736	1.34558	0.244438
251620_at	At3g58060	Cation efflux family protein	0.144838	0.0308491	-0.458725	-0.434148	-0.709322	0.370764	-0.0801678	0.290332	-0.0349221	0.0403184	-0.682851	-0.0118446	-0.260448	-0.0893364	-0.167717	-0.0968725	0.0291953	-0.214882	-0.000482415	-0.158543	-0.0935177	0.793689	-0.259483	-0.414946	-0.00572248	0.0631863	-0.266094
250054_at	At5g17860	CAX7__calcium exchanger 7	-0.345312	-0.121801	0.125291	-0.193171	-0.226938	-1.27634	-1.29832	-0.744203	-1.59662	-0.982051	-0.709009	0.0177915	0.0167408	-0.00614455	-0.0195989	0.0759821	-0.00831836	0.00287977	-0.315528	-0.227824	0.0493326	-0.228575	0.0776505	0.034315	-1.97242	-2.50678	0.187982
250752_at	At5g05690	CBB3_CPD_CYP90_CYP90A_CYP90A1_DWF3__Cytochrome P450 superfamily protein	-0.238822	-0.317255	0.533924	0.129797	0.4278	-0.125537	-1.67956	0.633493	-0.0191855	0.771398	0.615669	-0.0437951	-0.542167	-0.0965333	-0.394927	0.0650172	-0.353702	0.0715654	0.150504	-0.190666	0.0287964	-0.0511116	0.0303673	-0.299314	-0.110022	0.201826	0.419995
246821_at	At5g26920	CBP60G__Cam-binding protein 60-like G	0.990409	-0.14523	-0.0648125	1.47904	0.880888	0.0889719	0.0552222	0.152482	0.156951	0.38587	1.30208	0.660741	0.175695	0.342266	-0.123319	-0.186977	-0.226411	-0.00694936	-2.42468	-0.092845	-0.269843	-0.574013	-0.695611	-0.655722	0.165841	-0.908584	-0.327133
252016_at	At3g52950	CBS / octicosapeptide/Phox/Bemp1 (PB1) domains-containing protein	0.977285	0.835643	0.132925	0.200972	0.153386	0.0173172	0.591739	0.230451	-0.484683	0.446579	0.712795	0.158109	-0.18195	0.364642	0.0744364	0.210716	0.413638	0.61736	1.05684	-0.0647582	0.0457191	0.0689774	0.785392	0.545431	0.934888	0.894101	0.793589
257832_at	At3g26740	CCL__CCR-like	-0.279102	-0.0621798	0.447381	0.272884	0.779612	-0.0927085	-1.16695	0.244349	-0.472785	-0.755679	-0.831709	0.155982	-0.399515	0.135591	0.247509	0.407818	-0.00331629	-0.167608	-0.274243	0.0394937	0.757365	-0.196172	0.170035	0.334277	-1.15402	0.0427709	-0.751071
260015_at	At1g67980	CCOAMT__caffeoyl-CoA 3-O-methyltransferase	-0.0174103	0.0175611	1.09701	1.45766	1.07714	-0.805948	0.119015	-0.0482389	-0.548403	-0.120353	0.538509	0.224765	-2.06684	0.85003	-0.447979	0.252296	0.599325	0.3182	0.389489	0.455592	0.540694	0.436164	0.0243408	0.145519	0.0068414	-0.0335124	0.669544
253854_at	At4g27900	CCT motif family protein	1.48553	0.334595	-0.241935	-0.253766	-0.12753	0.244697	0.227426	-0.0727185	-0.188873	0.236706	-0.717757	-0.0820417	0.281068	0.123923	0.252034	-0.0832174	0.367269	1.10663	1.13174	-0.0298856	-0.107923	-0.23116	0.461447	0.312854	0.640956	0.805308	1.17651
266720_s_at	At2g46670	CCT motif family protein APRR9_PRR9_TL1__pseudo-response regulator 9	-0.294271	0.108328	0.162397	-0.0913509	0.212851	0.963856	0.176448	0.623222	0.0501745	0.990414	0.326248	0.227467	-0.0203262	0.116873	-0.346571	-0.234428	-0.374877	0.53079	-0.00124434	0.393568	-0.186677	0.261739	0.985401	-1.7303	0.622941	0.988134	-0.00247559
247452_at	At5g62430	CDF1__cycling DOF factor 1	0.532475	1.17555	1.24059	1.0403	1.54875	0.783317	1.38478	0.788137	-0.341112	0.287417	0.232945	-0.0374744	-0.0621077	-0.00407426	0.102262	0.18896	0.336903	1.01529	1.6399	0.505362	0.657282	0.416519	0.986921	1.10372	1.63594	1.58671	0.969032
252429_at	At3g47500	CDF3__cycling DOF factor 3	-0.176065	-0.0801088	0.344322	-0.185501	-0.0142563	0.302643	-0.0904749	-0.0599894	-0.297511	0.355346	0.444335	0.0432311	0.620896	0.213913	-0.258947	0.264854	0.0327123	-0.00143786	-0.466991	0.0950411	-0.261187	0.0899156	0.179049	-2.00802	0.192685	0.0435077	-0.245762
266104_at	At2g45150	CDS4__cytidinediphosphate diacylglycerol synthase 4	0.813477	0.0915104	-0.0347703	-0.0757001	-0.315676	0.483614	0.371344	0.0111835	0.0822464	0.252193	-0.16309	0.399184	0.236604	0.179738	-0.0723905	-0.0947792	0.30197	0.325649	0.51569	0.0425183	0.069983	0.0508285	0.179385	-0.0198006	0.369838	1.34042	0.612611
252365_at	At3g48350	CEP3__Cysteine proteinases superfamily protein	0.279402	0.0848961	-0.162385	-0.0928222	-0.0746906	0.438687	0.073484	-0.365989	0.359134	0.0605722	-0.240545	0.184274	0.590398	0.055654	0.227858	-0.293959	0.0316939	0.148674	-0.0690549	-0.00599427	0.223551	0.60189	0.132008	-0.155089	0.513162	-0.360305	0.136753
260267_at	At1g68530	CER6_CUT1_G2_KCS6_POP1__3-ketoacyl-CoA synthase 6	0.0243056	-0.328213	-0.133654	0.0116099	0.162382	-0.689616	-0.771141	-0.508528	-0.90006	-0.0561732	-0.0446805	0.213024	-0.296455	-0.109228	-0.334828	-0.277143	0.344624	-0.0391852	-0.197223	-0.268852	0.0613187	-0.0520509	0.0646357	0.101931	-0.580988	-1.36934	-0.19721
254623_at	At4g18480	CH-42_CH42_CHL11_CHLI-1_CHLI1__P-loop containing nucleoside triphosphate hydrolases superfamily protein	-0.154014	-0.0306962	0.434912	0.105288	0.456511	-0.559293	-1.6139	0.255497	-0.248439	0.0836308	0.312917	-0.0955267	0.404755	0.108641	0.0854861	0.0895297	0.323132	-0.0470052	-0.0178009	0.104141	0.218335	0.364335	-0.0410706	-0.0759503	0.175436	-0.706269	-0.381063
250794_at	At5g05270	Chalcone-flavanone isomerase family protein	-0.293946	0.367579	-0.542657	0.245685	-0.396688	-0.972222	-0.76427	-0.187639	-0.816186	-0.132802	0.1638	-0.291215	0.120844	0.0752459	0.564685	-0.273085	0.164275	-0.293763	-0.467064	0.408567	-0.172538	0.0399568	-0.611288	-1.591	-0.655306	-0.655743	0.0130974
256221_at	At1g56300	Chaperone DnaJ-domain superfamily protein	-0.648107	0.24934	-0.552115	-0.885436	-0.379475	-0.0231021	-0.644101	0.298987	-0.338743	-0.184258	-0.223825	-0.489461	-0.22707	-0.04382	-0.0877018	-0.145434	-0.401304	-0.103711	0.0113963	0.124095	-0.223091	-0.244353	0.55961	2.02532	-0.332762	-0.383997	0.191602
262525_at	At1g17060	CHI2_CYP72C1_SHK1_SOB7__cytochrome p450 72c1	1.33624	1.25979	0.447948	0.293308	0.705678	-0.112028	0.862518	1.02457	-0.318018	-0.143558	-0.00438316	0.441895	0.3391	0.0594647	0.157034	0.5263	0.519697	1.23864	1.90791	0.322602	-0.177651	-0.400332	1.17603	0.764916	1.25075	1.87883	1.17311
254543_at	At4g19810	ChiC__Glycosyl hydrolase family protein with chitinase insertion domain	0.217448	0.0761366	-0.613291	-0.0212315	-0.178183	0.0671155	-0.836187	0.21388	-0.116308	-0.0721156	-0.0818727	0.0259476	0.0321087	0.159375	-0.0151191	-0.133878	-0.117964	0.340999	-0.201237	-0.000933594	-0.17754	-1.01674	-0.3923	-0.58533	-0.855459	-1.83274	0.102833
260557_at	At2g43610	Chitinase family protein	0.204899	-0.172129	0.115031	0.199591	0.360432	-0.415036	0.0248309	0.560073	-0.508518	-0.171751	1.16364	-0.125997	-0.216567	0.113917	-0.275849	0.0252602	-0.494379	0.295376	-0.0957949	0.352246	0.234242	0.596385	-0.125799	0.404621	-0.0640354	-0.0576278	-0.363681
252391_at	At3g47860	CHL__chloroplastic lipocalin	-0.038347	0.0998535	0.117084	0.204437	0.184408	0.289603	-0.222591	0.495478	-0.391063	0.129015	-0.420148	0.0112826	-0.250934	-0.738712	-0.252936	0.234414	-0.27449	-0.199216	-0.0330232	-8.8669e-05	0.125957	0.509999	0.363857	0.903376	-0.0707126	-0.241269	-0.100445
255440_at	At4g02530	chloroplast thylakoid lumen protein	0.120122	-0.0629275	0.138554	0.068715	0.456865	0.401529	-0.901063	0.0314313	-0.7118	-0.0200889	0.301268	-0.117024	0.180305	-0.0989451	-0.132518	0.117822	0.346582	0.245103	-0.0594243	0.272821	0.176648	0.633282	-0.0423984	-0.137025	-0.0690989	-0.553518	-0.120248
249862_at	At5g22920	CHY-type/CTCHY-type/RING-type Zinc finger protein	-0.481781	-0.122771	1.0774	0.542171	0.674446	0.768897	0.3998	0.925205	0.042086	0.677241	1.14952	0.0301313	0.658031	0.449795	0.14977	0.193756	0.297285	-0.28726	1.25076	0.502477	0.238053	0.145209	1.83679	1.25804	0.252937	0.275279	0.299891
258350_at	At3g17510	CIPK1_SnRK3.16__CBL-interacting protein kinase 1	2.14609	0.655102	0.607411	0.236608	0.498841	-0.443135	1.29853	0.286916	0.281764	0.86548	0.616767	0.195177	0.145033	-0.0051387	0.32181	0.648626	1.09597	2.45336	1.53395	0.345229	0.777506	0.243431	1.28593	1.16418	1.36941	1.77254	1.89027
255872_at	At2g30360	CIPK11_PKS5_SIP4_SNRK3.22__SOS3-interacting protein 4	-0.845639	-0.785502	-0.099906	-0.492437	-0.173066	0.392321	0.504671	-0.0774149	-0.545097	0.530285	0.387458	0.179258	-0.140709	0.0288308	0.135409	-0.672319	-0.285566	-0.0118768	-0.209255	-0.0651527	0.0658271	0.101896	-0.639944	-0.324573	-0.745857	-0.708561	-0.476094
264375_at	At2g25090	CIPK16_SnRK3.18__CBL-interacting protein kinase 16	0.120797	0.936378	0.387484	0.694213	0.69513	0.233672	0.790547	-0.0392201	0.456475	0.234081	0.654546	-0.351447	0.0859693	0.152095	0.0444978	0.654839	0.135977	0.178916	0.372411	0.263946	0.190224	-0.245528	1.63862	2.33517	0.257824	0.124238	0.138139
262244_at	At1g48260	CIPK17_SnRK3.21__CBL-interacting protein kinase 17	0.382285	0.153136	-0.162076	0.0147936	-0.507269	-1.10792	-0.15482	0.10322	0.457902	-0.400286	-0.113756	0.264519	0.026681	-0.0276204	-0.222583	0.358027	0.0236534	-0.195625	0.1288	-0.11367	-0.237554	-0.92844	-0.33804	-0.906333	0.0329284	0.60936	0.139499
247867_at	At5g57630	CIPK21_SnRK3.4__CBL-interacting protein kinase 21	-0.287033	-0.505075	-0.0764558	-0.408062	0.251477	0.234732	-0.182941	0.33731	0.14724	0.156717	-0.277644	-0.188555	0.379395	0.0206562	-0.102513	-0.210685	-0.387338	0.295696	-0.285629	0.287919	-0.09126	0.0644847	1.03209	0.963899	0.647615	0.521657	-0.417367
267032_at	At2g38490	CIPK22_SnRK3.19__CBL-interacting protein kinase 22	0.0281113	0.0494312	-0.207275	-0.00687441	-0.306198	0.286621	-0.182159	-0.0149523	0.303908	-0.0964684	-0.32726	-0.125348	-0.334157	0.17316	0.0842051	-0.0476767	0.160757	-0.0269031	0.157704	-0.053983	-0.026674	-0.269387	1.00211	1.21312	-0.0119367	0.229097	0.0994753
246922_at	At5g25110	CIPK25_SnRK3.25__CBL-interacting protein kinase 25	-0.858897	-0.922062	-0.39426	-1.25193	-0.528546	-0.404625	0.260866	-0.545334	0.507086	-0.0914954	0.4707	-0.0130747	0.463772	0.189357	-0.435559	-0.946856	-0.660122	0.145903	-0.676545	0.00972583	-0.0308902	-0.46371	1.14573	0.338707	-0.835182	-0.909571	0.172533
266313_at	At2g26980	CIPK3_SnRK3.17__CBL-interacting protein kinase 3	2.51889	1.65801	1.80273	1.30063	1.86045	1.34408	2.65385	1.93839	1.14879	2.55689	0.957436	-0.0123131	-0.351227	0.0194696	0.143529	-0.223504	0.523827	1.27416	2.74826	1.29022	1.05057	0.811253	2.44107	2.91916	2.85875	2.74441	1.41424
249606_at	At5g37260	CIR1_RVE2__Homeodomain-like superfamily protein	1.17666	0.953106	1.51329	1.12852	1.79609	0.845375	0.982929	1.11239	1.0072	1.50592	0.717788	0.0032247	-0.0509145	0.0372964	-0.813011	-0.0577947	0.0488806	1.08436	1.80673	0.450132	0.890633	0.0914562	1.56474	1.91578	2.44405	2.39548	0.671371
260741_at	At1g15040	Class I glutamine amidotransferase-like superfamily protein	0.234747	-0.461958	0.997867	0.498459	0.259287	1.03373	0.132863	0.970729	0.172261	0.214521	1.52836	-0.179478	-0.217682	0.0285369	0.0497627	0.099204	0.00242974	-0.0244332	1.7547	0.64133	0.473837	-0.287759	0.364773	0.881565	-0.0422059	0.41306	0.662508
254644_at	At4g18510	CLE2__CLAVATA3/ESR-related 2	1.5916	1.95829	1.43983	0.784251	1.15623	0.845391	-0.106593	0.437501	0.872938	0.0708123	0.1391	-0.461042	0.156515	-0.0833053	0.542218	0.015622	1.31926	1.00438	1.40994	0.648102	0.388586	0.544588	2.23856	3.39134	1.92449	2.29622	1.21306
260795_at	At1g06225	CLE3__CLAVATA3/ESR-RELATED 3	-0.0150618	0.0544749	0.264411	0.264831	0.280418	-0.39621	0.238244	-0.049677	0.187566	0.133897	-0.414174	-0.420005	0.158392	-0.082296	0.0071891	-0.10608	0.198842	-0.0593285	0.156693	-0.06601	-0.0681146	-0.303819	1.1507	0.840901	0.275619	-0.113299	0.181873
252184_at	At3g50660	CLM_CYP90B1_DWF4_PSC1_SAV1_SNP2__Cytochrome P450 superfamily protein	1.16549	1.12803	0.98591	0.199301	0.671956	-0.0308128	0.399563	0.67393	-0.014604	1.71323	0.458197	-0.0775767	0.282913	0.0710955	-0.143145	0.115813	-0.296881	0.553354	1.39037	0.117052	-0.105488	0.171238	1.64679	1.81811	1.52623	1.96773	0.529426
256839_at	At3g22930	CML11__calmodulin-like 11	-0.381635	-0.0900084	-0.480741	-0.124437	-0.283718	0.333212	0.0637877	0.397666	-0.579495	-0.0452811	0.249277	-0.313382	0.705216	-0.0404587	-0.2053	-0.177868	-0.650664	0.291501	0.0389599	-0.0509518	-0.814111	-0.722601	-0.642538	-1.05928	-0.835486	-0.544045	-0.389396
259879_at	At1g76650	CML38__calmodulin-like 38	-1.46677	-0.570427	0.399786	0.381713	0.139342	-0.810938	1.33091	0.887803	-0.284998	0.203003	-0.288314	-0.125331	0.0722878	-0.232557	-1.35171	-1.61612	-1.50307	0.540529	1.96127	0.51256	0.0165677	-0.00360391	1.95509	1.18481	-0.058482	0.0450101	-0.250452
263472_at	At2g31955	CNX2__cofactor of nitrate reductase and xanthine dehydrogenase 2	1.41918	0.585068	0.321145	0.424943	0.444343	0.639545	0.515878	0.642235	-0.115088	0.717364	0.968747	0.214345	0.0163474	0.18263	-0.177143	0.352972	0.246658	0.543918	0.493081	0.187422	0.146908	0.136401	0.657517	0.628124	0.925159	1.26608	0.657604
248652_at	At5g49270	COBL9_DER9_MRH4_SHV2__COBRA-like extracellular glycosyl-phosphatidyl inositol-anchored protein family	0.112166	0.251132	-0.106739	0.445418	0.014781	-0.889135	-0.0977535	-0.191867	0.157329	-0.36538	0.530852	-0.091066	-0.0851457	-0.0172372	0.149176	-0.0254514	0.30859	-0.418836	-0.127904	-0.519964	-0.179025	-0.25486	0.133934	-0.074862	-0.366789	1.17389	-0.197795
259244_at	At3g07650	COL9__CONSTANS-like 9	-0.605887	-0.332622	0.409289	0.298481	0.157416	1.21378	0.523133	0.392504	0.636508	-0.0654426	-0.887819	0.165084	-0.245306	-0.222489	-0.606235	-0.797244	-0.372483	-0.403189	0.0965706	0.111277	0.100951	0.0342117	0.377589	1.74183	-0.0920112	-0.266363	0.113913
246251_at	At4g37220	Cold acclimation protein WCOR413 family	-0.360257	-0.288779	0.996895	0.59682	1.08924	0.539749	0.32713	-0.253594	0.356808	0.0431991	-0.918342	-0.0446981	0.0614434	-0.580196	0.0658144	-0.110911	0.112505	0.0346592	0.0698759	0.340551	-0.134811	-0.218401	0.0122322	-1.19066	0.143549	0.109005	0.237287
266282_at	At2g29220	Concanavalin A-like lectin protein kinase family protein	0.390974	0.00659038	-0.695173	2.17208	-0.446658	-0.0515007	-0.0657817	0.0660707	0.476797	-0.113195	-0.340738	-0.128668	0.697128	0.625588	-0.218411	0.410895	0.0869908	-0.7513	-0.734532	-0.26655	0.0376886	-0.917832	-0.142019	-0.217434	-0.0232586	0.0624732	0.219581
252596_at	At3g45330	Concanavalin A-like lectin protein kinase family protein	-0.0287259	-0.557972	-0.121262	-0.0636885	-0.0475221	-0.901966	-0.554672	-0.114769	-0.106295	0.0677555	0.443213	-0.0823492	-0.00465149	0.419457	-0.0370151	0.382434	-0.347474	0.0904966	-1.13483	0.00270314	-0.507257	-0.286704	-0.771998	-0.546052	-0.856052	-0.256631	-0.203954
251481_at	At3g59730	Concanavalin A-like lectin protein kinase family protein	-0.294923	0.0150067	-0.108507	-0.103744	0.134142	-0.318879	0.113738	0.133298	0.0869008	0.0393381	-0.131371	0.0320869	0.0546808	0.127555	0.0970721	0.041526	-0.034693	0.0854944	-0.971434	-0.0234154	-0.0792586	0.23885	-0.330192	-0.321191	0.0646043	-0.0265676	-0.169531
250472_at	At5g10210	CONTAINS InterPro DOMAIN/s: C2 calcium-dependent membrane targeting (InterPro:IPR000008); BEST Arabidopsis thaliana protein match is: unknown protein (TAIR:AT5G65030.1); Has 1807 Blast hits to 1807 proteins in 277 species: Archae - 0; Bacteria - 0; Metazoa - 736; Fungi - 347; Plants - 385; Viruses - 0; Other Eukaryotes - 339 (source: NCBI BLink).	3.39678	4.03682	1.5317	0.977811	1.52459	-0.00829789	0.404097	1.01563	0.994669	1.05872	1.76175	-0.364689	-0.427926	0.079054	1.64831	1.97824	3.52248	3.62655	4.84943	1.77695	1.95234	1.15431	3.86761	4.60266	5.19402	5.42964	4.11155
254325_at	At4g22650	CONTAINS InterPro DOMAIN/s: Plant lipid transfer protein/seed storage/trypsin-alpha amylase inhibitor (InterPro:IPR003612); BEST Arabidopsis thaliana protein match is: Bifunctional inhibitor/lipid-transfer protein/seed storage 2S albumin superfamily protein (TAIR:AT4G22640.1); Has 25 Blast hits to 25 proteins in 2 species: Archae - 0; Bacteria - 0; Metazoa - 0; Fungi - 0; Plants - 25; Viruses - 0…	-0.178905	-0.279768	0.273187	0.0951766	0.000195087	-0.143717	-0.160704	0.122063	0.237589	-0.144708	-0.478473	0.0815597	-0.137256	-0.337047	0.087555	0.0647943	0.218752	-0.257088	-0.0308412	0.114156	0.0309972	0.0602926	0.596532	0.781938	-0.0172591	0.352309	0.0877228
246387_at	At1g77400	CONTAINS InterPro DOMAIN/s: Protein of unknown function DUF688 (InterPro:IPR007789); BEST Arabidopsis thaliana protein match is: hydroxyproline-rich glycoprotein family protein (TAIR:AT1G21695.1); Has 328 Blast hits to 314 proteins in 61 species: Archae - 0; Bacteria - 12; Metazoa - 130; Fungi - 28; Plants - 92; Viruses - 10; Other Eukaryotes - 56 (source: NCBI BLink).	1.69515	0.635133	-0.405337	0.241438	-0.188327	0.460175	0.488611	-0.548327	0.623145	-0.262748	-0.30623	-0.189302	0.633668	0.576717	0.648797	0.350616	0.718582	1.07923	0.622713	-0.11923	-0.0360296	0.0227496	0.912629	0.456396	1.37046	1.81338	1.90415
254158_at	At4g24380	CONTAINS InterPro DOMAIN/s: Serine hydrolase (InterPro:IPR005645); BEST Arabidopsis thaliana protein match is: alpha/beta-Hydrolases superfamily protein (TAIR:AT5G65400.1); Has 35333 Blast hits to 34131 proteins in 2444 species: Archae - 798; Bacteria - 22429; Metazoa - 974; Fungi - 991; Plants - 531; Viruses - 0; Other Eukaryotes - 9610 (source: NCBI BLink).	-0.0763317	0.185187	-0.198338	-0.0402332	-0.440834	-0.110622	1.29994	0.476286	-0.951804	0.611811	0.676879	0.140814	-0.049623	-0.044701	0.0985391	-0.0143795	0.240376	-0.0218126	1.16046	0.370467	0.136344	-0.0558083	-0.00021284	0.323543	-0.349303	-0.132992	0.0712124
253054_at	At4g37580	COP3_HLS1_UNS2__Acyl-CoA N-acyltransferases (NAT) superfamily protein	0.309756	0.191544	0.193247	-0.00298442	0.467251	0.480079	0.0420186	-0.142162	0.382797	0.165398	0.0191825	-0.318607	-0.0424881	0.075539	0.0869029	0.118061	-0.0250209	-0.0856362	0.656367	-0.0276721	0.0776513	-0.111868	0.874907	1.66258	1.03299	1.18543	0.301888
245197_at	At1g67800	Copine (Calcium-dependent phospholipid-binding protein) family	0.0189681	-0.529023	0.0590123	0.882252	0.0324334	-0.330287	-0.665275	-0.137411	-0.689332	-0.326574	-0.182888	0.332154	-0.223286	0.116501	-0.226694	0.287818	-0.396141	-0.0691736	-0.479313	-0.194204	-0.27613	-0.518866	-0.837537	-0.489404	-0.0910369	-1.38048	-0.295615
254833_s_at	At4g12280	copper amine oxidase family protein Copper amine oxidase family protein	-0.859936	-2.22355	-0.0203258	-0.0833027	0.0931952	0.188528	-0.650961	-1.18315	-0.72467	-0.215978	-1.00767	0.76939	0.824037	0.888957	0.386302	0.519637	-0.270395	0.165918	-0.751668	-0.166427	-1.0249	-0.892543	-2.0124	-2.18712	-0.733717	-3.47525	0.507773
248316_at	At5g52670	Copper transport protein family	0.137774	-0.118469	-0.148043	-0.300918	-0.212854	-0.0335399	0.338403	0.300688	-1.09193	-0.0136233	1.4647	0.00362777	-0.0688987	-0.178155	0.504375	-0.217605	-0.333685	0.320622	1.47751	0.0340171	-0.00536321	0.0508728	1.06823	0.743207	-0.271082	-0.822447	-0.06197
248319_at	At5g52710	Copper transport protein family	-0.00510047	-0.192809	0.313689	-0.0972379	0.239551	0.0817809	-0.666898	0.0196393	-0.632152	0.0446418	0.244623	0.166929	-0.426152	0.0711	0.0107711	0.344019	0.21449	0.511509	2.47885	-0.0140635	-0.181707	0.0333187	1.11527	0.989274	0.705362	-1.88356	-0.15094
248322_at	At5g52760	Copper transport protein family	0.0787103	0.105372	-0.115558	-0.480348	-0.330102	-0.817314	0.333724	0.989273	-0.887276	0.834995	0.302669	0.42817	-0.134099	-0.198878	-0.0838322	0.304601	-0.523572	0.114909	1.56682	-0.0923289	-0.0369712	-0.0878706	0.0939848	0.211319	-0.0480963	-1.13879	-0.191815
252502_at	At3g46900	COPT2__copper transporter 2	0.158672	-0.000290375	-0.592989	-0.467177	-0.571152	0.725668	-0.452008	0.106554	-0.0680009	-0.235827	-0.426367	-0.173994	0.219063	-0.160965	-0.117776	-0.657567	-0.069778	0.277775	-0.119622	0.135676	-0.096431	0.745317	-0.535297	-0.534785	-0.751713	-0.140854	0.300685
249174_at	At5g42900	COR27__cold regulated gene 27	-0.253574	-0.277959	0.717085	0.102929	0.202877	0.1366	0.16047	0.666962	0.49184	0.138229	-0.534698	-0.0565412	-0.0956707	-0.0549854	-0.288958	0.038286	-0.190061	0.0650426	0.304754	0.0463601	-0.0555591	-0.244311	-0.182447	2.21822	0.141659	0.149775	0.263641
248337_at	At5g52310	COR78_LTI140_LTI78_RD29A__low-temperature-responsive protein 78 (LTI78) / desiccation-responsive protein 29A (RD29A)	0.131663	-0.737242	-0.605533	-0.325332	-0.640921	0.294704	0.592789	0.063754	-0.784242	0.207538	0.49487	-0.000251185	-0.121661	-0.319781	-0.194397	-0.502135	-0.0221035	0.0426834	0.1827	0.0711738	-0.112785	0.445628	2.32757	0.10816	0.051299	0.605229	-0.0659912
260473_at	At1g10880	Core-2/I-branching beta-1,6-N-acetylglucosaminyltransferase family protein	-0.0395047	-0.106652	-0.33894	-0.0924462	-0.375125	0.535193	-0.130729	0.342858	-0.254002	-0.172798	-0.972335	-0.0423705	-0.324816	-0.727259	-0.0430057	0.0201375	-0.0664267	-0.202535	-0.181059	-0.133743	0.0396577	-0.0243846	-0.214951	-0.137518	2.31827	0.016823	0.0474355
248049_at	At5g56090	COX15__cytochrome c oxidase 15	0.0666378	0.873631	0.549696	0.576133	0.420309	0.540669	0.138549	-0.312961	-0.223273	0.369837	0.76733	-0.15277	0.0878586	0.138442	-0.264913	0.457368	-0.0789373	0.442887	0.0892724	0.102924	0.0101175	0.0945309	0.497027	1.20612	0.721111	1.01815	-0.128981
246250_at	At4g36880	CP1__cysteine proteinase1	0.564979	0.37311	0.0721039	-0.213858	-0.0324147	0.181021	0.421014	0.169866	-0.681471	0.728026	0.443879	-0.0850612	-0.848249	0.054864	1.14728	-0.62281	-0.0546871	0.175627	0.514745	-0.0813326	0.307325	-0.168119	0.918929	0.48305	0.247206	0.0550288	0.274441
259976_at	At1g76560	CP12-3__CP12 domain-containing protein 3	0.0893045	0.279434	0.343571	-0.482242	0.387179	0.998043	0.251978	0.318224	0.04045	0.394669	0.331942	-0.197468	-0.00484603	-0.0139612	-0.0980091	-0.0725035	0.0629239	-0.397389	-0.0393245	0.473061	0.40278	0.653466	0.0402059	0.406248	0.123023	0.158901	0.171756
245213_at	At1g44575	CP22_NPQ4_PSBS__Chlorophyll A-B binding family protein	-0.216156	0.105164	-0.378367	0.191683	-0.0182483	0.537888	-1.79669	-0.28661	-0.639595	-0.461026	0.079522	-0.261312	0.345918	0.579131	-0.00969409	0.197517	1.37671	0.256991	0.0621827	-0.142774	0.222376	0.612132	-0.0994755	0.122327	-0.532104	-0.824764	-0.24742
259491_at	At1g15820	CP24_LHCB6__light harvesting complex photosystem II subunit 6	-0.076813	0.0851535	-0.0289419	0.0313594	0.803871	-0.970459	-2.24287	-0.523761	-0.854211	-0.205176	0.191281	-0.780788	-0.050817	0.225804	0.157043	-0.100699	1.36096	0.0502311	0.0390735	0.0923499	0.130182	0.628591	-0.112806	-0.26523	-0.69913	-0.158994	-0.574284
262884_at	At1g64720	CP5__Polyketide cyclase/dehydrase and lipid transport superfamily protein	-0.397216	-0.766109	0.307766	0.380418	0.45347	-0.0734452	-1.1123	-0.0664401	-0.404877	0.355166	0.90138	0.13928	-0.408929	-0.529923	-1.44036	-0.819768	-0.330966	0.702389	-0.0760768	0.155399	0.56546	0.47633	0.348068	0.40098	-0.165926	-0.462474	0.103936
266867_at	At2g45770	CPFTSY_FRD4__signal recognition particle receptor protein, chloroplast (FTSY)	0.263794	-0.0935426	0.375326	0.6459	0.514973	0.478778	-0.199228	0.0182351	0.690678	0.809845	-0.436459	0.185033	0.0213698	-0.16084	-0.205088	-0.150283	-0.0940977	0.264604	-0.0398977	0.308528	-0.154455	0.0077039	0.346041	0.156735	1.1247	1.28366	-0.175541
263940_at	At2g35890	CPK25__calcium-dependent protein kinase 25	0.147722	0.0549854	0.020279	-0.0167165	-0.176092	0.70481	0.0248909	0.113645	0.0194393	0.0592307	0.0904492	0.0657398	-0.0849705	0.0114069	0.00901772	-0.0477101	0.141807	0.0808134	0.398988	-0.0300952	-0.1638	-0.0493266	0.940101	0.702413	0.449876	0.345779	0.17113
247137_at	At5g66210	CPK28__calcium-dependent protein kinase 28	-0.153487	-0.135408	0.294077	0.0309434	0.406843	-0.168439	0.758451	0.0998686	-0.317549	0.424926	0.794536	0.294612	-0.196316	-0.101792	-0.174213	-0.548123	-0.137357	0.108598	1.03196	-0.0637077	-0.135619	-0.186119	-0.0934501	-0.106143	-0.0332977	-0.0185877	0.287368
262671_at	At1g76040	CPK29__calcium-dependent protein kinase 29	1.18804	0.329702	0.0114915	-0.173191	0.396811	-0.236115	-0.00281752	-0.340376	-0.407539	0.0427196	0.335286	0.261744	0.281934	0.319401	0.393054	0.0450029	0.00582972	0.747723	1.6213	0.0734358	-0.0238188	-0.111382	0.253439	0.031413	0.578387	0.0191653	0.433239
246490_at	At5g15948	CPuORF10__conserved peptide upstream open reading frame 10 Adenosylmethionine decarboxylase family protein	-0.159776	0.258445	0.0591787	-0.0676103	-0.394858	-0.341354	-0.057801	-0.267299	-0.352067	-0.372902	1.32585	0.459895	-0.222654	-0.218514	-0.513546	-0.490556	-0.389825	0.13416	-0.497555	-0.156457	0.0754695	-0.0955235	-0.392214	-2.75623	-0.0696394	0.392106	-0.487969
258217_at	At3g17998	CPuORF30__conserved peptide upstream open reading frame 30 NMT1_PEAMT_XPL1__S-adenosyl-L-methionine-dependent methyltransferases superfamily protein	0.250415	0.307855	-0.337891	0.790399	0.0634049	0.0731438	-0.282342	0.012619	-0.221185	-0.509652	-0.0757954	0.622631	0.884299	0.121812	0.749203	-1.03445	0.238824	-0.662117	-0.226251	-0.286611	-1.06713	-0.451391	-0.571297	-1.45526	-0.419785	0.336734	-0.215356
261309_at	At1g48598	CPuORF31__conserved peptide upstream open reading frame 31 AtPMEAMT_PMEAMT__S-adenosyl-L-methionine-dependent methyltransferases superfamily protein	1.00749	1.54479	0.710678	0.133647	0.404262	0.777075	1.67878	0.599878	-0.247971	2.09368	1.61291	0.256704	0.354246	0.224387	0.193178	0.0318933	0.323138	0.258779	0.364071	0.514541	0.200155	-0.305739	0.934811	1.48752	1.87832	2.32157	0.146163
248606_at	At5g49448	CPuORF4__conserved peptide upstream open reading frame 4 AtbZIP1_bZIP1__basic leucine-zipper 1	0.213448	-0.613373	1.35063	0.651608	1.19044	-0.168921	1.40322	1.40043	-0.241378	0.736359	1.58372	-0.0189819	-0.00364302	0.322393	0.293139	0.0436278	0.849113	-0.214487	0.576319	0.251147	0.825316	0.0762847	0.869258	0.696255	0.316705	0.355497	0.785798
250955_at	At5g03190	CPUORF47__conserved peptide upstream open reading frame 47	-0.207929	-0.0836668	-0.504362	-0.153985	-0.626996	-0.474389	-0.0312001	0.398807	0.336419	-0.0942174	-0.929721	0.113938	-0.346119	-0.117289	-0.540641	0.374071	-0.311456	0.477923	0.00880807	-0.171031	0.00888745	0.455823	-0.226997	-0.818554	-0.175208	0.214252	-0.38835
248243_at	At5g53588	CPuORF50__conserved peptide upstream open reading frame 50 SAUR-like auxin-responsive protein family	0.648563	0.330874	-0.579611	-0.0129418	-0.378381	-0.360582	0.382596	-0.242429	-0.516199	0.0813153	0.789466	0.203831	-0.0578569	0.319046	0.443972	-0.395582	0.0710813	0.229903	0.528357	-0.0175023	-0.412792	-0.742881	0.42303	0.097707	0.440388	0.873195	0.507126
256828_at	At3g22968	CPuORF59__conserved peptide upstream open reading frame 59 Protein of unknown function (DUF506)	-0.734302	-0.342787	0.0469082	-0.168785	-0.0646288	0.496456	0.109862	-0.0567635	-0.478728	0.289904	0.387054	-0.114503	-0.0364035	-0.0405704	-0.115556	0.103645	-0.112293	-0.16542	-0.999719	-0.141011	0.237988	0.187306	-0.048896	-0.32319	-0.16271	-0.255205	-0.318979
263676_at	At1g09340	CRB_CSP41B_HIP1.3__chloroplast RNA binding	0.152242	0.024446	0.0381984	0.112756	0.0995872	0.316739	-2.36825	0.321277	0.00614348	0.141578	-0.287399	-0.344079	-0.338166	-0.296494	0.100739	0.121902	1.28404	0.218572	0.0534495	-0.176289	-0.0921462	0.377395	0.265041	0.243853	0.141373	0.00996376	-0.0174636
258074_at	At3g25890	CRF11__Integrase-type DNA-binding superfamily protein	0.414555	0.209512	0.142435	0.224765	0.559095	0.253109	0.304791	-0.12166	0.333492	0.484735	0.179845	0.399547	0.0255689	0.37277	-0.157278	-0.583314	-0.0205541	0.619347	-0.655947	0.468674	0.175172	0.217895	0.311817	0.145202	1.14874	1.07607	0.447305
255266_at	At4g05200	CRK25__cysteine-rich RLK (RECEPTOR-like protein kinase) 25	-0.586748	-0.563136	-0.308834	0.0695299	-0.0757154	0.639077	0.0712079	0.0752938	-0.163146	0.418533	0.418529	0.161906	0.0764072	0.614993	-0.181202	0.58606	-0.384366	0.207988	-0.877206	-0.193045	-0.0102027	-0.0115999	-0.875084	-0.514892	-0.662986	-0.895685	-0.327775
254409_at	At4g21400	CRK28__cysteine-rich RLK (RECEPTOR-like protein kinase) 28	0.255739	0.207573	0.419335	-0.0144287	0.841236	-0.124488	0.416971	0.162996	0.505279	0.880538	-0.222836	0.273871	0.0531371	-0.060069	0.0532856	0.373818	0.0621277	0.519162	1.05143	-0.0727736	-0.0201606	0.24739	0.776136	0.607783	0.833323	-0.0235038	0.00161748
254410_at	At4g21410	CRK29__cysteine-rich RLK (RECEPTOR-like protein kinase) 29	0.748433	0.663571	0.427778	-0.426433	0.262657	0.221563	0.942634	0.543138	-0.438277	1.05767	1.17267	0.0385949	0.19591	0.613081	0.493962	0.589448	0.132854	0.334125	0.841987	-0.141996	-0.337701	0.000854741	0.801146	1.11047	0.779747	0.911904	0.0941964
254931_at	At4g11460	CRK30__cysteine-rich RLK (RECEPTOR-like protein kinase) 30	0.45425	0.0953512	-0.259082	-0.461749	-0.242863	-0.791112	0.746451	-0.112319	-0.55063	0.168043	0.0973825	-0.0445114	-0.164337	0.0805841	0.0708972	0.0489549	0.535506	0.203904	0.322311	0.0963898	-0.0121413	0.0564988	1.13484	0.190809	1.07861	0.231475	0.408391
254899_at	At4g11490	CRK33__cysteine-rich RLK (RECEPTOR-like protein kinase) 33	0.102634	-0.106996	-0.107316	0.000219181	-0.276385	0.78683	0.118685	0.14277	-0.00175948	-0.0862289	-0.826767	-0.0408257	0.163894	-0.367528	-0.0801393	-0.054103	-0.0229017	-0.0112913	-0.0884547	0.0344101	0.0639945	0.031782	0.97008	0.622365	-0.294913	-0.170554	-0.0315686
253686_at	At4g29750	CRS1 / YhbY (CRM) domain-containing protein	0.364465	-0.0689049	0.169242	0.0841508	0.344476	-0.375211	-0.0216198	-0.312561	-0.113442	0.00727516	0.0147056	0.0947087	0.19781	0.0187453	-0.146948	0.43245	0.199059	0.10424	-0.236833	-0.00758369	0.0232365	0.279785	0.867816	0.163315	0.561636	0.0709313	0.0147155
246966_at	At5g24850	CRY3__cryptochrome 3	-0.158414	-0.051391	-0.559653	-0.424509	-0.260659	0.492515	0.220784	0.466552	-0.44273	0.183565	0.341328	0.236038	-0.0534753	0.354851	-0.476653	-0.128431	-0.196614	0.622853	-0.194045	0.149409	-0.0595543	0.098967	0.256058	-0.846464	-0.325204	0.259945	0.05878
250063_at	At5g17880	CSA1__disease resistance protein (TIR-NBS-LRR class)	1.06865	1.12124	0.40113	-0.0985605	0.234756	0.89416	0.5425	0.280894	0.37391	0.560057	0.35048	0.0358029	0.350071	0.0223547	-0.0349353	0.718773	0.218021	0.562072	0.583073	-0.0891186	-0.147938	-0.0327107	0.873568	0.567395	-0.0905801	0.908334	0.698091
264809_at	At1g08830	CSD1__copper/zinc superoxide dismutase 1	-0.0742968	-0.0471026	-0.0553485	-0.287792	-0.0624038	-0.345418	-0.0785936	0.322072	-0.942926	0.345172	1.41311	-0.23482	-0.392057	0.954118	0.0886527	0.142387	0.0646229	-0.115424	0.0181519	0.355367	-0.0158921	-0.888685	-0.112691	0.103189	-0.13605	0.107739	-0.249231
264529_at	At1g30820	CTP synthase family protein	-0.147818	-0.314197	0.761499	0.986019	0.680815	0.864006	-0.404912	-0.517792	0.10652	0.503858	0.537581	0.397463	0.120771	0.206069	0.278522	0.438137	0.612527	0.0757547	-0.519232	-0.267277	-0.263772	-0.0432509	1.63809	0.887572	0.349034	-0.253234	-0.106449
255529_at	At4g02120	CTP synthase family protein	0.285089	0.810439	-0.121926	-0.150096	0.237819	0.41212	0.395396	0.281243	0.407851	1.08351	-0.248019	0.31132	-0.151678	-3.013e-05	-0.0609166	0.149209	0.112711	0.123141	0.362356	0.151761	-0.00959357	-0.0363183	0.390742	0.727927	0.559208	1.57988	0.285556
259801_at	At1g72230	Cupredoxin superfamily protein	0.118671	0.0858338	-0.462724	0.0728613	-0.497639	-0.330055	1.22564	0.749954	-0.517568	0.293912	0.831865	-0.630287	0.307562	0.238726	0.487257	-0.394093	-0.369129	-0.0983472	0.179443	0.236022	-0.0460428	-0.209667	-0.0363985	-0.863931	-0.265158	0.647029	-0.153065
265482_at	At2g15780	Cupredoxin superfamily protein	0.146175	0.223491	0.00832349	-1.22724	-0.591437	0.445169	0.238673	-0.3076	-0.1281	0.0832273	-0.335942	-0.0802448	0.041805	-0.179494	-0.0982184	0.139147	-0.12924	-0.197489	0.310172	0.384813	-0.0255589	0.16149	0.515761	-0.19347	0.0825087	-1.5977	0.181962
253316_s_at	At4g33930	Cupredoxin superfamily protein Cupredoxin superfamily protein	0.249991	-0.0168399	0.182419	0.382067	0.175821	-0.090395	1.94227	0.642234	-0.210236	0.758343	-0.345666	0.00834739	0.159311	0.126523	-0.0141405	0.027787	0.0242753	-0.0096825	0.0147137	0.0510544	0.000275694	-0.0133265	0.072937	-0.024495	-0.0919099	-0.0608899	-0.0535014
249983_at	At5g18470	Curculin-like (mannose-binding) lectin family protein	0.0423287	-0.989097	0.305668	0.416029	0.336948	-1.15302	0.255716	0.524128	-0.883727	0.0968755	0.64938	0.402242	-0.194267	0.1248	-0.128752	0.0814648	0.00446029	0.55559	0.749367	0.0962024	-0.14878	-0.758162	-0.163155	0.257034	-0.540125	-1.67791	-0.241452
249444_at	At5g39370	Curculin-like (mannose-binding) lectin family protein	0.168094	0.103811	-0.659293	-0.449032	-0.555482	0.370828	-0.0418727	-0.247811	0.799014	-1.36482	-0.663487	-0.166137	-0.282843	-0.44814	-0.0163864	-0.110943	-0.0628079	-0.251901	0.11758	-0.143599	0.263455	-0.000561932	0.00652857	-0.0123003	-0.211955	0.541337	0.0477626
256825_at	At3g22120	CWLP__cell wall-plasma membrane linker protein	0.0361055	-0.0896654	-0.115879	-0.435199	0.500087	-0.644254	-1.59984	0.444024	0.527277	-0.237015	0.0840396	-0.433709	-0.150279	-0.0489087	-0.388064	0.275444	2.36785	-0.161502	0.106521	-0.165561	-0.0291847	-0.0968755	0.0190648	-0.018925	-0.590313	-1.61323	-0.648887
258125_s_at	At3g23510	Cyclopropane-fatty-acyl-phospholipid synthase Cyclopropane-fatty-acyl-phospholipid synthase	-0.141745	-0.451831	-0.473126	0.506013	0.444464	0.192369	0.20614	0.0571038	-0.00366083	0.0944214	-0.522059	0.0466846	0.628185	0.337262	0.453231	-0.80373	0.307655	0.249823	0.145419	0.148699	-0.0268169	0.645948	0.0499146	0.187298	0.575102	0.070114	-0.737691
245550_at	At4g15330	CYP705A1__cytochrome P450, family 705, subfamily A, polypeptide 1	0.177045	0.0104625	0.508665	-0.0622484	-0.320945	0.105895	0.272696	0.315471	-0.335963	0.347922	0.0889589	0.247028	-0.00697608	0.0301723	0.390117	0.11495	0.326884	0.224769	0.0537907	0.39216	0.208725	0.460264	0.385137	0.890156	0.314244	0.293786	0.10288
249202_at	At5g42580	CYP705A12__cytochrome P450, family 705, subfamily A, polypeptide 12	-0.196611	-0.00187342	-0.305084	-0.464081	-0.484885	1.29241	0.478654	0.55983	-0.00517856	-0.194973	-0.0581407	-0.20993	-0.299243	-0.0565761	0.0833741	-0.179299	0.0228613	-0.241974	-0.157496	0.251139	0.170411	1.50481	-0.112176	0.167794	-0.0398983	0.844509	0.101305
257143_at	At3g20110	CYP705A20__cytochrome P450, family 705, subfamily A, polypeptide 20	0.395578	0.826307	0.0917499	-0.242275	0.0388488	0.14591	0.639567	0.288695	-0.0932715	-0.163113	0.433174	-0.568795	0.0121106	0.25042	0.441196	0.555832	0.105038	0.240221	0.348455	0.124166	-0.946844	-0.250265	0.972462	-0.109646	0.627529	0.704662	-0.336312
261878_at	At1g50560	CYP705A25__cytochrome P450, family 705, subfamily A, polypeptide 25	0.472243	0.201458	0.518506	-0.349924	0.462385	0.346984	0.119931	0.51153	1.01833	-0.129374	0.029581	0.0222729	-0.0587434	0.026375	0.18502	-0.186391	-0.0830379	0.0906314	0.173454	0.150842	0.188324	0.61844	0.395495	0.779254	0.709792	0.903658	-0.0494028
256803_at	At3g20960	CYP705A33__cytochrome P450, family 705, subfamily A, polypeptide 33	-0.0942385	0.0370891	-0.168879	-0.38933	0.0973716	0.298105	-0.250885	0.455878	0.238739	-0.271669	0.158982	-0.0923985	0.187679	0.131798	0.0107211	0.542835	-0.295915	0.114693	-0.298805	0.109762	-0.194124	-0.311022	0.0488025	0.789783	0.106861	-0.193906	-0.102133
248727_at	At5g47990	CYP705A5_THAD_THAD1__cytochrome P450, family 705, subfamily A, polypeptide 5	0.00549544	0.0941306	0.344308	-0.467321	-1.13045	0.777813	0.90527	0.274089	0.90243	-0.117627	0.944959	-0.220003	-0.58551	0.3405	0.34849	-0.165704	-0.568475	-0.0650189	0.0563172	-0.120979	-0.0318801	0.740131	0.266391	0.360088	1.02399	0.965826	-0.139333
266308_at	At2g27010	CYP705A9__cytochrome P450, family 705, subfamily A, polypeptide 9	-0.234291	-0.245268	-0.320474	-0.115852	-0.220244	-0.185189	0.0235088	0.0333012	-0.136734	-0.434132	-0.338857	0.0258587	0.102994	0.132106	0.120786	0.189584	-0.257754	-0.409123	-0.110723	-0.375203	-0.24112	-0.240429	-0.663956	-0.802529	-0.378277	-0.629828	-0.192552
254331_s_at	At4g22690	CYP706A1__cytochrome P450, family 706, subfamily A, polypeptide 1 CYP706A2__cytochrome P450, family 706, subfamily A, polypeptide 2	-0.411311	-0.101706	0.15561	0.00674366	0.231691	-0.0359218	-0.88277	0.697151	-1.09689	0.811237	0.655458	0.515408	-0.758521	-0.0101429	-0.0854466	-0.372999	0.310757	0.485386	1.27679	0.613995	0.0379132	-0.759359	0.339242	0.728979	-0.159644	-0.368581	-0.546547
254834_at	At4g12300	CYP706A4__cytochrome P450, family 706, subfamily A, polypeptide 4	-0.416953	0.153824	-0.254076	-0.569267	0.141791	-0.591562	-1.09427	-0.061393	-0.902443	0.00371714	0.311957	-0.197048	-0.16023	0.203788	0.417094	-0.0905177	-0.257237	-0.144551	-0.623254	-0.00543888	-0.283276	-0.0182474	-0.5317	-0.196643	-1.07402	-0.520855	-0.022359
254836_at	At4g12330	CYP706A7__cytochrome P450, family 706, subfamily A, polypeptide 7	-0.575036	-0.65082	0.138534	0.506408	0.515889	-0.0381892	0.0823359	0.0808756	0.255789	-0.0312758	-0.180197	-0.310934	0.0773589	-0.24415	0.100651	0.104825	0.142103	0.171045	-0.792256	0.105478	0.332514	1.34804	-1.27456	-0.668845	0.0566571	-0.3271	-0.334964
254562_at	At4g19230	CYP707A1__cytochrome P450, family 707, subfamily A, polypeptide 1	-1.45156	-0.582582	-0.146919	-0.340286	-0.437444	-0.130111	-0.0646547	-0.26579	-0.664625	0.218369	-0.754979	-0.0887533	0.00495244	-0.303398	-0.714444	-0.432747	-0.803315	-0.23469	0.26763	-0.0500449	-0.0192288	0.174855	-0.0419667	-0.00128613	-0.456636	0.264826	0.0157344
248964_at	At5g45340	CYP707A3__cytochrome P450, family 707, subfamily A, polypeptide 3	1.9999	1.12722	1.01299	0.525748	1.14103	-0.25022	0.696408	0.373845	-0.389757	0.753622	0.0797687	0.178513	0.445992	0.958656	1.8027	2.19603	2.19079	3.17017	3.88575	0.381238	0.169957	0.597219	0.757901	0.802213	1.57209	1.51734	2.57517
248728_at	At5g48000	CYP708 A2_CYP708A2_THAH_THAH1__cytochrome P450, family 708, subfamily A, polypeptide 2	0.0508997	0.0919412	0.0311586	-0.297884	-0.99377	0.435564	-0.10882	0.218945	0.843158	-0.165667	-0.169941	0.0379831	-0.168357	-0.119441	0.139863	0.28501	-0.665635	0.0684434	-0.0804603	-0.170478	0.0479262	1.20759	-0.148259	0.329002	0.738851	0.652831	-0.0454988
260599_at	At1g55940	CYP708A1__cytochrome P450, family 708, subfamily A, polypeptide 1	-0.404347	0.5396	-0.0763963	-0.174239	0.210827	-0.464439	0.342736	0.139766	0.503643	-0.0711543	-0.490506	0.340486	-0.280683	0.243498	-0.658159	0.276482	-0.70453	0.731388	-0.141172	-0.0252468	-0.0965355	-0.678501	0.180594	0.460035	0.0857068	0.000716014	0.103978
266995_at	At2g34500	CYP710A1__cytochrome P450, family 710, subfamily A, polypeptide 1	-0.146492	0.185766	0.179364	0.306907	0.0553149	0.203016	0.735025	0.324984	0.348498	-0.296338	0.408631	-0.652255	0.0393713	0.352783	0.094831	-0.0753984	-0.037835	-0.0537855	-0.121055	-0.20216	0.0843457	-0.149516	-0.0779248	-0.132078	0.184573	1.4359	0.55359
266218_s_at	At2g28850	CYP710A3__cytochrome P450, family 710, subfamily A, polypeptide 3 CYP710A4__cytochrome P450, family 710, subfamily A, polypeptide 4	0.07691	0.131693	0.289572	0.0828001	0.648655	0.85611	0.302459	-0.191743	0.861721	-0.371283	-0.788341	0.437514	-0.0855473	0.0729242	-0.105165	-0.299559	0.0133237	-0.394816	0.206621	0.155417	0.0592397	-0.00887208	0.802113	0.745364	-0.00485969	0.784627	-0.293743
267626_at	At2g42250	CYP712A1__cytochrome P450, family 712, subfamily A, polypeptide 1	0.0287044	-0.0309382	-0.146107	0.053327	-0.159247	0.461129	-0.209808	-0.116174	0.0640135	0.025884	-0.10979	0.21704	1.00324	-0.969618	-1.40472	0.478547	-0.617056	0.671522	0.129322	-0.0791244	-0.587276	-1.77782	-0.146156	-0.898739	-0.151618	-0.206482	0.0259621
246978_at	At5g24910	CYP714A1_ELA1__cytochrome P450, family 714, subfamily A, polypeptide 1	-0.215084	-0.591881	-0.183437	-0.591806	-0.131744	-0.357585	-0.228638	-0.0714283	-0.797556	-0.353517	-0.232077	-0.129928	-0.190527	0.229454	-0.023908	-0.188711	-0.10377	-0.086556	0.202999	0.266612	-0.367149	-0.293137	-0.193811	-0.238928	-1.29186	-0.55289	-0.148891
249684_s_at	At5g36110	CYP716A1__cytochrome P450, family 716, subfamily A, polypeptide 1 Cytochrome P450 superfamily protein	-0.524418	-2.0637	-0.534811	-0.448488	-0.272426	-0.677147	-0.307181	0.0179375	-0.0676361	0.0776179	-0.869118	0.397602	0.262759	0.810523	0.588393	0.398836	-0.458242	-0.192289	-0.601958	-0.507242	-0.636343	-1.24971	-0.486256	-0.417836	-1.31684	-0.253537	-0.520133
249686_at	At5g36140	CYP716A2__cytochrome P450, family 716, subfamily A, polypeptide 2	-0.469882	-2.32323	-0.219319	-0.308534	-0.848576	0.205196	-0.0388944	-0.208155	0.190689	0.173969	-2.04873	0.0550948	0.31071	0.553917	0.970573	-0.469503	-0.449551	-0.269805	-0.550328	-0.312719	-0.967744	-1.55767	-1.0586	-1.25268	-1.47894	-0.154787	-0.881618
263970_at	At2g42850	CYP718__cytochrome P450, family 718	-0.535465	-0.669161	0.44468	0.483653	0.227363	0.642764	-0.130625	0.178999	-0.144564	-0.332734	-0.549561	-0.0157452	-0.588692	-0.439986	-0.251363	-0.140198	0.201933	-0.43411	-1.5111	0.239036	0.313876	0.504995	-0.573277	-0.477061	-0.691897	-0.0274855	-0.0937871
267565_at	At2g30750	CYP71A12__cytochrome P450, family 71, subfamily A, polypeptide 12	0.847763	-0.0742209	-0.468695	0.0266941	-0.615105	-0.963671	-0.306947	0.32816	0.114686	-0.123826	1.19759	0.360752	-1.68536	0.510965	0.144168	0.860952	-0.0103937	-0.527473	0.135559	-0.50697	-0.159623	0.997958	-0.287835	-1.22178	0.488465	-0.276033	-0.387225
249203_at	At5g42590	CYP71A16_MRO__cytochrome P450, family 71, subfamily A, polypeptide 16	-0.000297718	0.176386	0.310839	0.0460709	0.50666	1.20828	1.23562	0.71135	0.123498	0.600342	0.152242	0.233459	-0.192199	-0.130301	0.569757	0.425976	0.620283	-0.247748	-0.0167921	0.24984	0.620848	0.870688	-0.0150535	0.0722653	0.733482	1.12781	0.118338
254767_s_at	At4g13290	CYP71A19__cytochrome P450, family 71, subfamily A, polypeptide 19 CYP71A20__cytochrome P450, family 71, subfamily A, polypeptide 20	-0.277943	-0.387387	0.888967	-0.180211	0.731062	-0.668617	-0.513536	-0.180192	-0.790038	0.270367	0.967228	0.339602	1.08369	0.214169	1.26345	0.49648	-0.599329	0.153142	-0.230317	-0.0227403	0.0634505	0.612279	-0.0086977	-0.0704754	-0.752743	-2.43056	-0.122751
258277_at	At3g26830	CYP71B15_PAD3__Cytochrome P450 superfamily protein	0.08987	0.459932	-0.0273808	-0.0407646	0.375574	0.0660969	-0.0151665	0.102788	-1.06076	1.24981	0.156609	0.00487637	-1.53079	0.672081	0.346675	-0.135088	-0.513861	0.326912	0.00223738	-0.0223072	0.0680898	-0.406749	0.319587	1.46181	0.0783578	-1.1998	-0.322219
262826_at	At1g13080	CYP71B2__cytochrome P450, family 71, subfamily B, polypeptide 2	-0.705075	-0.122155	0.603955	-0.643917	0.578598	0.0533228	-0.721973	0.198869	0.424539	-0.20286	0.890636	-0.285168	0.507509	0.231515	0.724802	0.148941	0.902325	-0.227893	-0.0263462	0.346473	0.647247	0.703964	-0.0775045	0.89079	-0.0833053	0.362827	-0.151426
257623_at	At3g26210	CYP71B23__cytochrome P450, family 71, subfamily B, polypeptide 23	-0.447421	-0.70354	-0.374489	-0.337535	-0.0449741	-0.628393	-0.405407	0.317121	-0.346855	0.0445825	0.571954	-0.523768	0.663983	0.48447	0.305345	0.13812	-0.320683	0.258475	-0.543058	-0.00943468	-0.368474	-0.113549	-0.834565	-1.06944	0.029475	-1.15863	-0.309934
262780_at	At1g13090	CYP71B28__cytochrome P450, family 71, subfamily B, polypeptide 28	-0.161344	-0.584377	-0.407612	-0.465092	-0.133828	0.274279	-0.215681	-0.164212	-0.527126	0.114268	-0.410094	0.131133	0.414037	-0.230061	0.639098	0.64107	0.662229	-0.345718	-0.288849	-0.136216	3.76833e-05	-0.297402	-0.681446	-1.16116	-0.3416	-0.848294	0.102235
256870_at	At3g26300	CYP71B34__cytochrome P450, family 71, subfamily B, polypeptide 34	-0.364525	0.254297	0.188739	0.0396393	0.702682	-0.14125	0.347989	-0.304384	0.297186	0.0265037	0.120354	-0.665322	0.139513	0.439621	0.408217	0.280768	-0.164881	0.761927	-0.361043	-0.270194	-0.116298	0.116552	-0.623814	0.0717107	-0.487065	-0.461739	-0.260226
262793_at	At1g13110	CYP71B7__cytochrome P450, family 71 subfamily B, polypeptide 7	-0.639456	-0.769729	0.336273	0.434245	0.104425	0.307642	0.236945	0.383197	-0.521679	-0.420442	0.82106	0.200255	0.186298	0.431048	0.139182	0.4829	0.122463	0.0312254	0.161009	0.176802	-0.23273	-0.368337	-0.53204	-0.320133	-0.236633	-1.34208	-0.306605
267267_at	At2g02580	CYP71B9__cytochrome P450, family 71, subfamily B, polypeptide 9	0.178987	-0.0192426	-0.301828	0.179408	0.38767	-0.0734627	-0.0244224	0.0232598	0.801529	-0.0373383	0.0339609	0.397653	0.305477	0.543031	0.28228	0.188465	-0.195334	-0.34271	0.0210926	0.0777836	0.00918566	-0.169321	0.658551	1.62996	-0.446901	-1.84448	0.203071
258114_at	At3g14660	CYP72A13__cytochrome P450, family 72, subfamily A, polypeptide 13	-0.179902	-0.231653	-0.0766396	0.824143	0.748269	-0.583616	-2.73409	-0.023867	-0.647302	0.117469	0.374904	-0.0561344	-0.341337	0.414773	-0.0387188	1.05284	0.415125	0.27392	0.0413619	0.15026	0.0228447	-0.104395	-0.149885	-0.0328113	-0.47957	-0.799402	0.421587
258064_at	At3g14680	CYP72A14__cytochrome P450, family 72, subfamily A, polypeptide 14	-0.0431772	-0.0166824	0.530772	0.40246	0.889002	-0.322692	-0.997871	-0.467275	0.0670101	-0.0453148	0.677243	0.158706	0.889177	0.416973	0.557367	0.932017	0.887794	-0.123059	-0.121725	-0.027217	-0.142726	-0.781515	-0.416618	0.213998	-0.401207	-1.09056	0.00843025
249566_at	At5g38450	CYP735A1__cytochrome P450, family 735, subfamily A, polypeptide 1	0.841202	0.196154	0.982547	0.626205	0.92543	0.405957	-0.295148	0.0101959	0.512347	0.185622	0.065788	-0.0571352	-0.120582	0.105601	-0.0548988	0.0720871	0.359737	0.071818	1.03964	0.251797	0.140307	0.332342	0.968163	1.10201	1.10424	0.965037	0.754885
264470_at	At1g67110	CYP735A2__cytochrome P450, family 735, subfamily A, polypeptide 2	0.776896	1.21064	1.52592	0.4921	1.58283	0.693811	0.388126	0.969772	0.749659	-0.151111	1.21056	-0.437736	-0.689944	0.284533	-0.434367	-0.109805	0.243101	1.07107	0.313559	0.787881	0.606239	0.253005	1.45451	2.85194	3.23521	2.6181	0.648181
267502_at	At2g45550	CYP76C4__cytochrome P450, family 76, subfamily C, polypeptide 4	0.198509	0.0551003	-0.623508	0.566903	0.176861	-0.19662	-0.0911485	-0.525879	0.537143	0.11198	1.01161	0.303356	0.843699	0.67349	-0.169867	0.845123	-0.385386	-0.0582374	0.121056	-0.125246	-0.382685	-0.799507	-0.0256852	0.170289	0.102902	-0.462164	-0.338423
252017_at	At3g52970	CYP76G1__cytochrome P450, family 76, subfamily G, polypeptide 1	0.0426676	0.0577183	0.0143922	-0.506038	-0.707677	0.264921	0.339833	-0.352537	0.510947	-0.359184	-0.821276	-0.135539	0.0710721	-0.3142	-0.314256	0.215163	-0.0823083	0.0474167	0.213201	0.0526438	-0.11396	-0.689584	0.369669	-1.1372	-0.272389	0.0417102	0.165914
256099_at	At1g13710	CYP78A5_KLU__cytochrome P450, family 78, subfamily A, polypeptide 5	-0.0830291	-0.00145247	-0.0211431	-0.0590572	0.0955444	-0.422263	0.184289	-0.0699391	0.0460238	0.112459	-0.175637	-0.176339	0.542277	-0.0767736	0.0914183	-0.126194	0.829688	-0.0883319	-0.0243781	-0.0455179	0.30258	0.0868099	-0.141932	-1.40304	-0.202653	0.229245	-0.0955025
266321_at	At2g46660	CYP78A6__cytochrome P450, family 78, subfamily A, polypeptide 6	-0.147194	-0.0723973	-0.15722	-0.0901025	-0.13856	0.518142	0.231305	-0.266846	-0.0126018	-0.199239	0.183304	0.14625	-0.029952	-0.107502	0.0458275	-0.33974	0.0863569	-0.178712	-0.226301	0.213269	-0.177037	0.153674	-1.19616	-0.991129	-0.0201217	0.36057	-0.01707
261574_at	At1g01190	CYP78A8__cytochrome P450, family 78, subfamily A, polypeptide 8	0.234075	-0.765717	-0.342594	0.204912	0.0611815	0.321119	-0.0839216	-0.58251	-1.13613	-0.645583	0.236783	0.38049	0.177798	0.0914213	-0.510131	0.837466	0.00561231	-0.311642	-0.289921	-0.193624	-0.449243	-1.58814	0.0223984	-0.341206	-0.00436296	-0.144266	0.0783025
251301_at	At3g61880	CYP78A9__cytochrome p450 78a9	1.14483	0.793328	0.00538355	-0.0289339	-0.265517	0.821013	0.17848	0.0181725	-0.0143957	-0.157986	-0.367073	0.0329998	-0.125594	-0.337006	-0.280375	-0.235503	0.466506	0.481832	0.895831	-0.0875657	-0.141951	-0.649472	2.21551	2.04819	1.86732	3.63018	1.36206
252827_at	At4g39950	CYP79B2__cytochrome P450, family 79, subfamily B, polypeptide 2	-0.0872082	0.137827	-0.119435	-1.21982	-0.824993	-0.0535672	-0.766676	0.316518	-0.350099	-0.269424	1.38283	-0.165443	-0.447592	0.298763	0.789073	0.187165	0.270092	-0.351013	-0.188652	0.0117446	0.190226	0.164395	-0.197012	-0.224162	1.13395	0.690227	-0.226991
264052_at	At2g22330	CYP79B3__cytochrome P450, family 79, subfamily B, polypeptide 3	0.140641	0.105945	0.346696	-0.986793	-0.487662	-0.146131	-0.210547	0.0715114	0.270301	0.176801	1.60221	-0.129401	-0.279256	0.0345837	0.614811	-0.342933	0.478754	-0.346865	-0.413757	-0.270772	0.523228	0.964025	0.0472616	-0.0898466	1.72583	1.03674	-0.0744238
253097_at	At4g37320	CYP81D5__cytochrome P450, family 81, subfamily D, polypeptide 5	-0.16922	0.175701	0.16481	-0.0351318	0.263483	-0.516644	0.0496779	-0.219619	-0.548848	0.182824	0.0740093	-0.126263	0.158054	0.494513	0.164758	0.285133	-0.00150163	-0.0035706	-0.768778	-0.0557597	-0.167225	-0.569861	0.152687	0.474296	-0.0497377	0.253081	-0.0825135
253046_at	At4g37370	CYP81D8__cytochrome P450, family 81, subfamily D, polypeptide 8	0.022481	0.0669688	0.154487	0.256314	0.126154	0.482009	0.0450167	0.625776	-0.810371	1.2538	-0.786451	0.548357	-1.81371	0.206629	-1.19796	-0.518767	-1.0462	0.634127	0.092099	0.135756	0.467964	-0.0217375	-0.059256	-0.219949	1.12524	0.188388	0.0946514
253101_at	At4g37430	CYP81F1_CYP91A2__cytochrome P450, family 91, subfamily A, polypeptide 2	0.0801207	0.26135	-0.21109	0.573969	0.0559609	0.513159	-0.328788	-0.359498	-0.146334	0.0925077	0.540489	0.431927	-0.0547179	-0.119801	0.255786	0.0823723	0.351697	0.0813022	-0.0837769	-0.192195	-0.444594	-0.0961046	0.439181	-0.0158637	-0.153677	-1.40464	-0.319804
247949_at	At5g57220	CYP81F2__cytochrome P450, family 81, subfamily F, polypeptide 2	0.521659	-0.0480811	-0.676404	1.34539	-0.575177	0.314326	-0.924076	0.069199	-0.819797	0.592863	0.721748	0.196205	-0.555928	0.535192	0.734366	0.373684	0.308726	-0.13085	0.428654	0.183826	0.260571	0.974149	-0.11294	-0.337169	0.156586	-0.645482	-0.0266746
253505_at	At4g31970	CYP82C2__cytochrome P450, family 82, subfamily C, polypeptide 2	0.0766994	0.10555	-0.0936303	-0.0365133	-0.0305932	-0.0987491	0.129944	-0.0765028	0.152937	-0.0298692	1.26231	0.0653955	-1.9194	1.3201	0.517	-0.0961285	0.7383	-0.511506	0.650732	-0.296077	-0.039218	0.0900058	-0.0677288	0.00424774	-0.0607062	-0.177367	-0.250416
253502_at	At4g31940	CYP82C4__cytochrome P450, family 82, subfamily C, polypeptide 4	0.0710168	0.0283381	-1.80137	-2.08514	-1.96459	-0.437493	0.199886	-0.11223	0.20921	-0.006102	-0.0440146	0.0010979	-0.114772	-0.129423	-0.00849445	0.17343	-0.0247143	0.0199593	-0.528599	-0.255589	-0.337557	2.02648	-0.249374	-0.39795	-0.255735	-0.0654221	0.00561523
254687_at	At4g13770	CYP83A1_REF2__cytochrome P450, family 83, subfamily A, polypeptide 1	0.217199	0.721452	-0.0460339	-0.452921	-0.0863971	-0.0428959	0.0933787	-0.50427	-0.573804	0.270523	0.803339	-0.0284153	1.54314	0.44265	1.30364	0.818014	1.2097	-0.437222	-0.256779	0.137773	-0.338462	-0.234922	-0.376559	-0.419953	0.532168	0.0187243	-0.568971
253088_at	At4g36220	CYP84A1_FAH1__ferulic acid 5-hydroxylase 1	0.065576	0.586851	-0.389972	-1.42873	-0.524727	0.279928	-0.472182	0.400483	0.565047	-0.127541	0.322138	-0.898997	-0.3651	0.0272685	0.303796	-0.0685922	0.560194	-0.283208	-0.395222	-0.115693	-0.818389	-0.816922	0.691054	0.664026	0.727177	1.67792	0.0142921
266921_at	At2g45970	CYP86A8_LCR__cytochrome P450, family 86, subfamily A, polypeptide 8	-0.0356646	0.000732574	-0.24659	0.381037	-0.423636	0.0675071	0.234084	-0.377239	-0.326488	0.261965	-0.518675	-0.026078	-0.480976	0.0235456	-0.150906	-0.525781	-0.350756	-0.0101764	-0.0260359	0.129743	-0.0253643	0.320416	-0.241702	-0.932423	-0.0521047	-0.417042	-0.101849
249881_at	At5g23190	CYP86B1__cytochrome P450, family 86, subfamily B, polypeptide 1	0.692985	0.371292	-0.227183	0.0432892	-0.436874	0.0964934	-0.19767	-0.0480292	0.452841	-0.0779392	0.2081	0.128185	-0.259656	0.163685	0.0526747	-0.555674	-0.309482	0.440475	0.861201	0.00438792	-0.194844	0.0180395	0.0932259	-0.889164	-0.0311713	0.826237	0.428071
255934_at	At1g12740	CYP87A2__cytochrome P450, family 87, subfamily A, polypeptide 2	0.857771	0.251151	0.0276493	0.0351802	-0.196657	-0.131738	0.725963	0.806493	-0.0462839	0.142941	1.10078	0.162938	0.11671	0.288278	0.790015	0.698062	1.27106	1.24468	0.939293	0.627607	0.285206	0.581857	0.958398	0.552292	1.17129	2.47236	0.627385
262882_at	At1g64900	CYP89_CYP89A2__cytochrome P450, family 89, subfamily A, polypeptide 2	-0.129976	-0.0672644	-0.25343	-0.257797	-0.0131563	0.242069	-1.95309	0.277045	-0.391685	-0.0799941	0.0917469	-0.325989	-0.207625	0.0562719	-0.0558535	-0.261276	-0.00733958	-0.385263	0.0472376	0.0753065	-0.247359	-0.0789974	-0.106814	0.139473	-0.22258	0.0394581	0.0362898
256788_at	At3g13730	CYP90D1__cytochrome P450, family 90, subfamily D, polypeptide 1	2.17175	1.12688	0.57666	0.691393	0.224157	0.409005	0.0848654	0.743058	0.179338	1.2223	-0.00336509	-0.263049	-0.0947933	0.34081	0.273228	-0.116695	0.7849	1.49971	1.91429	0.590182	0.236316	0.146447	2.18417	2.89058	2.58489	0.949251	1.34758
250651_at	At5g06900	CYP93D1__cytochrome P450, family 93, subfamily D, polypeptide 1	-0.0291306	-0.0464288	0.0834191	0.123853	0.331875	-0.0920504	0.042535	0.147016	-0.0678473	-0.104565	-0.156882	0.00115946	1.08053	-1.38503	-1.49183	-0.376083	-0.983498	0.951418	0.138855	-0.0982718	-0.741434	-1.2723	-0.393	-0.692324	-0.279253	0.277711	0.166397
247360_at	At5g63450	CYP94B1__cytochrome P450, family 94, subfamily B, polypeptide 1	1.12067	0.246389	0.0846036	-0.0710153	-0.490381	0.138294	0.711655	0.537733	-0.232682	0.372464	0.385141	0.00638259	-0.3048	-0.342524	-0.0723562	-0.253725	-0.0880061	0.180945	0.79354	0.202616	-0.302675	0.0162506	0.929259	0.442022	0.255279	1.78378	0.784435
252368_at	At3g48520	CYP94B3__cytochrome P450, family 94, subfamily B, polypeptide 3	-0.256834	0.108726	0.0244387	-0.0513881	-0.140503	0.842057	1.81277	0.0759321	-1.45857	0.793408	-0.257118	0.167837	-0.355778	-0.203435	-0.910908	-0.872329	-0.518972	0.305073	0.552425	-0.00577865	0.0383852	-0.814745	0.371306	0.646991	-0.23907	-0.0323621	-0.00727926
253864_at	At4g27460	Cystathionine beta-synthase (CBS) family protein	-0.0126289	0.161503	0.213487	0.0722853	-0.119437	0.120337	2.0496	0.775551	0.0429415	0.928418	-0.0367136	-0.180993	0.272067	-0.210985	0.183153	-0.260662	0.0939283	-0.0336505	1.2078	-0.0381281	0.113108	-0.0488379	0.633363	0.472598	0.405472	0.771944	0.391175
245699_at	At5g04250	Cysteine proteinases superfamily protein	1.90447	0.760137	-0.323958	-0.271175	-0.161255	0.0187939	1.19443	0.229017	-0.590772	0.982329	-0.461062	0.315602	0.0746887	0.38201	0.0243309	-0.0863939	0.379949	1.10645	1.34312	0.0571214	0.0611576	-0.340749	1.12922	0.691589	1.33379	2.00945	1.82201
260893_at	At1g29180	Cysteine/Histidine-rich C1 domain family protein	-0.564365	-0.383954	-0.648312	-0.888412	-0.20717	-0.293753	0.115719	-0.197357	-0.240846	-0.342707	0.0866918	-0.112572	0.0170629	0.079283	-0.471418	-0.140138	-0.998869	-0.0631718	0.985222	-0.146029	-0.0804349	-0.151826	-0.258167	0.00350466	-0.189644	-0.228526	-0.540972
256162_at	At1g55390	Cysteine/Histidine-rich C1 domain family protein	-0.156011	0.0308835	-0.0562219	-0.172015	-0.0986519	-0.438949	0.302609	-0.17933	-0.335239	0.1275	-0.448048	0.247273	-0.406946	-0.196279	-0.400115	-0.538275	-0.484406	-0.373503	2.02894	-0.157001	0.0534131	-0.27165	-0.273737	-0.14819	0.111555	0.154252	-0.0958569
264282_at	At1g61840	Cysteine/Histidine-rich C1 domain family protein	-0.0565063	0.0730099	0.0939195	0.108165	0.60289	0.466903	-0.328555	-0.115927	-0.165134	0.0915895	-0.449283	0.314226	-0.127589	-0.0828864	-0.364683	-0.164709	-0.457399	-0.628883	2.20648	0.00392108	0.0809144	-0.144082	-0.00316922	-0.235789	0.219935	-1.04252	-0.523321
256360_at	At1g66440	Cysteine/Histidine-rich C1 domain family protein	0.396234	0.123399	-0.0400505	-0.840367	0.107418	-0.987409	0.52734	0.525208	0.106533	-0.217462	0.415152	0.0557585	-0.00413931	0.210059	-0.270571	0.138804	-0.523632	0.981099	1.36077	-0.0453693	-0.568676	-0.235836	0.12059	0.0627507	0.0748799	0.542257	0.296899
267215_at	At2g02630	Cysteine/Histidine-rich C1 domain family protein	-0.37441	-0.610313	-0.300102	-0.707092	-0.229291	-0.181252	0.309116	0.313642	0.505749	-0.0910255	-0.576357	0.409286	-0.131517	-0.431926	-0.752955	-0.651522	-1.15065	-0.528985	1.77603	-0.277846	-0.368645	-0.129932	-0.235961	-0.177347	-0.270841	-0.57035	-0.600168
267240_at	At2g02680	Cysteine/Histidine-rich C1 domain family protein	-0.334122	-0.400558	0.303208	0.067226	0.305177	0.192275	-0.00453279	0.261735	-0.0871408	0.15968	-0.224508	0.353931	-0.336469	-0.13205	-0.806882	-1.2117	-1.01693	-0.305393	2.08185	0.120698	-0.414284	-0.138295	-0.0384618	0.0664983	-0.0426698	-0.0750903	-0.216874
265543_at	At2g28270	Cysteine/Histidine-rich C1 domain family protein	0.054066	0.0900284	0.059663	-0.374469	-0.198457	0.521176	0.495283	0.175415	0.644348	-0.19998	0.00162723	-0.310617	-0.157174	-0.626845	0.0136482	0.109633	0.317513	-0.212561	-0.105347	0.10624	0.151875	-0.161461	0.439611	1.35274	0.296174	0.337474	-0.0163187
266085_at	At2g37800	Cysteine/Histidine-rich C1 domain family protein	-0.109106	0.00139011	0.726882	0.0142247	0.366776	-0.043061	-0.192597	-0.132864	-0.192749	-0.0583425	-0.890126	0.013909	-0.0534228	-0.271703	0.00439134	-0.149418	-0.166254	-0.215326	-0.0942151	0.252828	0.0845137	0.032196	1.29197	0.931557	0.322187	0.195641	-0.00935095
266084_at	At2g37810	Cysteine/Histidine-rich C1 domain family protein	-0.182635	0.00974984	-0.219209	-0.250729	-0.0700793	-0.345909	0.0717796	0.135185	-0.475528	0.0824757	-0.140565	0.0686165	-0.407562	-0.130339	-0.0319267	-0.172779	0.0739424	-0.28077	-0.0039867	-0.0998908	0.270698	0.0454008	1.13977	0.496848	0.273359	0.474554	0.252552
267385_at	At2g44380	Cysteine/Histidine-rich C1 domain family protein	-1.17593	-0.565834	0.44806	-0.0280972	0.307797	0.0231623	0.567576	0.160962	-0.549106	-0.154419	1.84716	-0.621736	-0.0283689	0.92258	0.251765	-0.491852	0.0726596	-0.236929	0.327718	0.503428	0.185543	0.584226	0.635185	0.591082	0.513498	0.000496677	-0.42633
259260_at	At3g11370	Cysteine/Histidine-rich C1 domain family protein	-0.675384	-0.0634698	0.546279	-0.242328	0.441065	-0.891222	0.359435	0.432983	-0.127242	0.240144	0.193996	0.286754	-0.187583	-0.636093	-0.606543	-0.237102	-0.721822	-0.423314	2.50153	-0.0398578	-0.253278	-0.0452081	-0.235688	0.0886766	0.193756	-0.0442892	-0.325885
259261_at	At3g11390	Cysteine/Histidine-rich C1 domain family protein	-0.0544517	-0.115833	0.296632	0.0297913	-0.243035	0.86372	-0.26086	0.254481	0.528177	-0.350607	-0.49626	0.100924	-0.649632	-0.512024	-0.564006	-0.3417	-0.552598	-0.444032	1.24993	-0.158654	-0.0613325	-0.327994	-0.236045	-0.0687948	-0.277685	0.343078	-0.236463
252497_at	At3g46800	Cysteine/Histidine-rich C1 domain family protein	-0.178436	-0.248499	-0.112383	0.271655	-0.00123091	1.60093	-0.190137	-0.531244	-0.105521	0.219983	-0.637272	0.109129	0.0687909	-0.703534	-0.207638	-0.171519	0.0846583	-0.193318	0.148403	-0.0659626	-0.0180828	0.0864709	-0.621293	-0.580426	0.121347	-0.837355	-0.132149
251501_at	At3g59120	Cysteine/Histidine-rich C1 domain family protein	0.120011	0.112276	0.50015	0.219579	0.426839	0.744433	0.791668	0.296754	0.301953	-0.164006	-0.156938	-0.00136066	-0.478805	-0.021314	-0.0339243	-0.0328385	-0.240192	-0.026644	1.17982	-0.128319	-0.0281789	-0.097097	-0.114672	0.143384	-0.0405711	0.117768	-0.205547
255484_at	At4g02540	Cysteine/Histidine-rich C1 domain family protein	-0.24631	-0.312716	-0.187743	-0.699728	-0.211552	0.270185	-0.143932	0.176437	-0.4895	0.285116	0.429978	0.28706	-0.301729	-0.175617	-0.458748	0.079517	-0.601162	0.134515	1.01507	-0.273527	0.10534	0.00469514	-0.21424	0.00634174	-0.138609	-0.333032	-0.107049
245586_at	At4g14980	Cysteine/Histidine-rich C1 domain family protein	-0.300768	-0.301419	0.0602582	0.00517205	-0.192365	-0.349179	0.464434	0.274536	0.100375	0.576781	0.135759	0.12414	0.237134	0.269011	-0.978516	-0.430077	-1.00166	-0.575241	-0.263003	-0.161027	-0.351379	0.265515	0.203644	0.0876202	-0.543703	-0.517702	-0.0726622
249364_at	At5g40590	Cysteine/Histidine-rich C1 domain family protein	-0.804877	-2.83913	-0.530627	-0.290924	-0.370999	-0.67764	0.351788	0.874436	-1.10509	-0.658413	0.874901	0.596929	0.361542	0.89398	0.421981	-0.527983	0.273823	-0.374575	-0.726786	0.416154	-0.952309	0.0403757	-0.442949	-0.94695	-0.287262	-1.66716	-0.333816
249166_at	At5g42840	Cysteine/Histidine-rich C1 domain family protein	0.983662	1.18238	0.528615	0.14017	0.238922	0.222382	1.0493	-0.00804686	0.239408	0.2092	-0.0766428	-0.146898	0.211068	-0.346067	-0.0549244	-0.263996	0.0618627	0.672958	1.27841	0.23798	0.123304	0.328491	1.39043	1.3646	1.44783	1.28484	0.575154
249186_at	At5g43040	Cysteine/Histidine-rich C1 domain family protein	0.0626966	0.173804	-0.120032	-0.0413944	0.273624	0.0655351	0.255688	-0.0159531	-0.0256464	0.131906	-0.155129	0.462021	-0.33224	-0.560698	-0.593829	-0.96903	-1.04119	-0.449981	0.901909	-0.310835	-0.119324	-0.0872594	-0.0604997	-0.0362371	-0.767366	0.352561	-0.433341
247674_at	At5g59930	Cysteine/Histidine-rich C1 domain family protein	1.56681	0.917511	1.6583	1.06638	1.54534	0.0442138	0.882427	1.21798	4.1406e-05	0.544743	0.908837	-0.263956	-0.273016	0.158002	0.293738	0.506353	0.47634	1.40053	2.01546	0.0708617	0.32788	-0.0462047	1.26001	1.3438	1.42021	2.03101	1.09796
248692_s_at	At4g15070	Cysteine/Histidine-rich C1 domain family protein Cysteine/Histidine-rich C1 domain family protein	-0.122837	0.202753	-0.297655	-0.483543	0.0974292	-0.280941	-0.00725042	-0.182395	0.280201	0.0540621	-0.206069	0.00941673	0.123761	0.254807	0.0320845	0.00445594	-0.887562	0.614042	0.0824985	-0.207947	-0.16725	0.135575	0.24424	0.86293	0.303126	0.00494785	-0.413521
251043_s_at	At5g02330	Cysteine/Histidine-rich C1 domain family protein Cysteine/Histidine-rich C1 domain family protein	0.099357	0.0496319	-0.00856683	-0.0278349	-0.111308	0.225258	0.0328548	0.034533	-0.173029	-0.0257849	-0.476129	-0.00559092	0.0181835	0.12258	0.121764	-0.0219966	0.16254	0.0959635	0.0169436	0.0247653	-0.108253	-0.05014	1.09865	0.495048	0.0621514	0.0089612	0.0413524
245060_at	At2g39770	CYT1_EMB101_GMP1_SOZ1_VTC1__Glucose-1-phosphate adenylyltransferase family protein	-0.196373	-0.301104	0.0276375	0.0737372	-0.193215	0.0565912	-0.156357	-0.0995368	-0.50216	0.235663	0.982768	0.376875	-0.282856	-0.216239	-0.836081	-1.3246	-0.690549	0.249557	-0.0499977	0.0891506	-0.00241205	0.123276	-0.0522034	-0.189341	-0.369607	-0.475401	0.167413
255011_at	At4g10040	CYTC-2__cytochrome c-2	0.127425	0.63645	-0.6658	-0.00641789	-0.577387	-0.702257	0.280083	0.788716	-0.491951	0.0101167	1.71415	-0.506631	-0.00265479	0.0716519	-0.0055892	-0.314949	-0.310664	0.0734779	0.310612	0.303725	-0.197726	-0.204055	0.512866	1.04523	0.496763	0.461867	0.151195
245044_at	At2g26500	cytochrome b6f complex subunit (petM), putative	-0.194341	-0.0486945	0.10364	0.206131	0.297011	-0.07439	-2.9851	0.229285	0.286197	-0.045079	1.67106	-0.900403	-0.218301	-0.140988	-0.150952	-0.00570112	1.7137	0.340272	-0.140283	0.00883886	0.21275	0.762617	0.113377	0.398691	-0.678442	-0.438546	-0.433135
245728_at	At1g73340	Cytochrome P450 superfamily protein	0.0842496	-0.532843	0.023774	-0.207415	-0.357247	-0.131789	0.224304	0.293825	-0.423575	-0.236629	0.181678	-0.0107009	0.00461461	-0.120649	0.186433	0.357421	0.135369	0.318459	1.89904	0.193083	-0.015215	0.295444	0.00807362	0.0447394	0.133729	0.796116	0.128708
266154_at	At2g12190	Cytochrome P450 superfamily protein	0.164167	0.276556	0.507701	0.286843	0.141279	2.01661	-0.439782	-0.935859	2.18205	-1.65941	-0.937583	0.408796	-0.681105	-0.119179	-0.0199778	0.388764	0.0951598	-0.618291	0.159271	-0.33905	0.257135	-0.00963857	-0.158674	-0.092873	-0.0368157	-0.021636	0.437106
250576_at	At5g08250	Cytochrome P450 superfamily protein	1.91198	0.84567	-0.0874883	-0.368913	-0.365642	0.593262	0.155359	-0.198064	-0.498896	-0.022056	-0.0318031	0.150813	-0.308326	0.114078	-0.130484	-0.167589	0.162394	0.53634	1.17505	0.440442	0.46845	0.204406	0.513382	-0.804754	0.577109	0.956419	1.61056
251290_at	At3g61850	DAG1__Dof-type zinc finger DNA-binding family protein	0.873646	-0.275733	-0.116675	0.126553	-0.266684	-0.547648	0.0795765	0.163999	0.0270762	0.240014	-0.263451	0.517812	0.110066	-0.320729	-0.233396	-0.489088	0.135735	0.95728	0.789479	0.370507	-0.1791	0.0163103	0.879733	0.694317	0.920341	0.437241	0.603372
247071_at	At5g66640	DAR3__DA1-related protein 3	-0.0357355	0.191878	0.197801	0.0403483	0.659018	-0.459232	0.423295	0.731722	-0.144635	1.44629	0.0924318	0.101926	0.197141	0.11941	-0.156254	0.244478	0.00441738	0.264454	0.518932	0.139603	0.0179095	-0.140662	0.0619841	0.171037	0.0391977	-0.300763	0.221083
266712_at	At2g46750	D-arabinono-1,4-lactone oxidase family protein	0.461392	-0.411056	0.343593	-0.0918467	0.232508	-0.0422539	0.0767242	-0.0829379	0.328274	-0.259696	0.219811	-0.244359	-0.51518	0.414278	0.21298	0.307965	0.577393	-0.354371	0.0502773	0.0761141	0.304703	1.0335	-0.160435	-0.410737	-0.536721	-1.60616	0.270078
264219_at	At1g60420	DC1 domain-containing protein	0.0638406	0.140317	0.460589	0.0267092	0.484053	0.491179	0.264883	0.192476	0.0201722	0.433357	1.33854	0.127086	0.0323608	0.0961095	-0.0962163	-0.0513834	0.176377	0.114679	0.0527266	0.169769	0.0539804	0.0745169	0.414644	0.935999	0.237128	-0.111996	0.019287
255533_at	At4g02180	DC1 domain-containing protein	0.107247	-0.0791158	0.168808	0.0348046	0.089965	-0.0764468	0.741472	-0.17387	-0.646753	-0.463854	-0.294621	0.0975973	-0.629908	-0.395491	-0.471271	-0.119997	-0.655138	0.159025	0.968339	-0.246567	-0.0333917	0.0574902	0.26858	0.398113	-0.230354	-0.0591194	-0.0753518
250943_at	At5g03360	DC1 domain-containing protein	-0.0482281	0.0974587	-0.541546	-0.253825	-0.0015889	-0.241505	0.237889	-0.0525178	-0.0238343	0.0100783	-0.122232	0.0367487	0.07528	-0.423147	-0.129463	0.320626	0.0904536	-0.131158	0.0710745	0.0419081	0.117946	-0.0143534	0.755197	1.13143	0.406475	0.187595	-0.0377542
265147_at	At1g51380	DEA(D/H)-box RNA helicase family protein	0.154114	0.315347	-0.168183	-0.371746	-0.418918	-0.144869	0.335228	0.340098	0.241599	0.233209	0.421703	-0.00878226	0.262293	0.0292427	0.623115	-0.131157	-0.076291	0.411848	-0.183341	-0.168714	-0.371774	0.239276	-0.151157	-0.33948	1.11821	0.338827	-0.230846
258130_at	At3g24510	Defensin-like (DEFL) family protein	0.384945	0.100647	0.023969	-0.131086	0.200948	-0.89145	0.0495703	-0.0191864	-0.00308537	-0.158999	-0.768898	-0.0632211	-1.68515	0.0278019	0.272246	0.256345	0.139943	-0.110741	0.0834228	-0.0748992	0.153211	-0.00925101	0.0643153	0.0396799	-0.289703	-0.0549889	-0.241372
252988_at	At4g38410	Dehydrin family protein	0.168339	-0.701822	-0.537262	-0.503746	-0.39348	-0.519892	-0.618514	-0.236916	-0.289271	-0.977371	0.0607315	-0.167825	-0.181231	-0.101739	-0.0556786	-0.065191	0.0719575	0.286659	0.109865	0.264302	-0.0710658	0.416092	-0.777736	-0.260519	-0.735255	-1.26536	-0.0527833
245399_at	At4g17340	DELTA-TIP2_TIP2;2__tonoplast intrinsic protein 2;2	-0.0945969	0.253669	0.000479735	-0.595511	-0.0500048	0.0961694	1.45298	0.419184	0.199533	0.304899	1.6772	-0.667792	0.700702	0.543785	1.06764	0.034476	1.8932	-0.617581	-0.070187	0.0392328	0.336243	0.530451	-0.0857606	0.157188	0.0280421	0.955297	0.106322
247323_at	At5g64170	dentin sialophosphoprotein-related	0.00925614	-0.0447669	0.0193526	0.0410676	0.184121	-0.850532	0.19443	0.188182	-0.311535	0.151194	0.275829	0.205128	0.0820586	0.0580393	0.017926	0.0488133	-0.00922857	0.404162	-0.1233	0.108045	-0.457862	-0.054254	0.17014	-1.57456	0.383774	0.435114	-0.068573
253333_at	At4g33510	DHS2__3-deoxy-d-arabino-heptulosonate 7-phosphate synthase	-0.0225384	-0.0316374	0.0854594	0.0458164	0.395373	-0.541913	-0.649154	0.0561092	-0.514313	0.309079	0.4232	-0.180768	0.0742888	-0.00415099	-0.0526898	-0.183333	0.165912	0.181181	-0.207305	-0.0471403	0.192122	0.14135	0.508184	0.934886	0.0297697	0.116275	0.040427
258208_at	At3g13930	Dihydrolipoamide acetyltransferase, long form protein	0.43	1.02624	0.126798	-0.292268	0.146063	-0.180811	0.585878	0.513338	-0.221824	1.09675	0.970181	0.0696285	0.629766	0.306521	0.206584	0.459584	0.000237782	0.117941	0.212189	0.121321	-0.180694	-0.149604	0.550606	0.767317	0.758645	1.40871	-0.0271135
246114_at	At5g20250	DIN10_RS6__Raffinose synthase family protein	-0.236436	-0.234859	0.899391	0.409321	0.801842	0.575173	0.413529	0.669721	0.71004	0.70768	0.956545	-0.0650362	-0.325091	-0.100111	-0.335548	0.241885	-0.185699	-0.42211	1.13946	0.144115	0.1296	-0.12479	1.34212	1.12982	0.195612	0.284549	0.273747
252265_at	At3g49620	DIN11__2-oxoglutarate (2OG) and Fe(II)-dependent oxygenase superfamily protein	0.0212189	-0.0623171	0.686639	0.158302	0.168581	-0.147769	0.148575	-0.057056	-0.11184	0.0247958	-0.526406	-0.0687164	-0.0996162	-0.0245036	0.0629491	0.11623	0.0561295	0.0761296	0.924703	-0.0230409	0.0623522	-0.0258105	0.126079	0.100762	-0.118266	-0.0908927	-0.0199538
267411_at	At2g34930	disease resistance family protein / LRR family protein	-0.280495	-0.754325	0.0118195	0.0209033	-0.411385	-0.481745	0.784233	0.78924	-0.471203	0.360887	-0.540108	0.11294	0.126061	-0.337173	0.0499558	0.251029	0.0358558	0.213852	1.1789	0.401414	0.0696475	0.0305226	0.473995	0.0961889	-0.588683	-0.427845	0.100681
264910_at	At1g61100	disease resistance protein (TIR class), putative	0.557268	0.187945	-0.275294	-0.0375376	0.317075	-0.718245	0.0841573	0.436064	-0.276139	0.485758	0.694818	0.157136	0.550437	0.223819	-0.216222	0.19746	-0.0811737	0.476591	1.33837	-0.155953	-0.20644	-0.0644073	-0.0354209	-0.133214	0.399343	0.384739	0.38491
262366_at	At1g72890	Disease resistance protein (TIR-NBS class)	-0.282011	-0.562408	0.369603	1.31514	0.347691	-0.12873	0.66039	0.538976	-0.313877	-0.165037	0.603666	-0.0220508	-0.0225308	0.343954	-0.524208	-0.224812	-0.506466	-0.199315	-1.38811	-0.0620259	-0.109056	-0.521018	-0.236887	-0.223442	-0.230874	-0.29604	-0.407214
263572_at	At2g17060	Disease resistance protein (TIR-NBS-LRR class) family	1.63182	1.57365	0.13754	0.255413	0.334989	0.263495	0.132415	-0.0211351	0.376619	0.149455	-0.248568	-0.0113584	0.385682	0.350168	-0.0341459	0.6491	0.0959385	0.83467	1.36278	0.146437	-0.0164907	-0.491657	0.916931	0.930956	1.10748	1.48878	0.857787
254905_at	At4g11170	Disease resistance protein (TIR-NBS-LRR class) family	0.0738086	-0.192676	0.1102	1.62584	0.468202	0.574374	-0.100569	-0.107771	0.335446	0.164045	-0.349262	0.136468	0.283429	-0.221694	0.1762	0.114582	-0.0307853	-0.483041	-1.01074	0.010064	-0.125228	0.0858221	-0.154865	-0.00921487	0.00853852	0.43686	0.231438
245454_at	At4g16920	Disease resistance protein (TIR-NBS-LRR class) family	0.583933	0.321417	0.737754	1.97644	1.93595	-0.19728	0.250905	-0.51867	0.300127	0.234371	0.0833059	0.0907467	0.491791	0.370385	0.0163711	0.484355	-0.164987	0.230931	-0.061484	0.259056	0.229588	-0.197236	0.884035	1.65615	0.0617895	0.846316	-0.267457
249903_at	At5g22690	Disease resistance protein (TIR-NBS-LRR class) family	-0.059407	-0.238375	-0.241695	-0.152422	-0.379006	0.280451	-0.264454	-0.086291	0.346673	0.136209	-0.925133	-0.0399034	-0.300572	-0.147141	-0.0721721	0.119457	0.0709688	-0.265742	1.0925	-0.105959	-0.147324	0.0871518	-0.0949297	0.0463549	0.139558	-0.220281	-0.131242
248416_at	At5g51630	Disease resistance protein (TIR-NBS-LRR class) family	0.00266114	0.13576	0.217509	0.569133	0.231544	0.450709	0.401358	-0.164411	-0.0199806	0.325369	-0.101857	0.453011	-0.0288967	0.533115	-0.178287	0.387922	-0.248273	0.109351	0.90913	-0.249869	-0.0110149	-0.148668	0.420262	1.41125	-0.115977	0.466639	-0.266359
263571_at	At2g17050	disease resistance protein (TIR-NBS-LRR class), putative	0.0371496	0.708458	-0.03021	0.363965	0.264252	0.247834	0.459625	0.182573	0.417644	0.124424	-0.332708	0.375482	0.159199	0.176506	0.0772602	0.153733	-0.615565	0.724667	0.231053	-0.0426006	-0.0243541	-0.176984	0.585656	0.855987	0.824149	0.485475	0.124397
262325_at	At1g64160	Disease resistance-responsive (dirigent-like protein) family protein	0.298006	-0.541829	0.637202	-0.622888	-0.282945	-0.304814	-0.149531	0.783559	0.201371	0.640349	2.40486	0.416569	-0.204032	0.126412	0.413669	-0.20129	0.174165	0.203317	0.734091	0.441391	0.147762	-0.0461177	0.170772	1.10824	0.0623409	-2.67507	0.344353
264010_at	At2g21100	Disease resistance-responsive (dirigent-like protein) family protein	-0.0168054	-0.0337516	-0.652041	-0.518673	-0.76036	-0.37676	-0.7422	-0.23659	-1.34441	-0.701738	0.253203	-0.486961	0.0309154	0.174854	0.142225	0.287195	0.0449367	0.0466633	-0.0069202	0.0298945	-0.0940811	-0.118069	-0.335593	-1.00452	-0.598958	0.093907	-0.309402
254907_at	At4g11190	Disease resistance-responsive (dirigent-like protein) family protein	-0.0324141	-0.31862	0.100522	-0.294305	-0.399386	0.169065	-0.304333	-0.203187	-0.278205	-0.452028	-0.0376055	-0.415907	0.888264	-1.03894	0.616958	-1.55357	-0.46159	-0.43984	-0.0726244	0.103159	0.259513	0.819145	-0.331949	0.414583	-0.380989	0.422476	-0.370405
254909_at	At4g11210	Disease resistance-responsive (dirigent-like protein) family protein	0.166724	-0.220078	-0.491468	-0.378936	-0.120641	0.483828	-0.162504	0.421567	-0.0213092	-0.0813984	0.623715	0.214483	0.578644	0.245213	0.633352	0.255097	1.08014	-0.708788	-0.20874	0.130012	0.0426955	0.537897	-0.211007	-0.428351	0.0997366	1.33031	-0.17423
250278_at	At5g12860	DiT1__dicarboxylate transporter 1	2.09363	1.39785	0.986401	0.931501	1.0431	0.130048	0.76906	0.451674	0.502413	1.07176	1.12819	-0.222516	0.188904	0.188626	-0.0402498	0.559517	0.735022	0.733173	1.61333	0.0659479	-0.13766	-0.0473674	1.07717	0.656976	1.54127	1.83425	1.38396
256306_at	At1g30370	DLAH__alpha/beta-Hydrolases superfamily protein	-1.52289	-0.155827	0.18597	0.545395	0.435014	-0.00883323	0.186525	0.00851208	-0.581383	0.892745	0.29722	-0.412331	0.163616	0.150109	0.0821353	-0.14729	0.0428806	0.041698	-1.03903	0.242839	0.128651	-0.643391	-0.829253	-0.209756	-0.368709	-0.247833	-0.265045
264279_s_at	At1g78820	D-mannose binding lectin protein with Apple-like carbohydrate-binding domain Curculin-like (mannose-binding) lectin family protein	-0.248702	-0.286594	1.03436	0.474308	1.46829	-0.857435	-0.244565	1.0708	-0.406038	0.740402	1.51985	-0.168006	-1.49481	0.0658345	-1.13272	-0.0480191	0.690201	0.62075	0.868355	0.146347	0.742953	0.668217	0.591995	0.851202	0.114806	0.334412	0.0934322
257701_at	At3g12710	DNA glycosylase superfamily protein	-0.33071	-0.464496	-0.09029	0.186793	0.307424	-0.424252	0.685038	0.185382	0.127257	-0.0303378	-0.0723994	0.019513	-0.267364	-0.320021	-0.0421126	-0.960804	-0.24644	-0.536525	-0.230449	-0.0993086	0.0040584	0.18636	-0.887368	-0.551619	-0.54294	-0.358661	-0.678409
259834_at	At1g69570	Dof-type zinc finger DNA-binding family protein	-0.254408	-0.369583	-0.338842	-0.633318	-0.477503	0.77757	-0.496013	-0.153333	-0.234183	0.269403	-0.631382	0.268951	0.334699	-0.123537	-0.357984	0.0235977	-0.290231	-0.0358447	0.162321	0.145834	0.0182185	-0.26997	0.193452	-1.40644	-0.267317	-0.133326	-0.13687
255651_at	At4g00940	Dof-type zinc finger DNA-binding family protein	0.794789	0.552134	0.187157	0.474167	0.694001	0.231448	0.228292	0.50774	-0.00821181	-0.076236	-0.697174	0.2134	-0.273402	0.184162	-0.0219209	0.079739	0.215268	1.22838	1.50181	-0.0738929	0.143772	-0.0282356	0.810127	0.390638	0.7425	1.14875	0.835092
264989_at	At1g27200	Domain of unknown function (DUF23)	-0.634882	-0.41018	-0.356415	-0.641478	-0.416066	-0.371628	-0.139354	-0.237185	-0.610591	0.170708	0.0720302	0.573189	-0.0967484	0.313658	-0.237597	-0.957405	-0.560596	-0.0637622	-0.262584	-0.229785	-0.192412	-0.390935	-0.781801	-0.715258	-0.919293	-0.420867	-0.129249
249011_at	At5g44670	Domain of unknown function (DUF23)	-0.497022	-0.603636	-0.367074	-0.45931	-0.000761171	-0.241162	0.450883	-0.176781	-0.742521	-0.210518	0.4571	0.53357	0.284488	0.372551	0.150214	-0.261939	-0.467465	0.247239	-0.884696	-0.177294	-0.171882	-0.280529	-0.534699	-0.816538	-0.522363	-0.345023	-0.665334
264543_at	At1g55790	Domain of unknown function (DUF2431)	-0.615625	-0.621155	-0.738371	0.765908	-0.128112	-0.357341	0.0642401	0.563347	0.49465	-0.0157411	0.236972	0.356145	0.143177	0.245409	-0.33259	-0.756232	-0.625696	-0.495874	-1.62325	-0.13194	-0.320553	-0.212437	-1.94178	-2.70071	-1.02474	-1.81467	-0.490782
267461_at	At2g33830	Dormancy/auxin associated family protein	-0.208928	-1.67699	0.239428	-0.377093	0.0395527	1.0893	-0.31095	0.87507	-0.0837495	0.0760179	0.486337	-0.633744	-0.977897	0.100461	-0.424677	0.475391	0.426148	-0.256366	-0.119451	0.212698	0.343986	-0.0959338	-0.534525	0.616921	-1.1013	-0.597635	0.584473
250781_at	At5g05410	DREB2_DREB2A__DRE-binding protein 2A	-0.668959	0.265641	0.125308	0.245804	0.101826	0.0235138	0.329009	0.183072	-0.65337	0.768835	0.245213	0.155799	-0.636051	-0.344658	-0.922104	-0.349649	-0.511095	0.0667465	0.951094	0.065868	0.325318	-0.0973794	0.930867	1.67646	0.0828928	0.477152	-0.0177442
260856_at	At1g21910	DREB26__Integrase-type DNA-binding superfamily protein	-0.678104	0.0378969	0.0991144	0.361194	-0.0920186	-1.02271	0.365253	0.149307	-0.466052	0.115285	-0.614504	-0.0863612	0.311145	-0.362843	-0.839871	-0.683576	-0.989235	-0.228701	2.3876	0.359102	-0.0325104	-0.0948449	-0.129775	0.303538	-0.448935	-0.681126	-0.568846
253195_at	At4g35420	DRL1_TKPR1__dihydroflavonol 4-reductase-like1	-0.109183	-0.250709	-0.0465235	-0.0293815	-0.0974372	0.450479	-0.531821	-0.18801	-0.318174	0.118753	-0.569457	-0.362676	-0.124485	-0.0190662	0.110929	0.183801	0.0914381	0.243023	-0.0356029	0.268405	-0.0707022	-0.017806	-0.280682	-0.826332	-0.132462	-0.235022	-0.632776
245668_at	At1g28330	DRM1_DYL1__dormancy-associated protein-like 1	-0.346804	-1.26217	-0.21698	-0.709971	-0.455821	0.576529	-0.484798	-0.446397	-0.190849	-0.721457	0.835602	-0.343647	-0.43726	0.232064	-0.4238	-0.854357	-0.0108006	-0.258046	-0.466129	0.074916	0.251285	-0.227384	-0.143977	0.656889	-1.0992	-0.499978	0.336587
255886_at	At1g20340	DRT112_PETE2__Cupredoxin superfamily protein	-0.33295	0.126092	0.481125	0.90037	1.42788	-0.0314105	-4.09769	0.54025	-0.62518	-0.439599	1.85646	-1.0905	0.590351	0.0877285	0.275075	0.457033	2.08569	0.199195	0.240761	0.389362	0.567046	1.21452	-0.0513333	0.0766568	-0.558109	-0.334838	-1.10321
256255_at	At3g11280	Duplicated homeodomain-like superfamily protein	-0.171353	0.477317	0.651479	0.0483274	0.383598	0.0900498	-0.679162	0.383183	-0.114982	0.552782	0.731951	-0.0897641	-0.052742	0.0764404	0.0911753	0.335524	0.077972	0.122569	0.175183	0.528063	0.139531	-0.101304	0.869802	0.312685	0.544566	0.287627	-0.322748
267591_at	At2g39705	DVL11_RTFL8__ROTUNDIFOLIA like 8	-0.966663	-0.572994	-0.135005	-0.630732	-0.00047524	-1.04612	0.187541	0.493105	-0.19412	0.261345	0.79467	-0.194311	0.391837	0.239859	-0.0225074	0.433106	-0.426302	-0.28143	-0.922199	-0.146813	-0.0543379	0.0137465	0.0398668	0.117571	-0.643549	-0.00793655	-0.213582
247704_at	At5g59510	DVL18_RTFL5__ROTUNDIFOLIA like 5	-0.0943657	-0.317478	-0.185788	0.114948	-0.201165	-0.596462	0.555289	0.0439824	0.831809	0.141918	-0.0539414	0.317924	0.143646	-0.169751	-0.105118	-0.404435	-0.648457	0.112417	0.0843992	0.796762	-0.350639	-0.139289	-0.0459622	-0.251291	-0.0280027	0.350923	-0.0286676
256073_at	At1g18100	E12A11_MFT__PEBP (phosphatidylethanolamine-binding protein) family protein	-0.157895	-0.495529	-0.664317	-0.893464	-0.623121	0.399894	0.0488058	0.179991	0.51102	-0.136535	-0.472538	0.613234	-0.160099	0.356653	-0.0234054	0.0756591	0.403412	-0.419949	-0.630912	-0.0905193	0.0338631	0.0249667	-0.455567	-0.154747	-0.574379	-1.79088	0.405804
254805_at	At4g12480	EARLI1_pEARLI 1__Bifunctional inhibitor/lipid-transfer protein/seed storage 2S albumin superfamily protein	0.733075	0.0429038	0.164419	-0.0877523	-0.148618	-1.81622	-1.62998	0.125742	-0.430145	-0.664188	0.05445	-0.398045	-0.0569822	0.276454	-0.0866814	-0.220204	0.9257	-0.0514104	0.235475	0.0631083	-0.679943	-0.167267	-0.167258	-0.0954152	-0.322684	-0.632994	0.427848
254756_at	At4g13235	EDA21__embryo sac development arrest 21	-0.266535	0.545471	-0.177445	-0.241257	-0.115887	-0.0664259	-0.0734447	0.0324778	-0.663333	0.1241	0.820221	-0.377417	0.118697	0.292194	0.00160027	-0.688845	-0.677137	0.235467	-0.0949267	0.180403	0.0671254	0.564569	0.0996587	0.145618	-0.158709	-0.571395	-0.403277
253414_at	At4g33050	EDA39__calmodulin-binding family protein	0.00490305	-0.483382	0.140093	0.81422	0.478268	-0.0516785	-1.11061	0.0735936	-1.09887	-0.392151	0.202862	0.2877	0.0590189	0.536237	0.646057	0.552473	0.293396	0.094317	0.0169453	0.3473	0.0406069	-0.452271	-0.75218	-0.355842	-0.762627	-0.708598	-0.0328609
262317_at	At2g48140	EDA4__Bifunctional inhibitor/lipid-transfer protein/seed storage 2S albumin superfamily protein	-0.154393	0.307101	-0.222446	-0.193395	-0.63295	-0.528658	-0.484592	-0.0797785	0.691575	0.0454378	0.216643	-0.362006	-0.547489	0.192526	-0.200404	-0.14821	-0.215985	0.0790195	-0.110124	0.453626	-0.0913457	-0.0305876	-0.156503	-1.02787	-0.209809	0.216828	-0.0209003
255742_at	At1g25560	EDF1_TEM1__AP2/B3 transcription factor family protein	-0.183695	-0.0825638	0.303319	0.380909	0.495229	0.199479	0.562673	0.652979	-0.485668	0.684382	0.699383	-0.452145	-0.00680294	0.130963	-0.0170105	-0.304471	-0.175447	-0.164278	0.461237	0.766819	0.412182	0.269247	0.775861	0.42797	0.167648	0.846589	0.62054
259364_at	At1g13260	EDF4_RAV1__related to ABI3/VP1 1	-0.186403	-0.266464	0.795443	-0.125037	0.152063	0.540366	0.634452	0.167678	-0.667703	0.356086	0.81732	-0.0804615	-0.372203	0.424153	0.381647	-0.306747	0.62591	0.642372	0.518344	0.285373	-0.00193903	0.088826	1.65794	1.15701	-0.249565	1.0008	0.63244
267364_at	At2g40080	ELF4__Protein of unknown function (DUF1313)	-0.273703	-0.162307	-0.490253	-0.526639	-0.349271	0.224507	0.383712	0.32291	-0.525603	0.125651	0.764013	-0.559394	-0.365918	0.142965	-0.789542	-0.606411	-0.363933	0.416912	-0.523617	-0.129533	0.0413095	0.0677875	-0.497708	1.66327	-0.503029	-0.108398	-0.00974759
258321_at	At3g22840	ELIP_ELIP1__Chlorophyll A-B binding family protein	-0.888757	-1.05563	-1.49685	-1.29878	-1.48563	-0.327486	-0.423847	-0.296578	-1.2904	-0.276244	0.699284	-0.324569	0.000868095	0.144644	-0.0404426	0.342116	0.203177	-0.0918186	-1.02368	-0.0265655	-0.325564	0.148038	-0.522729	-1.4642	-0.979573	-0.487036	-0.41138
245306_at	At4g14690	ELIP2__Chlorophyll A-B binding family protein	0.213337	0.0458346	0.0580372	-0.0405937	-0.220061	-0.656678	-1.87164	-0.294347	-0.803403	-0.288192	0.926893	-0.42921	-0.106175	-0.0761906	-0.502443	-0.282085	0.380478	0.293963	0.127872	-0.00503177	-0.10699	0.215557	-0.0523116	-0.363412	-0.567409	0.0775053	0.406963
260814_at	At1g43710	emb1075__Pyridoxal phosphate (PLP)-dependent transferases superfamily protein	2.20473	1.44938	0.677853	0.669634	0.794603	0.155059	0.944081	0.750476	-0.246165	1.46795	0.936248	0.071565	0.151587	0.206842	0.223795	0.606082	0.445419	0.911785	1.55604	0.35754	0.0812034	-0.157391	1.5678	1.28597	1.60599	1.9839	1.26993
264575_at	At1g05190	emb2394__Ribosomal protein L6 family	-0.0132372	-0.0352446	0.255799	-0.039277	0.342719	0.314734	-0.599213	0.167964	0.138721	0.18639	0.326206	-0.397665	0.187391	-0.101878	0.221697	-0.402581	0.844441	-0.120724	-0.0726347	0.1094	0.241718	0.594234	0.0159821	0.135227	-0.0640486	0.264577	-0.374799
247523_at	At5g61410	EMB2728_RPE__D-ribulose-5-phosphate-3-epimerase	0.183699	0.157979	0.175636	0.0244536	0.260044	0.298212	-0.467513	0.0862644	0.237462	0.862383	0.767346	-0.00699054	-0.13024	0.0351621	-0.263912	-0.555831	0.279356	0.220759	0.172568	0.263488	0.258695	-0.115293	0.757335	0.791469	0.941166	1.17781	0.176517
247463_at	At5g62210	Embryo-specific protein 3, (ATS3)	-0.119091	0.382299	-0.67168	-0.200597	-0.829924	0.0568343	-0.788583	0.158694	0.143506	-0.206546	-0.161393	-0.712952	0.665436	-0.406634	0.960608	-0.873662	0.951427	-0.406156	-0.445404	-0.126289	-0.510155	0.55421	-0.287886	-0.414225	-0.504196	-0.860528	0.0811894
258897_at	At3g05730	Encodes a defensin-like (DEFL) family protein.	0.0246083	-0.0540429	-0.0952516	-0.0521726	0.0153348	0.189745	-3.83566	0.751969	-1.41027	-0.0241963	0.619117	-0.484554	-0.325281	0.0482656	-0.0712085	0.0705438	1.25505	-0.0610873	-0.0198622	0.0967902	0.0686864	-0.0465563	-0.0922755	-0.0418195	-0.828232	0.166582	-0.779862
251438_s_at	At3g59930	Encodes a defensin-like (DEFL) family protein. Defensin-like (DEFL) family protein	-0.302616	0.542977	0.633891	0.58722	1.05172	0.446259	0.769578	-0.0111162	-0.425359	-0.15772	1.24827	-0.779007	-0.389339	0.278779	0.205332	0.178914	0.787362	0.541933	0.0282887	0.950079	0.805642	1.51064	-0.11552	0.753484	-0.377772	0.0936337	-0.108234
258593_at	At3g04480	endoribonucleases	-0.208715	-0.0477611	-0.236709	0.0418435	0.129443	-0.0961021	0.184847	0.00462205	-0.1782	0.193534	0.181925	0.293108	0.119795	-0.0208381	-0.180984	-0.387713	-0.405327	0.079497	-0.421098	0.0350606	-0.52233	-0.663314	-0.00326398	-0.537365	0.112717	0.457625	-0.198279
250073_at	At5g17170	ENH1__rubredoxin family protein	-0.217537	-0.0291546	-0.263868	-0.123203	-0.27785	-0.513762	-2.48991	0.124322	-0.608905	-0.19252	0.0048882	-0.0449198	0.0909094	0.0813723	0.0437861	0.188929	1.21866	0.22313	0.142666	-0.120401	0.0802973	0.102832	-0.0175107	-0.00899668	-0.144702	-0.155462	0.158517
260392_at	At1g74030	ENO1__enolase 1	0.754026	1.0378	0.232857	-0.00906811	0.263862	-0.0208298	0.92564	0.55663	-0.265471	1.3268	1.35138	0.069883	0.553557	0.13289	0.324205	0.421601	0.418156	0.09366	0.366105	0.178459	-0.18399	-0.165304	0.618575	0.510856	1.26352	1.63085	0.245292
256537_at	At1g33340	ENTH/ANTH/VHS superfamily protein	-0.0959132	0.636053	1.58645	1.13574	1.57236	0.299308	-0.562743	-0.154375	-0.115063	0.303004	0.0559907	-0.316622	0.135432	-0.0689415	-0.147613	0.191831	0.170866	-0.0924405	-0.450306	0.484139	0.0202306	-0.154542	1.08997	2.73764	-0.107304	0.289164	-0.242988
264794_at	At1g08670	ENTH/VHS family protein	0.299423	0.530046	0.155258	0.204188	0.643863	-0.685741	0.562884	0.0256001	-0.650498	-0.417981	0.18273	-0.216085	0.0745147	-0.0733069	-0.0524084	-0.0539734	-0.170809	0.488549	-0.379974	0.447263	0.229311	0.181051	0.880284	0.799319	0.393056	0.849214	0.500075
247038_at	At5g67160	EPS1__HXXXD-type acyl-transferase family protein	-0.267495	0.0596219	-0.361793	-0.236473	-0.443233	-0.594946	-0.306509	-0.531211	-0.864171	-0.423056	0.72953	0.238978	0.0562805	-0.211525	-0.086653	0.122977	-0.0326697	0.136763	-0.290182	-0.181517	-0.433679	-0.293571	-0.0473955	-0.608011	-0.544809	-1.43455	-0.518192
260628_at	At1g62320	ERD (early-responsive to dehydration stress) family protein	0.187331	0.296358	-0.147619	-0.427272	-0.18859	0.798392	-0.13211	-0.396948	0.0376567	-0.203625	-0.111733	-0.137627	0.0518468	0.321784	0.0618888	-0.255971	0.0498493	-0.221567	0.203065	0.131177	-0.392472	-0.132159	0.93075	0.214233	-0.067004	0.592143	-0.172701
259516_at	At1g20450	ERD10_LTI29_LTI45__Dehydrin family protein	0.106031	0.183517	0.182582	-0.320856	-0.40817	-0.521521	0.827406	0.437348	-0.909577	0.223384	0.400498	-0.150807	0.338773	0.235025	-0.463966	-0.226008	-0.330848	0.208615	0.745022	0.392479	0.131411	-0.0414786	2.02364	0.197513	0.109742	0.605978	0.0106702
264787_at	At2g17840	ERD7__Senescence/dehydration-associated protein-related	-0.13927	-0.206627	-0.0673402	-0.396215	-0.0188972	-0.606491	0.410757	0.198434	-0.503552	0.289013	0.949887	0.163354	0.0316974	0.0507601	-0.152174	-0.440914	-0.263927	0.114198	-0.0468922	0.322001	-0.175342	-0.204451	0.984322	0.161582	-0.0870333	0.209693	-0.313281
247543_at	At5g61600	ERF104__ethylene response factor 104	-0.152373	0.134107	0.575774	0.570152	0.557164	-0.11227	0.0320177	0.705738	-0.701458	0.529207	-0.317706	-0.582791	-0.193868	-0.107952	0.0590677	-0.544828	0.156244	-0.151211	0.930333	0.244552	0.024335	-0.136634	0.317725	0.693358	0.178448	0.511989	0.639883
263174_at	At1g54040	ESP_ESR_TASTY__epithiospecifier protein	0.0380887	-0.107655	0.202816	0.266269	0.040331	0.855342	-0.49545	-0.0686035	0.182796	-0.00559669	-0.472192	-0.00813389	-0.029616	-0.159103	-0.198134	-0.0134885	-0.0132174	-0.505106	0.06941	-0.139977	0.10593	-0.00831997	0.0353259	-0.0390113	-1.58179	0.078589	-0.00474321
257922_at	At3g23150	ETR2__Signal transduction histidine kinase, hybrid-type, ethylene sensor	-0.713003	-0.956682	0.131178	-0.160123	-0.0220128	0.512619	0.0347446	-0.0146402	0.0622534	0.167237	-0.549784	0.246771	0.00208887	-0.461993	-0.999451	-0.354067	-0.898961	-0.101533	-0.31104	-0.422231	-0.225603	-0.124356	0.235564	-0.267487	-0.46563	-1.01868	-0.243498
256525_at	At1g66180	Eukaryotic aspartyl protease family protein	-0.719543	0.198153	-0.233296	-1.07971	-0.37765	0.301208	0.0564273	0.0527359	-0.612092	0.620344	0.476699	0.0729932	0.29366	-0.222873	-0.0974504	-0.432295	-0.577355	-0.0666605	0.955126	-0.00623155	0.169103	0.0670397	-0.118752	-0.281355	-0.0417948	-0.167087	-0.317323
257697_at	At3g12700	Eukaryotic aspartyl protease family protein	0.311316	0.15548	0.20813	1.03317	0.208747	-0.374685	1.09277	0.12812	0.0692432	0.0643184	0.822929	-0.120026	-0.338149	-0.129756	-0.617251	-0.457608	-0.538574	0.324383	1.52604	0.296724	0.315049	-0.241372	0.827999	0.55978	0.23268	-0.155524	0.0393259
245262_at	At4g16563	Eukaryotic aspartyl protease family protein	0.0596664	0.165571	0.0405156	-0.161181	0.252306	-0.231512	-0.111901	0.044383	-0.358869	0.445307	-0.773796	-0.0177363	0.0642741	0.0895011	-0.109403	-0.195686	0.269227	-0.180637	1.3008	-0.136093	0.150984	0.274923	-0.0421212	0.239886	-0.0685815	-0.11111	-0.154458
250446_at	At5g10770	Eukaryotic aspartyl protease family protein	-1.85919	0.158603	-0.535549	-0.679681	0.0963274	-0.115594	-0.395943	-0.19306	0.055623	-0.0462937	0.270218	-0.385865	-0.162463	0.398778	0.290753	-0.144816	-0.472567	-0.109127	-0.836348	0.140465	-0.406968	-0.462905	-0.506932	-1.43294	-0.586248	-0.899172	0.149807
249923_at	At5g19120	Eukaryotic aspartyl protease family protein	2.14635	0.562389	1.67148	0.620085	0.854578	1.19886	0.134307	0.651691	0.28203	1.02025	1.10214	-0.0443599	0.133232	1.21768	2.15518	2.83215	2.59293	2.60745	0.579909	0.416315	0.476043	0.741704	1.4365	1.06434	1.91503	1.77895	1.55858
246616_at	At5g36260	Eukaryotic aspartyl protease family protein	-0.127451	0.0481847	-0.181414	-0.0731711	-0.0156944	-0.458871	-0.0329261	0.111627	0.312036	0.202292	-0.214192	-0.158311	0.213876	0.0277183	0.325434	-0.116154	0.348051	-0.0502928	-0.0582122	-0.197757	-0.333512	-0.677162	0.262594	0.0348969	0.0585887	0.0949026	-0.0288926
249626_at	At5g37540	Eukaryotic aspartyl protease family protein	-1.27271	-0.188142	-0.376915	-0.0153262	0.094736	-0.841914	-0.463768	-0.15922	-1.31086	0.121932	-0.779914	0.358672	0.49316	0.0160532	0.505019	-0.785282	-0.0314376	-0.279176	0.527217	-0.058516	0.144391	0.560958	-0.19134	0.0315173	-1.10218	-0.707206	-0.538818
264365_s_at	At1g03220	Eukaryotic aspartyl protease family protein Eukaryotic aspartyl protease family protein	-0.0418804	0.178653	0.697174	1.28809	0.831351	0.316024	0.365684	0.650799	-0.391534	0.688458	1.60881	0.0130852	-0.644523	0.145882	-0.529339	-0.549009	-0.310664	0.310431	0.329536	0.214939	0.43895	0.454356	0.667137	1.15564	0.594254	0.148116	0.253126
262459_at	At1g50400	Eukaryotic porin family protein	0.919914	0.825792	-0.441804	0.0823561	-0.326133	0.506824	0.581585	0.0657988	0.200861	0.83913	0.154901	-0.0336622	-0.343842	-0.326973	-0.231612	-0.390859	-0.0998739	0.295619	0.436304	-0.296083	-0.150449	-0.092826	0.508271	0.311743	1.19011	2.10088	0.640615
251466_at	At3g59340	Eukaryotic protein of unknown function (DUF914)	-0.101594	-0.593429	0.169977	0.126869	-0.431572	0.541318	0.260127	0.181394	0.202161	-0.102762	-1.18756	-0.192473	-0.274021	-0.199836	0.0202299	-0.649505	0.0185328	0.447635	-0.004353	0.00358075	-0.201904	0.849515	-0.209427	-0.428174	0.0269306	0.315098	-0.31829
245757_at	At1g35140	EXL1_PHI-1__Phosphate-responsive 1 family protein	-0.724677	0.320637	0.421785	0.192824	0.237202	-0.661546	-0.262415	0.155041	-0.305963	0.0429497	-0.563809	-0.157452	-0.358829	-1.03664	-1.26135	-1.83704	-1.79876	0.319834	2.24489	0.0365653	0.229816	0.224917	0.631317	0.000286517	-0.715137	-0.4356	0.254443
247280_at	At5g64260	EXL2__EXORDIUM like 2	-0.579487	-0.845392	0.23352	-0.613548	-0.195691	0.402201	-0.0442905	0.178847	-0.634427	0.327407	0.860421	-0.0799926	-0.936451	-0.121243	-1.02153	-0.562209	-0.817709	-0.169253	0.467968	0.416133	0.432724	0.0835689	-0.440217	-0.23105	-0.457535	-0.359142	-0.203786
263421_at	At2g17230	EXL5__EXORDIUM like 5	-0.121679	0.115741	-0.624898	-0.394458	-0.828269	0.0388837	0.0362341	0.0320002	0.366513	0.0637705	-0.381517	-0.172467	-0.410054	-0.740764	-0.895666	-0.950611	-0.857657	-0.0901731	1.52846	0.103156	-0.0968639	0.103558	-0.229105	-0.0249794	-0.110981	-0.345033	-0.244224
255064_at	At4g08950	EXO__Phosphate-responsive 1 family protein	-0.495338	0.148904	-0.652822	-0.947274	-1.11278	-0.418449	-0.0668448	0.0277844	-1.12603	0.340424	0.894421	-0.237337	-0.483439	-0.311379	-1.10913	-0.746831	-1.55076	-0.242174	2.45992	0.273967	-0.00913383	-0.0282785	-0.761457	-0.285553	-0.170441	-0.730818	-0.203347
265728_at	At2g31990	Exostosin family protein	-0.563441	-0.131419	-0.0568385	0.0893732	0.126541	-0.717622	0.708214	0.370306	-0.107801	0.367446	-0.364659	0.100526	0.273849	0.0176312	0.0495217	0.0573644	-0.236058	0.240724	-0.679289	-0.281386	-0.138923	-0.0136762	-0.656835	-0.138014	-0.344564	-0.362651	-0.0984978
257670_at	At3g20340	Expression of the gene is downregulated in the presence of paraquat, an inducer of photoxidative stress.	-1.29841	-1.21315	-0.166202	-0.645456	-0.261313	0.150523	2.35391	0.674589	0.192684	0.828349	0.213852	-0.257499	0.373975	-0.193571	-0.279877	-0.489574	-1.02397	-0.015033	0.500925	-0.0765541	-0.151182	0.0685521	-0.573884	-0.720926	-0.301206	-0.0149568	-0.201725
261261_at	At1g26730	EXS (ERD1/XPR1/SYG1) family protein	0.416333	-0.0696715	-0.0229483	-0.00120575	-0.465105	-0.617991	0.166241	-0.376749	-0.385592	0.170984	-0.437923	0.676775	-0.0960118	-0.35496	-0.404104	0.0637181	-0.47778	0.283458	0.725452	-0.111946	-0.02552	0.00703061	-0.146914	-0.0446577	-0.191851	-1.60455	0.0640303
259546_at	At1g35350	EXS (ERD1/XPR1/SYG1) family protein	-0.421411	-0.472702	-0.210647	-0.422046	-0.220351	-0.218707	-0.351134	-0.375264	-0.415291	0.0173571	-0.00949153	0.162006	0.0946441	0.172599	-0.0218854	-0.0305649	0.0432409	0.235085	1.00415	-0.0557393	-0.00244623	0.474714	-0.144819	0.0848812	-0.0037602	0.614315	-0.267727
250683_x_at	At5g06640	EXT10__Proline-rich extensin-like family protein	0.146335	0.0524048	0.119163	0.153478	0.293798	0.896717	-0.159171	0.203235	1.51026	-0.65674	0.381822	0.0209353	0.371642	0.269473	-0.233073	0.141876	0.375255	-0.637126	0.177725	-0.633589	-0.732543	-0.344329	0.396771	0.51422	0.197774	0.917707	-0.196392
246652_at	At5g35190	EXT13__proline-rich extensin-like family protein	-0.0897066	0.466235	-0.0796876	-0.0780659	0.41204	0.0928165	-0.120658	0.0356907	0.50712	-0.486079	1.01385	0.377862	0.830843	0.70352	0.45101	0.333482	0.944011	-1.07993	-0.0889306	-0.457794	-0.706474	-0.385736	0.164887	-0.759422	-0.0727939	1.49306	-0.469195
263552_x_at	At2g24980	EXT6__Proline-rich extensin-like family protein	0.21548	0.130468	0.0413605	0.273629	0.393719	0.372405	0.0993534	-1.15282	2.0797	-0.800903	0.439569	0.137014	0.560051	0.532393	-0.0842477	0.148894	0.224574	-0.724927	0.189195	-0.968581	-0.742361	-0.634473	0.237738	0.432448	0.383182	0.820835	-0.505552
252123_at	At3g51240	F3'H_F3H_TT6__flavanone 3-hydroxylase	-0.239387	0.170957	-0.593579	0.132176	-0.450887	-0.652813	-0.299179	-0.170254	-0.900635	-0.531639	1.01815	-0.423921	-0.0169652	0.295549	0.261908	-0.373678	0.190062	-0.069883	-0.55456	0.365103	-0.276749	-0.110028	-0.132304	-1.99973	-0.575288	-0.58129	-0.107907
252993_at	At4g38540	FAD/NAD(P)-binding oxidoreductase family protein	-0.117743	-0.498116	0.190251	0.209656	-0.144755	-0.739869	-0.366888	0.163348	-0.507709	0.532523	0.691804	0.0588124	-0.336767	0.155942	-0.370849	-0.0138649	-0.181663	0.139307	-0.225223	0.224421	0.205883	-0.218096	-0.670937	-0.438881	-0.295104	-0.494971	-0.0189134
261021_at	At1g26380	FAD-binding Berberine family protein	0.46063	-0.189187	-0.0821583	1.67464	0.272592	-0.0276183	-0.656737	0.216513	0.0508023	-0.0672712	-0.192623	0.0519199	-0.65021	0.654011	0.286122	0.0506268	0.0570329	-0.191749	-0.150339	0.173316	0.063793	0.866263	-0.489571	-0.726212	0.210628	-0.308685	-0.316454
264527_at	At1g30760	FAD-binding Berberine family protein	-0.0232476	-0.166484	0.112101	-0.257557	-0.0207113	0.16682	0.734897	0.227839	-0.572246	-0.436482	0.0892669	0.960019	0.53031	-0.0816379	1.03031	0.0567597	0.555791	-0.140639	0.00405594	0.979581	0.0130291	0.0214521	0.382452	0.259247	0.549599	0.492799	0.259254
254447_at	At4g20860	FAD-binding Berberine family protein	0.411517	0.227039	0.0974923	0.431497	0.176482	-0.375116	0.300859	0.348821	-0.460349	0.466458	1.53992	0.148853	0.546602	0.521081	-0.100539	0.309633	0.0505319	0.389865	0.485596	0.247299	0.0865112	-0.0765765	0.771486	0.560354	0.676714	0.330276	0.189129
249045_at	At5g44380	FAD-binding Berberine family protein	-0.218291	-0.396932	0.22865	0.240385	0.203271	-0.37233	0.380992	1.0933	-0.207638	0.270967	0.62652	-0.0408784	0.229827	0.729158	-0.0555147	0.767397	0.261846	-0.10894	-0.170508	-0.0548812	0.286868	0.631706	-0.306044	0.653548	-0.00671159	-0.466635	0.0759413
249046_at	At5g44400	FAD-binding Berberine family protein	0.0935377	0.18044	0.01698	-0.17247	0.151388	0.51627	-0.443772	-0.820958	-1.29705	0.209783	-0.834915	0.448263	2.10034	-0.617507	0.524983	0.408034	0.465448	-0.312944	0.153051	-0.270045	-0.0666272	-0.0537886	0.203938	-0.476784	-0.304185	-1.86178	0.293357
263216_s_at	At1g30720	FAD-binding Berberine family protein FAD-binding Berberine family protein	0.534429	-1.20486	1.13675	1.01798	1.16596	-0.436804	0.72494	0.525587	-0.295675	0.308949	0.512868	0.318884	-0.788672	0.284118	-0.772919	0.141719	-0.152857	-0.0531992	0.263725	0.209407	0.377124	0.297092	0.320068	0.851473	-0.203278	-0.617876	0.294587
255448_at	At4g02810	FAF1__Protein of unknown function (DUF3049)	-0.025367	1.02543	0.271843	0.380196	0.11963	0.0927008	0.201369	0.524754	0.0708232	-0.0328941	-0.208156	-0.222555	-0.0487623	-0.0111854	0.0570776	-0.0567807	0.227944	-0.110315	-0.277125	0.190116	-0.237725	-0.138637	0.960996	0.820949	0.81473	0.612167	-0.115622
249920_at	At5g19260	FAF3__Protein of unknown function (DUF3049)	1.92592	0.743911	-0.308548	-0.0106579	-0.344402	0.530443	-0.0723424	-0.0895873	0.311613	0.125522	-0.730083	-0.220899	0.215425	0.358741	0.7095	0.49677	0.841618	1.28194	0.121656	-0.250844	-0.879195	-1.13941	1.29934	0.0173723	0.909399	2.43377	1.50342
258560_at	At3g06020	FAF4__Protein of unknown function (DUF3049)	0.396793	1.00763	-1.17714	-0.715312	-0.645452	0.762138	-0.6396	-0.365058	-0.203811	0.551077	-1.40076	-0.0738179	0.760062	-0.104342	-0.0487786	0.179444	-0.505441	0.806723	-0.445213	-0.436556	-1.02152	-1.38625	0.652059	-0.940951	-0.0670008	0.435876	-0.221991
246340_s_at	At3g44860	FAMT__farnesoic acid carboxyl-O-methyltransferase S-adenosyl-L-methionine-dependent methyltransferases superfamily protein	0.0829274	-0.238913	-0.311465	-0.180762	-0.227489	0.0236869	1.99546	0.618747	0.232859	0.396789	0.0800438	0.950243	-0.152414	0.0800276	0.043831	0.0480851	0.134435	-0.0549514	1.91102	-0.0414728	0.123254	0.0454025	0.016932	0.100469	-0.0344421	0.135953	-0.0152283
252638_at	At3g44540	FAR4__fatty acid reductase 4	-0.432266	-0.595466	-0.451077	-0.629991	-0.390736	0.526029	-0.673952	-0.281472	0.83479	0.0534017	-1.03751	0.680136	-0.0661214	0.224851	0.0307008	0.0158882	-0.351263	0.0330634	-0.117762	-0.173063	-0.384456	0.0519456	-0.671652	-0.536637	-1.29948	-1.8649	-0.0717202
261722_at	At1g08510	FATB__fatty acyl-ACP thioesterases B	-0.124376	-0.589901	-0.538972	-0.722403	-1.09775	0.0393439	-0.148166	-0.735157	-0.879935	0.54211	-0.0776685	0.129194	0.0205724	0.45492	0.127357	-0.55473	-0.0476673	-0.244174	0.0566392	0.221156	-0.0757498	-0.0418712	-0.624517	-0.444743	-0.60992	-0.359009	-0.0168976
260950_s_at	At1g06090	Fatty acid desaturase family protein Fatty acid desaturase family protein	0.0404133	0.397478	0.0731549	-0.185203	0.274017	-0.241058	0.0131456	0.895634	0.104595	0.324452	1.01031	0.0294953	0.512578	0.586415	0.61436	0.0933217	0.529025	-0.238459	-0.116791	0.155579	0.201626	0.217376	0.0741616	-0.129165	0.611648	1.86681	-0.780474
267164_at	At2g37700	Fatty acid hydroxylase superfamily	-0.106263	-0.249275	0.0974421	0.264681	0.251046	-1.28625	-0.801784	0.00257197	-0.527045	-0.530415	-0.732989	0.313028	0.349663	-0.0247063	0.611155	0.454074	0.149104	-0.234337	-0.492074	-0.275257	-0.37127	-0.196797	-0.671938	-0.672125	-0.778743	-0.113574	-0.396398
263761_at	At2g21330	FBA1__fructose-bisphosphate aldolase 1	-0.152366	-0.224511	-0.12791	-0.167234	-0.0970312	-0.13561	-3.10403	-0.208723	-0.405006	-0.0282981	0.408828	-0.373224	-0.136617	-0.0664534	-0.0972861	0.0694162	2.23794	-0.164789	0.129631	0.0288327	0.0334021	0.0751762	0.000108322	-0.132817	-0.393656	0.0359455	-0.298981
252929_at	At4g38970	FBA2__fructose-bisphosphate aldolase 2	-0.205632	0.176198	0.188283	0.0420258	0.580565	-0.271907	-3.8276	0.0442538	-0.767075	-0.391084	0.327991	-0.709003	-0.345512	-0.435549	-0.0994182	-0.0674112	2.25447	-0.376576	0.169594	0.0363182	0.18043	0.215001	-0.0539546	0.171799	-0.320132	0.63285	-0.480749
259417_at	At1g02340	FBI1_HFR1_REP1_RSF1__basic helix-loop-helix (bHLH) DNA-binding superfamily protein	-0.893043	-0.912804	0.280779	0.0419456	-0.190627	0.53777	-0.375467	-0.08517	-0.360949	-0.0303712	-0.297482	-0.413869	-0.00992186	0.0349109	-0.16643	0.231358	-0.323364	-0.0802993	0.115042	0.135322	0.15073	0.288411	-0.0681986	-0.135454	-1.49926	-0.920155	-0.0251835
264758_at	At1g61340	F-box family protein	-0.498247	-0.240779	-0.303435	0.141997	-0.191121	0.328996	0.920343	0.39517	-0.667237	0.772012	0.382753	0.526591	-0.0246872	-0.489143	-0.13244	-1.02593	0.169404	0.587472	1.32361	-0.221175	0.108145	0.404271	0.270546	0.423018	-0.126921	0.0714654	-0.0567492
263556_at	At2g16365	F-box family protein	-0.278917	-0.311583	0.453074	0.0570841	0.588316	0.142679	0.583276	0.441866	-0.722886	0.08789	0.0579266	-0.476401	0.15267	0.252246	-0.224509	0.309847	-0.133928	0.122992	0.105339	0.313691	-0.0243585	0.083681	0.644316	1.69997	-0.0952463	-0.353176	0.062868
267116_at	At2g32560	F-box family protein	-0.428007	-1.07783	-0.140433	-0.170649	-0.303246	-1.03326	-1.28501	-0.453774	-0.348408	-1.08157	-1.23958	0.0889415	-0.143565	0.126155	0.274975	-0.408456	0.0755728	-0.176441	-0.228547	0.112947	-0.247617	-0.158789	-1.29072	-1.64757	-2.33871	-2.66467	-0.251226
257530_at	At3g03040	F-box/RNI-like superfamily protein	0.659929	0.399826	0.409778	0.767887	1.13134	1.12388	1.47672	0.779995	0.258172	0.670186	0.67487	0.0711531	0.0342565	-0.184643	-0.119435	-0.687041	0.306366	0.578423	0.749193	0.14627	0.237814	0.25879	0.864079	1.26102	1.32229	1.39586	0.281599
246595_at	At5g14780	FDH__formate dehydrogenase	0.0262731	-0.427842	0.366708	0.0238138	0.326776	-0.616943	-2.83166	-0.691415	-0.757788	0.599784	0.350183	0.241067	-0.0361205	0.346658	0.508179	0.291395	1.36245	-0.521715	-0.0788252	0.175202	0.0828752	-0.0163759	-0.0143578	-0.432232	0.0300519	-0.535993	0.604691
251026_at	At5g02200	FHL__far-red-elongated hypocotyl1-like	-0.429178	-0.394866	-0.104699	0.423786	0.197795	-0.133272	0.394877	-0.118282	-0.809088	-0.0208793	-0.422792	-0.103396	-0.131122	-0.129539	-0.41615	-0.196498	-1.17675	0.481641	0.962465	-0.135124	-0.204594	-0.362194	-0.240652	-0.607127	-0.215067	-0.624425	-0.386367
249037_at	At5g44130	FLA13__FASCICLIN-like arabinogalactan protein 13 precursor	0.0182689	-0.096768	0.343222	-0.0777203	0.655928	-0.404414	-1.31168	0.0284097	0.448778	-0.0798463	0.0270811	-0.61734	0.347632	0.419925	1.10057	-0.0332008	1.19717	-0.809098	0.0175319	0.298876	-0.026695	0.265754	-0.205053	0.391691	-0.64611	-0.105107	-0.691957
263376_at	At2g20520	FLA6__FASCICLIN-like arabinogalactan 6	-0.314515	0.096159	-0.0894174	0.180538	0.0841003	0.692342	0.128741	-0.0904934	0.475305	-0.222546	-0.455706	0.133063	-0.290871	-0.259096	0.0892684	0.152209	0.126178	-0.375404	0.0959443	-0.296106	-0.478101	-0.556281	0.990254	-0.209128	-0.0272738	0.0464938	0.0259345
265121_at	At1g62560	FMO GS-OX3__flavin-monooxygenase glucosinolate S-oxygenase 3	0.0665658	0.758408	-0.334008	-0.388145	-0.238282	-0.364232	0.216819	-0.206235	-0.313366	-0.0535394	0.863401	-0.0814831	0.051439	-0.303422	0.215009	0.374736	0.635568	-0.281816	-0.171791	-0.332156	0.109455	0.313644	-0.587113	-0.790408	-0.0505454	-0.0320411	-0.235316
256012_at	At1g19250	FMO1__flavin-dependent monooxygenase 1	-0.230702	-1.66407	-0.498319	1.16216	0.141658	-0.236904	-0.431186	0.137133	-0.0596388	0.24349	0.72273	0.634466	-0.0339835	0.141206	0.0219021	0.197991	-1.15836	-0.00505807	-0.287067	0.23943	-0.33963	-0.043078	-0.0776678	0.343897	-0.53545	-1.75506	-0.4433
266156_at	At2g28110	FRA8_IRX7__Exostosin family protein	-0.75775	-0.0450847	0.390191	-0.205429	0.390383	-0.000391965	-0.219396	-0.0773817	0.174903	-0.0773997	0.4422	-0.0997217	0.115677	0.519038	-0.0734813	0.139591	0.0258981	0.0633836	-0.947193	0.0756098	0.225122	-0.210791	-0.076414	-0.093274	-0.391941	-0.203134	-0.28884
251869_at	At3g54500	FUNCTIONS IN: molecular_function unknown; INVOLVED IN: biological_process unknown; LOCATED IN: cellular_component unknown; EXPRESSED IN: 22 plant structures; EXPRESSED DURING: 13 growth stages; BEST Arabidopsis thaliana protein match is: dentin sialophosphoprotein-related (TAIR:AT5G64170.2).	0.174972	-0.00277698	0.241213	0.019844	0.154802	0.151358	-0.423166	-0.315273	0.209108	0.203804	0.402537	0.41635	0.00584007	0.398731	0.290906	0.813554	0.28727	0.0640292	-0.0732627	-0.0127319	-0.303306	0.0630261	-0.19813	-3.04618	0.413619	-0.0216114	0.365047
259838_at	At1g52220	FUNCTIONS IN: molecular_function unknown; INVOLVED IN: biological_process unknown; LOCATED IN: chloroplast thylakoid membrane, chloroplast; EXPRESSED IN: 23 plant structures; EXPRESSED DURING: 13 growth stages; BEST Arabidopsis thaliana protein match is: photosystem I P subunit (TAIR:AT2G46820.2); Has 251 Blast hits to 251 proteins in 43 species: Archae - 0; Bacteria - 66; Metazoa - 0; Fungi - 0;…	-0.0711065	-0.113569	-0.196138	-0.203441	-0.54551	-0.382102	-1.65414	0.109851	-0.467816	-0.22729	-0.293038	-0.194766	0.115046	-0.0718317	-0.0792789	0.182157	0.813945	-0.176563	-0.0575799	-0.276758	0.274902	0.666305	-0.0625967	0.0586491	-0.397163	-0.144528	-0.331751
247610_at	At5g60630	FUNCTIONS IN: molecular_function unknown; INVOLVED IN: biological_process unknown; LOCATED IN: endomembrane system; EXPRESSED IN: 17 plant structures; EXPRESSED DURING: 6 growth stages; BEST Arabidopsis thaliana protein match is: hydroxyproline-rich glycoprotein family protein (TAIR:AT3G45230.1); Has 1807 Blast hits to 1807 proteins in 277 species: Archae - 0; Bacteria - 0; Metazoa - 736; Fungi -…	-0.160094	-0.262495	-0.42711	-0.40266	0.0574027	-0.096937	-0.124581	-0.210822	0.01141	-0.0382538	-0.182382	-0.417702	0.0835773	-0.0419401	-0.182328	-0.279595	-0.634344	-0.57467	-0.359868	-0.0239106	0.03653	0.0184721	-0.432874	-0.181532	-1.35632	-0.401257	-0.218972
258642_at	At3g07910	FUNCTIONS IN: molecular_function unknown; INVOLVED IN: biological_process unknown; LOCATED IN: endomembrane system; EXPRESSED IN: 24 plant structures; EXPRESSED DURING: 15 growth stages; CONTAINS InterPro DOMAIN/s: Reactive oxygen species modulator 1 (InterPro:IPR018450); Has 192 Blast hits to 192 proteins in 80 species: Archae - 0; Bacteria - 0; Metazoa - 139; Fungi - 6; Plants - 39; Viruses - 0…	0.452239	0.770715	-0.115637	-0.0812662	-0.176109	-0.261054	0.644511	0.161953	-0.713272	0.894102	1.18174	-0.651999	0.18072	0.189114	0.142725	-0.440729	0.00882722	0.181262	0.0465663	0.0704988	-0.00888368	-0.0689172	0.292147	0.28648	1.02945	1.21371	0.316759
261466_at	At1g07690	FUNCTIONS IN: molecular_function unknown; INVOLVED IN: biological_process unknown; LOCATED IN: endomembrane system; EXPRESSED IN: root; CONTAINS InterPro DOMAIN/s: Orthoreovirus membrane fusion p10 (InterPro:IPR009854); BEST Arabidopsis thaliana protein match is: unknown protein (TAIR:AT1G54950.1); Has 11 Blast hits to 11 proteins in 4 species: Archae - 0; Bacteria - 2; Metazoa - 0; Fungi - 0; Pl…	-0.113804	-0.128614	-0.400737	-0.182324	-0.400517	0.130629	0.396337	0.25238	-0.0484435	0.140971	-0.336725	0.0827009	0.920194	0.373619	0.985136	0.497747	0.712287	-0.773689	0.184878	0.037945	0.083861	-0.309187	-0.58072	-0.0107021	-0.135005	-0.521807	-0.284567
247214_at	At5g64850	FUNCTIONS IN: molecular_function unknown; INVOLVED IN: biological_process unknown; LOCATED IN: plasma membrane; EXPRESSED IN: 22 plant structures; EXPRESSED DURING: 13 growth stages; CONTAINS InterPro DOMAIN/s: RPM1-interacting protein 4, defence response (InterPro:IPR008700); BEST Arabidopsis thaliana protein match is: unknown protein (TAIR:AT5G09960.1); Has 30201 Blast hits to 17322 proteins in…	-0.177163	0.399661	-0.91435	-0.93395	-0.633338	-0.113348	-0.965024	0.203183	-0.296398	-0.225331	-0.000270246	-0.203587	-0.0575819	0.139573	-0.202203	-0.569093	-0.585234	0.359661	1.1037	0.359188	-0.148443	-0.207958	-0.00135526	-0.677971	-0.0590546	0.583038	0.0473461
247488_at	At5g61820	FUNCTIONS IN: molecular_function unknown; INVOLVED IN: biological_process unknown; LOCATED IN: vacuole; EXPRESSED IN: 24 plant structures; EXPRESSED DURING: 15 growth stages; CONTAINS InterPro DOMAIN/s: Stress up-regulated Nod 19 (InterPro:IPR011692); Has 30201 Blast hits to 17322 proteins in 780 species: Archae - 12; Bacteria - 1396; Metazoa - 17338; Fungi - 3422; Plants - 5037; Viruses - 0; Oth…	-0.179732	-0.287485	0.252102	0.379999	-0.0147587	-0.78045	-1.05522	0.174806	-0.660407	0.0514058	0.883109	0.70779	-0.38063	0.490871	-0.0120373	0.376096	0.170246	-0.130987	0.150593	-0.0198542	0.0571379	0.0443204	-0.505587	-1.10328	-0.186032	-0.37842	0.0528157
253322_at	At4g33980	FUNCTIONS IN: molecular_function unknown; INVOLVED IN: response to karrikin; LOCATED IN: cellular_component unknown; EXPRESSED IN: 24 plant structures; EXPRESSED DURING: 15 growth stages; BEST Arabidopsis thaliana protein match is: cold regulated gene 27 (TAIR:AT5G42900.3).	0.363851	-0.321834	-0.145435	-0.772484	-0.264979	0.349108	-0.00358657	0.457028	-0.00202455	0.82196	-0.300236	0.00218501	-0.324248	-0.0233485	-0.353533	-0.399775	-1.01736	0.197167	1.20383	-0.0574557	-0.0310776	-0.10901	1.38524	2.6061	0.553319	-0.0628161	1.0972
245977_at	At5g13110	G6PD2__glucose-6-phosphate dehydrogenase 2	3.62403	2.54968	1.24727	0.944722	1.55098	0.622258	2.22329	0.927309	0.396829	1.46002	2.00248	0.0899286	0.18535	0.463673	0.698038	0.89977	1.29419	1.58718	2.52245	0.292906	0.118676	0.068645	1.91009	1.95795	2.62464	2.96692	2.26149
264859_at	At1g24280	G6PD3__glucose-6-phosphate dehydrogenase 3	5.2952	4.94226	2.00758	1.71619	2.32687	1.7563	3.71996	2.11819	1.36289	3.03621	2.17644	0.137182	0.780509	0.773988	1.66791	1.82239	2.46746	2.98434	4.44044	0.587409	0.176042	-0.246775	3.94904	3.41577	4.30516	5.32929	3.87399
265221_s_at	At2g02000	GAD3__glutamate decarboxylase 3 GAD4__glutamate decarboxylase 4	-0.430086	0.0322649	-0.163741	-0.106908	-0.157229	-1.10852	1.79545	0.317027	-1.20172	0.684478	0.170558	0.748568	-0.458604	-0.123461	-0.384596	-0.430912	-0.408199	0.412663	0.319477	0.119925	-0.148598	-0.219825	-0.0966167	-0.110244	-0.507621	-0.76666	-0.0415996
259264_at	At3g01260	Galactose mutarotase-like superfamily protein	-0.200831	1.20423	0.740908	0.509486	0.964732	0.00796667	-0.0594392	0.588762	0.558612	0.124042	1.61517	-0.594323	0.838373	-0.0191283	0.0555341	1.03247	0.713276	0.150295	-0.529639	0.714827	0.562037	0.374883	1.00234	1.82928	1.58937	1.69802	-0.356988
254223_at	At4g23730	Galactose mutarotase-like superfamily protein	0.0234492	0.456475	0.115631	0.122182	0.159166	-1.47458	0.800577	0.145768	-0.130942	0.101974	-0.132712	0.485265	-0.138619	0.105505	-0.137318	-0.667901	-0.247603	-0.00681522	0.527065	0.466452	-0.0735784	-0.0774696	0.798362	0.687333	0.0835458	0.356032	-0.0507007
247101_at	At5g66530	Galactose mutarotase-like superfamily protein	1.23921	1.82643	0.362739	0.343685	0.589728	1.24334	1.88402	1.48725	0.211415	1.29003	0.949048	-0.293637	0.341753	0.378512	0.0880813	0.422937	0.190346	0.442426	0.845738	0.359465	0.266592	0.0836139	1.45056	1.63816	2.38538	2.07081	0.597026
260287_at	At1g80440	Galactose oxidase/kelch repeat superfamily protein	1.84953	0.520284	0.758149	-0.0842967	0.220435	-0.244957	0.694211	-0.0513933	-0.145841	0.777899	1.12074	-0.316227	-0.281015	-0.0652286	0.431849	0.890321	1.20162	1.02019	1.73851	0.149587	0.691101	0.337909	1.05729	0.463276	1.1373	1.6895	2.42696
259228_at	At3g07720	Galactose oxidase/kelch repeat superfamily protein	-0.0127404	-0.156954	-0.603717	-1.01832	-1.04061	0.217312	-0.932572	-0.545883	-0.927374	0.0145541	0.527338	-0.0669479	-0.0440525	-0.114155	0.118523	-0.548182	-0.143504	-0.0555536	0.0802836	-0.0904975	-0.0745881	1.22697	-0.893142	-1.61726	-0.494645	-0.0987249	-0.183812
256750_at	At3g27150	Galactose oxidase/kelch repeat superfamily protein	-0.131779	0.0593979	-0.79406	-0.760359	-0.657376	-0.35591	-0.3208	-1.29251	-1.38367	-0.138481	-0.465798	-0.226651	0.212158	-0.126999	-0.0640765	-0.462466	-0.186328	0.230455	-0.230787	-0.0848991	-0.412469	-0.129073	-0.624421	-1.12695	-0.490887	-1.25116	-0.104722
257153_at	At3g27220	Galactose oxidase/kelch repeat superfamily protein	-0.627287	-0.162234	0.160817	0.156054	0.396777	0.18439	-0.285227	-0.332906	0.174749	-0.343333	-0.322508	0.0573068	0.943527	-0.419463	-1.61242	-1.20376	-1.93137	0.795541	-0.0841655	-0.039779	-0.134254	-0.125537	1.12724	-0.127949	-0.0810171	-0.408578	-0.0508566
266362_at	At2g32430	Galactosyltransferase family protein	-0.612976	0.231552	0.19539	0.577982	0.562499	0.350941	0.236361	-0.189457	0.0627154	-0.339913	-0.284222	-0.396185	0.373125	0.302351	0.0717025	-0.11249	-0.0150895	0.0289493	-1.01048	-0.109727	-0.353596	-0.192578	0.121941	0.112399	0.512299	-0.0200834	-0.405001
253358_at	At4g32940	GAMMA-VPE_GAMMAVPE__gamma vacuolar processing enzyme	0.218597	0.102724	-0.710933	-0.754018	-0.622046	-0.647597	0.290474	-0.106386	0.0144878	0.272299	0.930758	0.24799	0.279496	0.282703	0.0416095	0.0630364	-0.0833139	0.259348	-0.0132218	0.0381816	-0.426354	-0.701988	-0.498598	-1.32788	-0.204652	0.290697	0.10825
248011_at	At5g56300	GAMT2__gibberellic acid methyltransferase 2	-0.0359454	-0.194518	-0.254558	0.00898728	0.160338	1.04841	1.13137	0.188574	-0.145489	0.268161	-0.316703	-0.00675885	0.247777	-0.0627848	-0.0964155	-0.0975511	-0.0248241	-0.077456	-0.0408525	0.0835261	0.0274303	0.0546715	-0.338728	-0.335764	-1.31313	-0.711523	-0.0578472
257807_at	At3g26650	GAPA_GAPA-1__glyceraldehyde 3-phosphate dehydrogenase A subunit	-0.357723	-0.184464	-0.488013	-0.31544	0.154806	-0.659772	-4.33219	0.104391	-0.708262	-0.137935	1.54393	-0.630319	0.114371	0.316576	-0.00147919	-0.45356	2.62569	0.38859	-0.0410192	-0.00424422	0.17075	0.532939	0.30272	0.404197	-0.90898	-0.527701	-0.668205
261197_at	At1g12900	GAPA-2__glyceraldehyde 3-phosphate dehydrogenase A subunit 2	-0.266802	-0.0718654	0.0798285	0.388085	0.405542	0.586421	-2.75358	-0.068766	0.57587	-0.01022	1.23981	-0.303513	0.117475	-0.15901	-0.0840054	0.124686	1.98884	-0.0206009	0.106972	-0.134255	0.0720575	0.195543	-0.231255	-0.0796875	-0.478763	0.0388804	-0.679577
259625_at	At1g42970	GAPB__glyceraldehyde-3-phosphate dehydrogenase B subunit	-0.401446	-0.10731	-0.427821	-0.28817	-0.36673	0.844081	-2.85535	0.471919	-0.114287	0.101355	0.352727	-0.478008	0.0150261	-0.0748911	0.0521881	0.121354	1.66678	-0.174486	-0.0484537	0.0943448	0.125609	0.0482039	-0.124618	0.158718	-0.297596	0.0444207	-0.0417331
262939_s_at	At1g16300	GAPCP-2__glyceraldehyde-3-phosphate dehydrogenase of plastid 2 GAPCP-1__glyceraldehyde-3-phosphate dehydrogenase of plastid 1	0.394241	0.403579	-0.0799686	-0.426572	-0.209133	0.0401259	0.394571	0.126823	-0.681802	0.618469	0.791788	0.179672	0.222028	0.10721	0.181095	-0.399694	-0.228454	0.131589	-0.182378	0.129809	0.0537533	-0.0730686	0.311642	0.414876	0.779907	1.13657	0.00100082
262947_at	At1g75750	GASA1__GAST1 protein homolog 1	0.00454802	0.395848	-0.0721643	-0.421681	0.210097	-0.112011	0.171522	0.664811	-1.31707	0.371376	1.42045	-0.19895	0.121894	0.19747	0.532678	-1.03522	0.203162	-0.106417	0.20057	0.23669	0.396886	0.666893	-0.247304	0.205533	-0.268845	0.601002	0.0876484
258618_at	At3g02885	GASA5__GAST1 protein homolog 5	-0.455902	0.538795	0.466948	0.36368	0.462867	-0.272186	0.362941	0.0655026	0.417316	-0.480981	-0.502478	0.195478	0.266296	-0.137983	-0.0193296	-0.376756	0.185642	0.300244	-0.185768	-0.135207	0.626375	-0.216268	-0.38808	0.641616	-0.0883644	-0.368864	0.173298
253406_at	At4g32890	GATA9__GATA transcription factor 9	-0.238345	-0.239226	-0.0445401	0.142872	0.257295	-0.205563	-0.351667	-0.241597	-0.103954	0.159023	-0.517195	-0.15279	-0.00609281	-0.171754	-0.240287	-0.60023	-0.144986	-0.476891	-0.86837	-0.20268	-0.489591	-0.269261	-0.487078	-0.32258	-0.500522	-0.499256	-0.160689
266555_at	At2g46270	GBF3__G-box binding factor 3	0.710308	0.171619	-0.110626	-0.513638	-0.003179	0.0409345	-0.25014	0.234075	0.0239399	0.404306	-0.31372	-0.104534	0.0295785	0.162553	-0.375233	-0.238297	-0.266935	0.308774	0.421275	0.204235	0.125402	-0.193034	0.533639	-0.0208535	0.91978	1.21248	0.537297
262659_at	At1g14240	GDA1/CD39 nucleoside phosphatase family protein	-0.00279694	-0.62104	0.20337	-0.0754129	0.242827	-0.207636	-0.217192	0.403496	0.0731236	-0.222817	-0.470299	0.429087	0.142182	0.0197775	0.151846	0.0434982	0.387627	-0.0769938	0.231923	-0.243742	0.112932	0.604284	0.116635	-0.119121	0.516973	0.7169	0.0613244
266636_at	At2g35370	GDCH__glycine decarboxylase complex H	-0.0423291	0.161228	0.217251	-0.347967	0.230247	-0.0203087	-1.67806	0.256118	-0.711922	-0.291609	0.165743	-0.491071	-0.0208098	-0.151863	0.0287903	0.240667	1.13034	-0.167502	0.08013	0.146209	0.355301	0.0547127	0.123834	0.262407	-0.0545622	0.473932	-0.158461
250286_at	At5g13320	GDG1_GH3.12_PBS3_WIN3__Auxin-responsive GH3 family protein	0.471169	-0.15035	-0.489128	1.306	-0.608851	-0.384293	1.87352	0.502985	-0.299574	0.494297	1.14271	0.474032	-0.123141	0.193015	-0.161647	-0.213522	-0.272004	-0.37712	-2.03602	0.141054	-0.391946	0.0243279	-0.254221	-0.562491	0.152567	-0.547772	-0.0647074
250032_at	At5g18170	GDH1__glutamate dehydrogenase 1	0.280341	-0.0430942	0.947271	-0.275172	0.644471	-0.274949	-0.194895	-0.0846147	-0.318895	0.17459	0.578172	-0.113679	-0.103255	0.1206	-0.115534	-0.116543	-0.317293	0.363953	-0.099096	0.527127	0.435357	0.0904059	0.627032	1.40438	-0.160124	-0.48172	0.10957
250580_at	At5g07440	GDH2__glutamate dehydrogenase 2	0.39768	-0.0376374	0.64167	0.0896628	0.0898714	-0.146927	-0.0687304	0.481248	-0.573083	0.772699	0.845572	0.167035	0.110484	0.350963	0.192923	-0.11428	-0.0790487	-0.127819	0.319072	0.415895	-0.0414861	-0.00352692	0.420224	0.806073	0.146337	0.225594	0.325889
259346_at	At3g03910	GDH3__glutamate dehydrogenase 3	-0.226939	-0.219723	-0.410303	0.0430036	-0.286873	-0.163396	0.693773	-1.03868	-0.97079	-0.6041	-0.294127	1.25074	0.469791	0.155859	-0.0135758	0.184259	-1.31688	-0.0958663	0.047063	0.1459	-0.0154404	-0.430871	-1.21134	-2.24684	-0.746324	-1.01169	-0.135722
253925_at	At4g26690	GDPDL3_GPDL2_MRH5_SHV3__PLC-like phosphodiesterase family protein	-0.133722	-0.401104	0.200094	1.05338	0.454112	-0.675625	0.15657	-0.0750549	0.185783	-0.0800871	0.22149	0.461266	-0.195453	0.41779	-0.385578	0.0915729	-0.298902	-0.0591068	1.45411	-0.291781	-0.340765	-0.202118	0.165543	0.195858	0.278485	0.169506	-0.100571
262745_at	At1g28600	GDSL-like Lipase/Acylhydrolase superfamily protein	-0.15065	-0.274945	-0.255772	-0.467639	-0.244081	-0.15847	-0.650437	0.181823	-0.330873	-0.121824	-0.208968	0.216482	-0.290566	0.130106	-0.13298	0.0323065	0.228454	0.116503	1.40123	0.126045	0.0152552	-0.266376	-0.00812776	0.384363	-0.777992	-0.300967	0.177266
260234_at	At1g74460	GDSL-like Lipase/Acylhydrolase superfamily protein	-0.0530283	0.224919	-0.421831	-0.226556	-0.580779	0.325471	-0.0487856	-0.345192	-0.0152612	-0.0466152	0.729554	-0.0186179	0.111097	0.232039	0.144336	-0.453858	-0.0890321	0.0458809	-0.1446	0.0360276	-0.269865	-0.0829261	-0.0443245	-1.00983	-0.165553	0.0114495	-0.198189
252209_at	At3g50400	GDSL-like Lipase/Acylhydrolase superfamily protein	-0.190711	0.203004	-0.429831	-0.131883	-0.68968	-0.373359	-0.542936	-0.320372	-0.549398	0.13689	-0.627942	0.00946995	-0.131492	0.2768	-0.0589082	-0.145922	-0.145901	0.137495	-0.0566427	0.167401	-0.275764	-0.132754	0.0799124	-1.03756	-0.0558404	0.290862	-0.475437
253946_at	At4g26790	GDSL-like Lipase/Acylhydrolase superfamily protein	-0.136477	-0.0528031	-0.200735	0.0973795	-0.420964	-0.254678	-0.102132	-0.210661	0.0651869	0.227148	0.365977	-0.448248	0.611855	0.166309	-0.431423	0.110024	-0.245659	0.318559	-0.179162	0.0786791	-0.48398	0.106811	-0.288739	-1.28614	-0.0580893	0.256357	-0.165335
248118_at	At5g55050	GDSL-like Lipase/Acylhydrolase superfamily protein	-0.776441	-1.11322	-0.349296	-0.186983	-0.218609	-1.56342	-1.72307	-0.264099	0.00544539	-1.68219	-0.710858	0.188453	-0.112063	0.0981304	-0.0513661	-0.0746042	0.251801	-0.581762	-0.631651	-0.167805	-0.0944584	-0.164709	-0.75289	-0.901427	-1.31214	-1.14409	-0.429157
263397_s_at	At2g31540	GDSL-like Lipase/Acylhydrolase superfamily protein SGNH hydrolase-type esterase superfamily protein	-0.0958121	-0.305546	-0.114378	-0.0292851	0.00462941	0.319679	0.717249	-0.105017	0.431823	-0.052109	-0.379917	0.0439333	-0.199715	0.13915	-0.0658855	0.275003	-0.0453305	-0.138656	-0.0603661	-0.145236	0.0486306	0.125933	-0.746684	-0.440899	-0.78322	0.0340416	-0.236246
253510_at	At4g31730	GDU1__glutamine dumper 1	1.08405	1.30785	0.553576	0.234685	0.623015	0.191044	0.136188	0.609018	0.496755	0.711749	1.12691	-0.775752	0.191583	0.348052	0.116044	0.706693	0.827407	0.94639	-0.0350158	0.454142	0.211552	-0.227554	0.337523	-0.747203	0.735535	0.698501	0.925784
262412_at	At1g34760	GF14 OMICRON_GRF11_RHS5__general regulatory factor 11	-0.318601	0.324987	-0.156044	-0.552648	-0.277186	-0.0326459	0.322453	0.0186052	-0.289969	0.159744	0.00635467	-0.369753	0.275781	0.287636	-0.0100144	-0.478304	-0.449835	0.0880342	-0.26925	0.215315	0.0572987	0.55085	-0.0522191	0.310244	0.304695	0.57004	-0.168553
259596_at	At1g28130	GH3.17__Auxin-responsive GH3 family protein	-0.830199	-0.267217	-0.0723975	-0.0708354	0.0676034	-0.0661869	0.0258338	0.32297	-0.283377	-0.431406	0.974428	0.338255	1.02827	0.671138	0.307027	-0.0208949	-0.304155	0.0628666	-1.05972	0.184648	-0.133509	-0.028186	0.4786	0.121772	-0.0673031	0.134267	-0.373936
262099_s_at	At1g59500	GH3.4__Auxin-responsive GH3 family protein AUR3_BRU6_GH3-2_GH3.2_YDK1__Auxin-responsive GH3 family protein	-0.190504	0.143394	-0.408887	0.195889	0.300416	-0.824201	0.704448	0.201171	0.266981	-0.376829	0.145678	0.457401	0.132033	-0.309409	-0.355379	0.224915	-0.999324	-0.0306242	-0.800133	0.173863	0.42082	0.062764	0.998469	1.06646	0.0141156	0.0937	-0.35597
246550_at	At5g14920	Gibberellin-regulated family protein	0.440917	-0.189583	0.222551	-0.0926167	0.351598	0.167451	-0.394873	0.0503819	-0.164638	-0.515677	0.317282	-0.100038	0.581434	-0.137375	0.113801	0.05906	0.485735	-0.479301	0.628715	-1.01792	-0.280897	0.380636	0.28625	0.756682	0.118337	-0.105954	-0.13484
266546_at	At2g35270	GIK__Predicted AT-hook DNA-binding family protein	1.07018	0.242035	0.0792158	-0.108249	0.24605	0.51109	0.277456	-0.0279985	-0.346869	0.379717	0.423812	-0.227205	-0.151126	0.203211	0.37159	-0.104266	0.106534	0.441684	1.25062	0.192169	-0.0607049	-0.0690001	-0.00560874	-0.0865035	0.261459	0.581247	0.778031
249333_at	At5g40990	GLIP1__GDSL lipase 1	0.201955	0.0878495	0.102938	-0.0431696	-0.140165	0.0922246	0.370572	0.0917548	-0.0454928	-0.109143	0.134595	-0.161077	-1.55286	0.62899	1.28667	0.388723	0.095709	-0.60364	-0.228405	-0.0496983	-0.188216	-0.00386515	-0.19441	-0.100332	-0.0317186	-0.0608987	-0.40357
263198_at	At1g53990	GLIP3__GDSL-motif lipase 3	-0.258459	-0.221506	0.55255	1.15379	1.02879	0.252011	-0.440484	0.203042	0.320888	0.0114539	-0.208069	-0.416412	-0.06319	0.877626	0.427842	0.204999	0.190946	-0.40117	-0.697295	0.277187	0.082512	-0.241414	-0.502985	-0.818703	-0.0669963	-1.02067	-0.283144
258364_at	At3g14225	GLIP4__GDSL-motif lipase 4	-0.157997	-0.527352	-0.262675	0.145205	-0.625174	0.0141538	0.413498	-0.276355	-0.043211	0.0286862	-0.689277	-0.0417234	0.0396721	0.197291	0.571606	0.637045	-0.3097	0.106368	-0.288383	-0.0435253	-0.17083	-0.531305	-1.0217	-0.375393	-0.61291	-0.164747	-0.124611
250100_at	At5g16570	GLN1;4__glutamine synthetase 1;4	-0.508659	-1.00612	-1.42589	-1.5846	-1.34669	-0.393363	0.160557	-1.30681	-1.29981	-0.958277	-0.217264	0.788437	0.450071	0.362902	0.526795	0.267248	-0.216122	-0.144182	-0.0816487	-0.42875	-0.913858	-0.813487	-1.08285	-2.8211	-1.17782	-1.07023	-0.0102125
259481_at	At1g18970	GLP4__germin-like protein 4	-0.0130122	-0.26354	-0.271824	0.383678	-0.119738	-0.662459	0.273831	-0.819657	0.465419	-0.547832	0.836242	0.244727	-1.02832	0.567804	0.110742	-0.126306	0.00116476	-0.374891	0.203898	0.0704529	0.0947642	0.0792244	-0.282863	-0.39684	-0.396701	-1.8952	-0.13576
264506_at	At1g09560	GLP5__germin-like protein 5	-0.0229546	-0.154534	0.0769355	-0.336493	-0.124233	-0.275207	-0.377763	0.405133	0.125676	0.207605	1.07981	-0.132905	-0.257055	0.127292	-0.225998	0.219519	-0.0511774	-0.1345	-0.0100128	-0.409599	0.296387	0.817521	-0.384513	-0.222094	-0.0201748	-0.199944	0.0555013
249495_at	At5g39100	GLP6__germin-like protein 6	-0.518235	0.119093	-0.234663	-0.241149	-0.185941	0.905085	0.527715	-0.0222274	-0.934727	-0.101625	-0.353852	0.198276	-0.648672	-0.0255781	0.00614692	0.148706	0.0454402	-0.540223	-0.27396	0.150846	0.188516	0.0574059	-0.263472	-0.330164	-0.0965859	-1.26253	-0.302536
245567_at	At4g14630	GLP9__germin-like protein 9	0.707323	-0.368713	0.117602	0.0810642	0.331032	-1.21059	0.556175	-0.135471	1.32493	-0.0720994	1.27062	-0.118137	-0.27287	0.472633	-0.260089	0.168708	-0.26591	-0.00026957	-0.291024	0.308255	-0.164276	-0.933994	0.206056	0.118684	0.0551371	-0.832208	-0.458009
248267_at	At5g53460	GLT1__NADH-dependent glutamate synthase 1	1.56858	1.75651	0.689902	0.0161466	0.709356	0.36803	1.04174	1.06793	0.383694	1.96007	1.4661	0.406813	0.207675	0.471331	0.322871	0.255293	0.344381	0.563363	0.766816	-0.0927759	0.0388378	-0.121683	2.13791	1.57628	1.33089	2.02515	0.566158
260926_at	At1g21360	GLTP2__glycolipid transfer protein 2	-0.180384	-0.462981	-0.0901309	-0.563857	-0.312358	-0.0236185	0.114851	-0.0306904	0.474114	0.372638	0.191911	-0.174776	0.217845	0.270675	0.263987	-0.324259	0.195098	0.25786	-0.248902	0.0262359	-0.60545	-0.751792	-1.27706	-1.66411	-0.481377	-0.227576	-0.452115
258038_at	At3g21260	GLTP3__Glycolipid transfer protein (GLTP) family protein	-0.606958	-0.403928	-0.442954	-0.356752	-0.410424	-1.33308	-0.517068	-0.137661	-0.572164	-0.252619	0.29918	-0.370288	0.377474	0.237299	0.0747002	0.49879	0.146718	0.116224	-0.783984	-0.198409	0.21528	0.1039	-0.834593	-0.808748	-0.871253	-0.87681	0.10769
262655_s_at	At1g14185	Glucose-methanol-choline (GMC) oxidoreductase family protein Glucose-methanol-choline (GMC) oxidoreductase family protein	-0.0459202	-0.222648	-0.155087	-0.116246	-0.122678	0.0733768	-0.542353	-0.0657399	0.787095	0.947167	-0.122895	-0.0604588	0.120068	-0.157667	0.277948	0.628397	0.160858	-0.173002	-0.2302	0.56935	0.0561891	0.724838	0.113087	0.108878	0.209307	0.383824	0.00128918
245544_at	At4g15270	glucosyltransferase-related	0.728579	0.840717	0.135782	-0.217156	0.135957	0.156818	0.162202	0.193967	0.0728685	0.358617	-0.322252	-0.391184	-0.156895	0.413735	0.142441	-0.132409	-0.159145	0.316171	0.101185	0.169364	0.219032	-0.530484	0.509267	0.447748	0.169641	1.20777	0.0761599
260831_at	At1g06830	Glutaredoxin family protein	-0.118959	0.823724	0.364665	0.112677	0.0382171	0.504083	0.206264	0.409327	-0.567491	0.207247	1.5252	-0.53189	0.212464	0.0189932	0.944916	-0.280582	0.227316	-0.636459	0.21444	-0.119505	-0.942913	-0.259862	0.642732	-0.170978	1.21511	0.864249	-0.459395
254667_at	At4g18280	glycine-rich cell wall protein-related	-0.185753	-0.463589	-0.0568498	-0.105414	0.12002	0.180165	0.882203	0.452249	-0.377889	0.725022	0.374624	-0.515122	-0.345975	-0.149397	-0.743154	-0.325573	-0.531303	0.400816	0.89605	0.183994	0.0865618	0.182519	2.10495	0.342269	-0.423646	-0.708131	-0.230742
262097_at	At1g55990	glycine-rich protein	0.133345	-0.0226119	0.424949	0.660593	0.0598558	0.036482	0.260799	0.1013	0.0463028	0.0113182	-0.0931913	-0.282661	-0.419863	0.12075	-0.0541045	0.0191633	-0.0585192	0.14904	0.195686	-0.0511998	-0.125778	0.406813	-0.19846	-1.31981	-0.56685	0.121716	-0.215531
258501_at	At3g06780	glycine-rich protein	-0.120481	-0.272047	-0.114633	-0.0733607	-0.113861	-0.210189	0.22284	0.229781	-0.126541	0.265166	0.0404128	-0.368365	0.207497	-0.0104108	0.0122782	-1.22165	-0.142762	-0.0517208	0.408021	0.820676	0.282324	-0.283199	-0.20385	-0.273469	-0.436949	-0.426872	0.0182785
253629_at	At4g30450	glycine-rich protein	-0.435578	-0.331666	-0.036041	-0.00580913	0.070814	-0.192241	-0.192597	-0.173777	-1.00879	0.69109	1.05385	-0.423141	0.111565	0.280231	0.0996064	0.673348	1.12032	-0.0104871	0.0103174	0.00806686	0.694156	0.818573	-0.0767759	-0.17297	-0.1975	-0.843643	0.238673
253837_at	At4g27850	Glycine-rich protein family	-0.187654	0.16906	-0.0306075	0.0815218	-0.295896	0.131495	-0.473186	-0.448529	0.594919	-0.670056	-1.04054	0.892999	-0.39892	-0.3513	0.0516978	0.609128	0.41771	-0.349451	0.137025	-0.0822123	0.0473809	-0.1434	-0.433454	-0.571138	0.0642797	-1.25181	0.130482
252908_at	At4g39670	Glycolipid transfer protein (GLTP) family protein	0.934697	0.499903	0.645063	1.08661	0.694846	0.106987	0.802776	0.708849	0.0294244	0.201772	1.44171	-0.323884	-0.098792	0.547772	0.484164	0.00320071	0.349375	0.209436	0.746484	0.316341	0.108922	-0.248721	1.26707	1.52147	0.920178	1.78476	0.547204
249918_at	At5g19240	Glycoprotein membrane precursor GPI-anchored	0.0418006	-0.0649802	-0.320581	0.583627	-0.17528	-0.253765	0.0103344	0.491201	-0.0461282	-0.192195	0.724821	-0.3984	0.0890304	0.261171	0.394896	0.249456	0.0765223	-0.030738	0.517594	0.0818529	-0.132219	-0.67998	0.912559	0.74084	0.109985	0.934747	-0.30742
249214_at	At5g42720	Glycosyl hydrolase family 17 protein	-0.278574	-0.0268437	-0.50531	-0.467638	-0.466763	0.0893282	-0.970904	-0.631838	-0.301038	-0.0830243	-0.160087	-0.062208	0.31266	0.0155796	0.222856	0.131624	-0.457193	0.20495	-0.0554416	-0.51893	-0.261188	-0.165327	-0.369373	-1.36974	-0.204875	-0.898342	-0.355808
257834_at	At3g26720	Glycosyl hydrolase family 38 protein	0.132916	-0.434149	0.118569	0.0613842	0.109997	-0.282957	-0.0763935	0.645954	-0.00808477	0.562598	0.731581	0.0785661	-0.0297659	-0.00485461	-0.0553496	0.638887	0.504739	0.113577	-0.0378081	-0.174227	0.252489	0.705497	-0.107359	0.272402	0.182653	-0.178406	0.134529
250488_at	At5g09700	Glycosyl hydrolase family protein	0.0124388	0.00865813	-0.19328	-0.245505	-0.276917	0.185215	0.00751064	-0.144178	-0.16815	0.0869599	-0.89893	-0.0372305	-0.16334	-0.046889	-0.103758	-0.14852	-0.0449513	-0.0900936	0.105909	0.0219269	-0.00892815	-0.0464709	0.784646	0.727532	0.209881	0.234205	0.0729578
254536_at	At4g19720	Glycosyl hydrolase family protein with chitinase insertion domain	0.0107751	0.145919	-0.102653	0.301707	-0.29351	0.433436	-0.0722923	-0.499391	-0.456115	0.129669	-0.0988472	0.128332	-0.969049	0.471719	0.0230263	-0.510315	-0.457653	0.230325	0.220995	0.242328	-0.0668777	-0.320506	0.33181	0.0879017	-0.0791124	-1.40777	-0.401114
254539_s_at	At4g19750	Glycosyl hydrolase family protein with chitinase insertion domain Glycosyl hydrolase family protein with chitinase insertion domain	-0.0712649	0.103934	0.457321	-0.554479	0.590927	-0.381761	0.307093	0.0404621	2.01666	-0.326491	-0.440438	0.308493	-0.690771	-0.204835	-0.415855	-0.557009	-0.195171	-0.267358	0.156223	-0.167365	-0.0035225	-0.0503974	0.0688557	0.310089	0.617783	-3.24794	0.0249341
245393_at	At4g16260	Glycosyl hydrolase superfamily protein	0.157435	-0.317863	0.512574	0.524211	0.513125	0.370402	-0.474353	-0.317153	-0.64502	-0.559247	0.397324	-0.0936605	-0.345877	0.551487	0.323047	0.11515	1.0572	-0.0922512	0.128143	0.0730147	0.311112	-0.469235	-0.109974	1.52058	-0.511696	-1.98392	0.0485355
254665_at	At4g18340	Glycosyl hydrolase superfamily protein	3.01451	2.12418	1.0414	0.0767202	0.521939	-0.632603	1.52862	1.4004	1.10886	1.68952	1.51435	-0.327648	0.346782	0.250939	0.662756	1.19218	1.44402	1.70256	2.45016	0.970528	0.0970428	-0.0371284	2.99399	2.77129	3.20188	2.72819	1.66215
265118_at	At1g62660	Glycosyl hydrolases family 32 protein	0.261823	0.739803	0.744758	0.146956	0.691842	-0.235744	0.482616	0.784565	0.0716841	0.13093	1.66005	-0.0452974	0.210647	0.29714	0.302983	0.253714	0.426508	-0.135608	0.370346	-0.0545537	0.176617	0.0607712	0.322794	0.603635	0.992662	1.50039	0.217168
265711_at	At2g03360	Glycosyltransferase family 61 protein	-0.249033	-0.325318	-0.142551	-0.206402	-0.142558	-0.465186	-0.0301148	-0.103117	-0.75419	-0.0310924	-0.0997401	-0.0271755	-0.0538834	-0.219608	-0.441799	-0.251047	-0.335836	0.183969	0.0859066	-0.00980757	-0.068688	-0.368523	-0.678286	-0.472197	-0.373345	-0.517667	0.148523
265710_at	At2g03370	Glycosyltransferase family 61 protein	-0.22264	-0.271116	-0.160665	0.0894495	-0.385429	0.310138	-0.466007	-0.113107	-0.47254	-0.15917	-0.427661	0.0834892	-0.0674916	0.0307181	-0.219218	-0.490305	-0.317666	-0.0944244	0.0107216	-0.202293	-0.257099	-0.151197	-0.676759	-0.94013	-0.560983	-0.00592232	-0.141166
245119_at	At2g41640	Glycosyltransferase family 61 protein	0.129468	-0.198042	0.246259	0.787567	0.585318	-0.716571	0.467502	0.379707	-0.260973	0.394769	-0.369639	-0.0313359	-0.0241565	0.537789	-0.14265	-0.320494	-0.385135	0.125761	1.11319	0.152031	-0.10331	-0.274193	-0.290849	-0.155923	-0.0541573	-0.381006	0.0332136
251652_at	At3g57380	Glycosyltransferase family 61 protein	-0.661682	0.0456164	-0.571338	-0.229363	-0.426209	-0.272731	0.313966	-0.0975896	-0.355501	0.101879	0.204332	0.292343	0.179365	0.49132	-0.378488	0.131244	-0.847551	0.2201	-0.919579	0.0319064	0.110372	-0.497209	-0.437621	-0.197313	-0.408863	-0.486525	-0.340395
262603_at	At1g15380	GLYI4__Lactoylglutathione lyase / glyoxalase I family protein	1.24986	1.44899	0.757559	0.106776	0.683727	-0.0682371	-0.376114	0.448943	0.0460146	-0.15279	0.514837	-0.321556	-0.175776	0.212872	0.33725	0.455709	1.08028	-0.160376	0.454154	0.425991	0.508752	0.431489	0.786732	1.39221	1.86548	0.651637	0.552598
255814_at	At1g19900	glyoxal oxidase-related protein	-0.535361	-0.187156	0.217008	-0.212006	0.470353	0.00530949	0.568388	0.604433	0.384986	-0.237812	0.0551091	-0.121375	0.631149	0.455548	0.910141	0.40426	1.47984	-1.39715	-0.728039	0.157314	0.117451	0.281405	-0.3817	-0.135151	-0.264544	0.559781	-0.289166
251931_at	At3g53950	glyoxal oxidase-related protein	-0.344022	-0.304956	-0.111128	-0.196439	-0.162012	-0.490191	-0.283687	-1.01905	-0.341467	-0.0253376	-0.396761	0.0306393	0.13997	0.144084	-0.122207	-0.120969	-0.84303	0.0247684	-0.216311	-0.197465	-0.330608	-0.226438	-0.408016	-1.06931	-0.819305	-0.723917	-0.382573
259681_at	At1g77760	GNR1_NIA1_NR1__nitrate reductase 1	3.82914	4.24452	1.56561	1.19539	1.70078	1.88916	1.27371	1.64168	-0.258628	1.67472	1.57512	0.139361	0.0801723	0.4054	0.148911	0.467341	0.882585	1.94939	4.28715	1.57204	1.96107	3.12516	3.42729	3.80832	2.46365	2.18292	2.32965
258912_at	At3g06460	GNS1/SUR4 membrane protein family	0.0731059	0.420539	0.104887	0.135092	0.0373433	-0.22248	-0.343902	1.1701	0.249499	0.265619	0.96764	-0.133571	0.92184	0.345253	0.431004	-0.448649	0.56093	-0.564426	-0.025303	-0.227135	-0.192826	-0.0403402	-0.105758	-0.205913	0.310283	1.58964	-0.911301
250279_at	At5g13200	GRAM domain family protein	-0.0466744	-0.292063	0.529381	0.731022	0.460674	-0.955351	0.381997	0.354943	-0.430301	0.0632208	-0.152224	-0.249065	-0.365724	0.000487625	-0.0870167	0.0312299	-0.467765	0.161996	-0.103512	0.400762	-0.103522	-0.684789	0.377989	0.302958	0.209643	0.60998	0.110928
246034_at	At5g08350	GRAM domain-containing protein / ABA-responsive protein-related	0.413359	-0.148794	0.173723	-0.0316462	0.235288	-0.176711	0.0504601	0.715144	0.220495	0.281966	0.82173	0.180072	0.174168	-0.137483	-0.221036	0.512661	0.26571	0.14612	1.21403	0.230506	-0.199076	-0.100013	0.448788	0.42692	-0.0156938	0.0585723	-0.0560679
249823_s_at	At5g23350	GRAM domain-containing protein / ABA-responsive protein-related GRAM domain-containing protein / ABA-responsive protein-related	-0.129901	0.00898926	-0.138603	-0.144965	-0.082045	0.144068	0.260909	0.191866	0.00520929	0.186726	1.02603	0.110724	0.582467	0.507787	0.518826	0.595939	0.238844	0.553148	1.44417	0.0060592	-0.361404	0.0468378	0.412684	0.354982	-0.311392	-0.105287	-0.181323
257605_at	At3g13840	GRAS family transcription factor	-0.577285	-0.446706	0.00308773	-0.578937	-0.463938	-0.978639	0.147371	0.1262	0.120453	-0.00507616	-0.241321	-0.151781	0.422308	-0.0909499	-0.254169	-0.0301301	-0.274094	0.0648737	-0.710508	0.0152906	-0.147495	-0.0111885	-0.713401	-0.424053	-1.01885	-0.915534	-0.250559
245929_at	At5g24760	GroES-like zinc-binding dehydrogenase family protein	-0.214777	-0.150485	-0.48767	-0.117904	-0.355097	-0.701794	-0.0756807	0.0268098	-0.651004	0.147125	0.429221	0.193394	0.160317	0.0413838	0.163574	-0.0269992	-0.102747	-0.0464885	0.0143082	0.0887481	-0.258003	0.0808197	-0.402175	-0.498256	-0.165682	-1.13125	-0.201915
263046_at	At2g05380	GRP3S__glycine-rich protein 3 short isoform	-0.677125	-0.341858	0.5715	0.645724	0.313862	-1.30836	-2.60792	0.573842	-0.490749	-0.523469	1.02518	-1.08446	-0.280033	-0.262215	-0.0464357	-0.0751252	1.12984	0.0214417	0.322498	-0.00471158	0.227664	0.361674	-0.325651	-0.138831	-0.101803	0.380503	0.21637
261443_at	At1g28480	GRX480_roxy19__Thioredoxin superfamily protein	-0.397677	-0.405066	-0.582111	-0.133495	-1.03622	-0.261112	1.56893	0.205201	-0.74379	0.894274	0.981355	0.157725	-0.393258	0.00969301	0.202453	-0.820015	-0.221911	-0.540361	0.806357	0.0730131	-0.0908317	-0.614476	-0.737981	-0.648318	-0.464978	0.370223	0.0667075
250983_at	At5g02780	GSTL1__glutathione transferase lambda 1	0.274197	0.310569	-1.15895	0.202117	-1.00285	0.240097	0.0781506	-0.152488	0.181469	-0.430345	-0.0722835	-0.237971	-0.520412	0.0811353	-0.337982	0.0781151	-0.629625	-0.0137649	-0.0487175	-0.330943	0.187934	1.47103	-0.746881	-1.17714	0.444424	0.875869	-0.23908
255622_at	At4g01070	GT72B1_UGT72B1__UDP-Glycosyltransferase superfamily protein	-1.07657	-0.391619	-0.802136	-0.679529	-0.632073	-0.643925	-0.163949	-0.133598	-1.09196	0.288082	0.51871	-0.0434092	-0.0609583	0.124952	0.182274	-0.525317	-0.123807	-0.0518961	0.193028	0.100363	-0.207404	-0.240362	-0.679375	-0.69976	-0.689755	-0.43925	-0.651897
266403_at	At2g38600	HAD superfamily, subfamily IIIB acid phosphatase	-0.0561822	0.559884	-0.112777	0.164955	0.199643	-0.228732	-0.0859671	-0.368734	0.223518	-0.179036	-0.611139	-0.438498	0.0166905	-0.231472	0.115019	0.10736	0.00270766	-0.37921	-0.203816	-0.0717253	-1.2812	-0.744691	-0.296759	-1.20331	0.0570267	0.159511	-0.182295
249073_at	At5g44020	HAD superfamily, subfamily IIIB acid phosphatase	0.0334944	0.227996	0.362386	0.241096	0.712544	-0.92317	0.0887393	0.835657	0.142907	-0.406929	1.26507	-0.402452	0.377603	0.229339	0.465582	-0.462008	0.361097	-0.0829267	0.0899344	0.423104	0.161575	-0.128437	0.140862	0.51384	-0.078834	1.42846	0.0511446
265680_at	At2g32150	Haloacid dehalogenase-like hydrolase (HAD) superfamily protein	-0.621751	-0.474374	0.242644	-0.394768	0.0680869	-0.370174	0.123611	0.30248	-0.199291	0.215783	1.2494	0.346718	0.217554	0.35054	0.489592	-0.206283	0.40778	-0.363601	0.230193	0.238073	0.336566	-0.489511	-0.399201	-0.397767	-1.03154	-0.622558	0.112332
257285_at	At3g29760	Haloacid dehalogenase-like hydrolase (HAD) superfamily protein	1.13976	0.365492	0.542188	0.348561	0.500318	0.078085	0.248894	0.283225	0.161157	0.522254	0.503761	0.213895	0.49491	0.132432	0.652078	-0.0601954	0.66056	0.797273	0.976296	-0.0817993	-0.350553	-0.170912	0.438291	0.400187	-0.176584	0.884272	0.524571
251028_at	At5g02230	Haloacid dehalogenase-like hydrolase (HAD) superfamily protein	0.798063	-0.597875	-0.72962	-0.718822	-0.976139	-0.237535	-0.384569	0.091157	-1.51437	-1.68296	0.790288	0.395702	0.0128443	0.231478	0.417136	-0.402743	0.386034	0.192726	1.6928	-0.106886	0.0418812	-0.00636422	0.266341	0.192441	-0.0319761	0.0894398	0.671292
249015_at	At5g44730	Haloacid dehalogenase-like hydrolase (HAD) superfamily protein	-1.03145	-0.53801	-0.49247	-0.422818	-0.199949	-0.414324	-0.441373	-0.761542	0.626869	-0.568361	-0.10522	-0.246437	0.426934	-0.49142	-1.54274	-1.43129	-2.10733	0.269017	-0.139821	0.109942	-0.0299909	0.211498	0.426355	-0.0746928	-0.491073	-1.37508	-0.286978
247727_at	At5g59490	Haloacid dehalogenase-like hydrolase (HAD) superfamily protein	1.44582	1.81716	-0.114028	-0.0135217	-0.82213	-0.00479894	1.59671	0.261789	0.0560761	0.552268	0.615778	0.598863	0.293745	-0.0465891	0.258885	0.222202	0.15076	0.106401	1.75666	0.519303	-0.210578	-0.415904	1.09088	0.809239	-0.491637	0.307489	0.339198
248801_at	At5g47370	HAT2__Homeobox-leucine zipper protein 4 (HB-4) / HD-ZIP protein	-0.848104	-0.268555	-0.54031	-0.615026	-0.566286	0.0900163	-0.429744	-0.443718	-0.340381	-0.077391	0.549158	0.106286	0.32308	-0.269241	-0.291791	-1.00567	-1.02548	-0.764054	-0.0540204	0.323519	-0.125031	0.113336	-0.136875	-0.849158	-0.446965	-0.801602	-1.00136
253038_at	At4g37790	HAT22__Homeobox-leucine zipper protein family	0.123697	0.344439	0.0258677	0.334345	0.387154	0.15797	0.176284	0.128348	-0.45506	0.303383	0.501926	0.365712	-0.227239	0.0830203	-0.141972	-0.535339	-0.00355313	0.365162	0.896422	0.580896	0.145866	-0.245612	0.799165	0.318528	0.781786	0.689601	0.406984
248639_at	At5g48930	HCT__hydroxycinnamoyl-CoA shikimate/quinate hydroxycinnamoyl transferase	-0.361803	-0.328383	0.0357222	-0.125813	-0.0985775	0.773073	-0.602029	-0.567704	-0.859423	-0.0814404	0.272705	0.0456655	0.0547866	0.175829	0.223344	-0.36457	0.0508522	-0.202371	-0.367352	-0.0323184	-0.244036	-0.427781	-0.341331	-0.790146	-0.771684	-0.577956	-0.139205
265796_at	At2g35730	Heavy metal transport/detoxification superfamily protein	0.748965	0.0545307	-0.441768	-0.197919	0.0362924	0.225827	1.38718	0.767231	-0.483409	0.366714	0.526523	-0.277655	-0.00982842	0.336424	0.48773	0.887373	0.356947	0.360688	0.647706	0.179611	-0.0293494	-0.592955	0.302297	-0.0736365	0.219826	0.782895	0.519653
259251_at	At3g07600	Heavy metal transport/detoxification superfamily protein	-0.568057	0.668762	-0.633841	0.49788	-0.212007	-0.61901	0.523826	0.602993	-0.395987	-0.395312	0.245557	-0.70171	0.453418	0.328822	0.170254	0.60452	-0.22532	-0.144106	0.212547	0.27113	-0.476824	-0.564729	0.383592	0.116232	-0.0210546	-0.251708	-0.216003
256621_at	At3g24450	Heavy metal transport/detoxification superfamily protein	-0.589673	-0.546317	-0.0604222	-0.271383	-0.169893	-0.297848	0.136039	0.548153	-0.592677	-0.203416	-0.0322044	-0.0499425	-0.27656	0.377305	-0.248982	-0.489443	-0.485569	-0.11558	-0.608297	-0.106481	0.184431	-0.216643	-0.919092	-0.59015	-0.963543	-0.804414	-0.30993
253880_at	At4g27590	Heavy metal transport/detoxification superfamily protein	-0.139459	-0.280025	0.0115993	0.536377	0.0454653	-0.288978	0.392174	-0.131451	-0.308421	-0.0405099	-0.579975	0.14275	0.578448	-0.242818	-0.147778	0.365229	-0.00323977	0.02767	0.070998	-0.162695	-0.173858	-0.148987	1.03927	-0.00438998	-0.506073	-0.0417354	-0.394753
250944_at	At5g03380	Heavy metal transport/detoxification superfamily protein	0.938314	1.39931	0.536603	0.0920082	0.413985	1.14957	1.49047	0.499484	0.0936561	0.865597	1.59399	-0.163028	0.301455	0.33784	0.602868	0.450928	0.792002	1.29147	0.851569	0.470304	0.453249	-0.0735658	1.32853	1.14111	1.74609	1.66365	0.594699
249755_at	At5g24580	Heavy metal transport/detoxification superfamily protein	-0.531319	-0.500139	-0.0930184	-0.574809	-0.520799	-0.740419	0.1742	-0.297818	-0.331122	-0.224461	0.338471	-0.100731	0.152131	0.0491053	0.121241	-0.388774	-0.0298314	-0.429396	0.314592	0.177525	-0.338149	0.088576	-0.326277	-0.891763	-0.586184	-0.566373	-0.270353
248327_at	At5g52750	Heavy metal transport/detoxification superfamily protein	0.0375721	0.0498867	-0.18703	0.48891	-0.0583157	-0.00243735	0.570153	0.826206	-0.207759	0.475946	-0.216847	-0.180418	-0.504907	0.00328859	0.0234572	0.266515	-0.264894	-0.0156841	1.32407	-0.152769	-0.259169	0.0902052	-0.0649639	-0.376104	0.283872	-0.389886	-0.325162
258791_at	At3g04720	HEL_PR-4_PR4__pathogenesis-related 4	0.207505	-0.223931	0.679509	1.38438	0.837256	-0.11642	-0.438692	0.623666	-0.0860525	-0.0203168	1.87108	-0.00365103	-0.499856	0.629795	0.11358	0.25479	0.807613	-0.331034	-0.23575	0.0606355	0.422657	0.211351	-0.48698	0.509968	-0.86605	-1.58023	0.349247
246097_at	At5g20270	HHP1__heptahelical transmembrane protein1	-0.217867	-0.0719461	-0.195046	0.135402	-0.127401	-0.416631	-0.663647	-0.193278	-0.199011	-0.25921	-0.0333584	-0.0136356	-0.54294	-0.208003	-0.42388	-0.432013	-0.27516	0.240832	0.293447	-0.190453	-0.0704581	0.204333	-0.304442	-0.712405	-0.718354	-0.351061	-0.480226
247444_at	At5g62630	HIPL2__hipl2 protein precursor	-0.162359	0.304968	0.385576	0.155739	0.420883	-0.27833	-0.0914117	0.425835	-0.303487	0.502555	0.851912	0.11995	-0.267356	-0.0306184	-0.255442	0.0164515	0.10512	0.303086	0.0303888	0.281331	0.190396	0.282431	0.697728	0.985332	0.653212	0.18631	-0.196011
246429_at	At5g17450	HIPP21__Heavy metal transport/detoxification superfamily protein	-0.13133	0.610274	-0.379264	-0.13332	-0.209619	0.244487	-0.0533458	0.107819	0.157575	0.0874162	0.444233	-0.175501	0.340654	-0.0559344	0.343458	0.340959	0.150394	0.172834	-0.291587	-0.258803	-0.410611	-0.301938	-0.235585	-0.767655	0.57663	0.909292	-0.286844
264729_at	At1g22990	HIPP22__Heavy metal transport/detoxification superfamily protein	-0.563031	-0.590677	0.315562	-0.0651884	0.281054	0.431674	0.676813	0.0609617	0.361091	0.249682	-0.331514	0.0927749	0.0906398	-0.0108948	-0.796598	-0.569137	-0.704717	0.0651013	-0.99694	-0.371746	0.21539	-0.0692084	0.565104	0.276696	-0.852518	-0.49243	0.28532
[truncated: 1,099 more rows]
