# Supplementary material for: Systems analysis of transcriptome data provides new hypotheses about Arabidopsis root response to nitrate treatments
Source: Front Plant Sci. 2014 Feb 7;5:22. doi: 10.3389/fpls.2014.00022 (PMC3917222; doi:10.3389/fpls.2014.00022)
Supplement: Figure S1 — Controls performed to evaluate GO term robustness. (A) Distribution of total and shared over-represented GO term levels between any combination of two experiments. To generate this graph we analyzed all possible combinations of two experiments. Level 1 is the most general GO term category and level 11 the most specific. The x-axis corresponds to the depth of a concept while the y-axis shows average number of GO terms for a given level. (B) Number of GO associated with each 2286 nitrate responsive genes or with 2286 randomly selected genes (average of 1000 iterations). [file DataSheet1.ZIP › supplementary figures/Table_S2.xls]

## Sheet: Hoja1
GO	Description	Number of genes	p value	FDR
GO:0042221	response to chemical stimulus	678	6.17e-70	1.06e-65
GO:0050896	response to stimulus	888	4.34e-53	3.72e-49
GO:0010033	response to organic substance	463	4.74e-49	2.71e-45
GO:0006811	ion transport	235	6.8e-49	2.91e-45
GO:0015698	inorganic anion transport	104	7.56e-45	2.19e-41
GO:0010167	response to nitrate	89	7.68e-45	2.19e-41
GO:0006820	anion transport	119	1.21e-43	2.96e-40
GO:0015706	nitrate transport	88	9.38e-42	2.01e-38
GO:0006950	response to stress	589	5.42e-41	1.03e-37
GO:0009743	response to carbohydrate stimulus	182	7.13e-37	1.22e-33
GO:0009605	response to external stimulus	210	1.2e-34	1.87e-31
GO:0009719	response to endogenous stimulus	280	5.04e-34	7.19e-31
GO:0006812	cation transport	173	1.89e-32	2.49e-29
GO:0044283	small molecule biosynthetic process	304	1.47e-31	1.8e-28
GO:0010035	response to inorganic substance	206	2.77e-31	3.17e-28
GO:0051716	cellular response to stimulus	353	1.27e-30	1.36e-27
GO:0030001	metal ion transport	135	2.8e-30	2.83e-27
GO:0055114	oxidation-reduction process	237	6.78e-29	6.46e-26
GO:0009725	response to hormone stimulus	236	1.05e-28	9.43e-26
GO:0006725	cellular aromatic compound metabolic process	192	1.52e-28	1.3e-25
GO:0019344	cysteine biosynthetic process	73	2.48e-28	2.03e-25
GO:0009070	serine family amino acid biosynthetic process	75	3.86e-28	3e-25
GO:0006534	cysteine metabolic process	73	6.89e-28	5.13e-25
GO:0009267	cellular response to starvation	88	1.33e-27	9.52e-25
GO:0031667	response to nutrient levels	93	1.68e-27	1.15e-24
GO:0031669	cellular response to nutrient levels	90	2.26e-27	1.49e-24
GO:0010200	response to chitin	107	2.46e-27	1.56e-24
GO:0009991	response to extracellular stimulus	99	2.57e-27	1.57e-24
GO:0031668	cellular response to extracellular stimulus	96	3.08e-27	1.82e-24
GO:0071496	cellular response to external stimulus	96	3.89e-27	2.22e-24
GO:0051707	response to other organism	237	5.37e-27	2.97e-24
GO:0042594	response to starvation	88	1.06e-26	5.65e-24
GO:0006952	defense response	262	4.42e-26	2.3e-23
GO:0000041	transition metal ion transport	75	2.42e-25	1.22e-22
GO:0009628	response to abiotic stimulus	369	2.93e-25	1.44e-22
GO:0009069	serine family amino acid metabolic process	79	8.46e-25	4.03e-22
GO:0070887	cellular response to chemical stimulus	228	3.33e-24	1.54e-21
GO:0046394	carboxylic acid biosynthetic process	193	3.74e-24	1.64e-21
GO:0016053	organic acid biosynthetic process	193	3.74e-24	1.64e-21
GO:0010106	cellular response to iron ion starvation	49	5.88e-24	2.46e-21
GO:0019748	secondary metabolic process	208	5.82e-24	2.46e-21
GO:0023052	signaling	330	1.24e-23	5.07e-21
GO:0006826	iron ion transport	50	6.08e-23	2.43e-20
GO:0006790	sulfur compound metabolic process	135	9.7e-23	3.78e-20
GO:0034641	cellular nitrogen compound metabolic process	219	1.6e-22	6.08e-20
GO:0045087	innate immune response	164	7.32e-22	2.73e-19
GO:0009723	response to ethylene stimulus	87	1.12e-21	4.08e-19
GO:0009308	amine metabolic process	176	1.39e-21	4.95e-19
GO:0006810	transport	452	3.32e-21	1.16e-18
GO:0009744	response to sucrose stimulus	63	5.33e-21	1.83e-18
GO:0006955	immune response	168	7.27e-21	2.4e-18
GO:0002376	immune system process	168	7.27e-21	2.4e-18
GO:0009751	response to salicylic acid stimulus	102	1.16e-20	3.74e-18
GO:0034285	response to disaccharide stimulus	63	1.21e-20	3.78e-18
GO:0051234	establishment of localization	457	1.21e-20	3.78e-18
GO:0044106	cellular amine metabolic process	163	1.25e-20	3.81e-18
GO:0042180	cellular ketone metabolic process	297	1.37e-20	4.12e-18
GO:0006520	cellular amino acid metabolic process	155	1.44e-20	4.25e-18
GO:0000096	sulfur amino acid metabolic process	101	1.65e-20	4.79e-18
GO:0019752	carboxylic acid metabolic process	293	3.6e-20	1.01e-17
GO:0043436	oxoacid metabolic process	293	3.6e-20	1.01e-17
GO:0006082	organic acid metabolic process	293	4.1e-20	1.13e-17
GO:0009607	response to biotic stimulus	246	4.53e-20	1.23e-17
GO:0051179	localization	471	4.9e-20	1.31e-17
GO:0009611	response to wounding	82	6.33e-20	1.67e-17
GO:0009620	response to fungus	104	8.15e-20	2.12e-17
GO:0009753	response to jasmonic acid stimulus	100	1.35e-19	3.46e-17
GO:0019438	aromatic compound biosynthetic process	127	2.06e-19	5.2e-17
GO:0070482	response to oxygen levels	41	3.53e-19	8.77e-17
GO:0044272	sulfur compound biosynthetic process	101	3.76e-19	9.21e-17
GO:0065007	biological regulation	703	4.56e-19	1.1e-16
GO:0033554	cellular response to stress	215	5.42e-19	1.29e-16
GO:0019684	photosynthesis	79	8.12e-19	1.91e-16
GO:0071495	cellular response to endogenous stimulus	141	9.23e-19	2.14e-16
GO:0044271	cellular nitrogen compound biosynthetic process	140	1.46e-18	3.32e-16
GO:0051704	multi-organism process	254	2.41e-18	5.44e-16
GO:0010114	response to red light	40	4.03e-18	8.97e-16
GO:0071310	cellular response to organic substance	188	5.27e-18	1.16e-15
GO:0000097	sulfur amino acid biosynthetic process	74	5.46e-18	1.18e-15
GO:0001666	response to hypoxia	39	5.88e-18	1.26e-15
GO:0080167	response to karrikin	44	1.38e-17	2.92e-15
GO:0006575	cellular modified amino acid metabolic process	126	1.64e-17	3.43e-15
GO:0006091	generation of precursor metabolites and energy	128	3.11e-17	6.42e-15
GO:0015979	photosynthesis	90	4.87e-17	9.94e-15
GO:0009814	defense response	102	1.4e-16	2.82e-14
GO:0016138	glycoside biosynthetic process	57	2.32e-16	4.63e-14
GO:0050801	ion homeostasis	59	8.64e-16	1.7e-13
GO:0048878	chemical homeostasis	64	3.54e-15	6.9e-13
GO:0009627	systemic acquired resistance	87	3.83e-15	7.38e-13
GO:0009309	amine biosynthetic process	97	4.92e-15	9.36e-13
GO:0008652	cellular amino acid biosynthetic process	94	5.37e-15	1.01e-12
GO:0050832	defense response to fungus	73	5.86e-15	1.08e-12
GO:0007154	cell communication	119	5.84e-15	1.08e-12
GO:0009737	response to abscisic acid stimulus	108	9.01e-15	1.64e-12
GO:0010310	regulation of hydrogen peroxide metabolic process	50	1.01e-14	1.82e-12
GO:0009414	response to water deprivation	82	1.04e-14	1.85e-12
GO:0009415	response to water stimulus	83	1.09e-14	1.93e-12
GO:0016137	glycoside metabolic process	62	1.24e-14	2.17e-12
GO:0080010	regulation of oxygen and reactive oxygen species metabolic process	50	1.27e-14	2.19e-12
GO:0042398	cellular modified amino acid biosynthetic process	97	1.29e-14	2.21e-12
GO:0032870	cellular response to hormone stimulus	109	1.36e-14	2.3e-12
GO:0071446	cellular response to salicylic acid stimulus	73	2.36e-14	3.97e-12
GO:0009862	systemic acquired resistance	59	2.48e-14	4.12e-12
GO:0006970	response to osmotic stress	132	3.34e-14	5.51e-12
GO:0006800	oxygen and reactive oxygen species metabolic process	72	3.96e-14	6.47e-12
GO:0009863	salicylic acid mediated signaling pathway	72	5.35e-14	8.65e-12
GO:0042743	hydrogen peroxide metabolic process	70	6.08e-14	9.74e-12
GO:0005975	carbohydrate metabolic process	281	7.36e-14	1.17e-11
GO:0010207	photosystem II assembly	47	8.05e-14	1.27e-11
GO:0019725	cellular homeostasis	68	1.09e-13	1.69e-11
GO:0044281	small molecule metabolic process	460	1.11e-13	1.71e-11
GO:0007165	signal transduction	220	1.28e-13	1.96e-11
GO:0009416	response to light stimulus	169	1.33e-13	2.02e-11
GO:0009617	response to bacterium	99	1.91e-13	2.87e-11
GO:0006873	cellular ion homeostasis	47	1.97e-13	2.93e-11
GO:0055080	cation homeostasis	52	2.36e-13	3.48e-11
GO:0055082	cellular chemical homeostasis	47	2.45e-13	3.58e-11
GO:0032787	monocarboxylic acid metabolic process	200	2.46e-13	3.58e-11
GO:0010218	response to far red light	33	2.63e-13	3.79e-11
GO:0002679	respiratory burst involved in defense response	37	2.98e-13	4.22e-11
GO:0045730	respiratory burst	37	2.98e-13	4.22e-11
GO:0009698	phenylpropanoid metabolic process	77	3.29e-13	4.63e-11
GO:0031408	oxylipin biosynthetic process	40	5.19e-13	7.23e-11
GO:0042742	defense response to bacterium	75	6.85e-13	9.46e-11
GO:0031323	regulation of cellular metabolic process	344	6.95e-13	9.53e-11
GO:0050794	regulation of cellular process	504	8.53e-13	1.16e-10
GO:0050789	regulation of biological process	563	8.88e-13	1.2e-10
GO:0031347	regulation of defense response	92	9.44e-13	1.26e-10
GO:0023060	signal transmission	225	9.79e-13	1.3e-10
GO:0071369	cellular response to ethylene stimulus	40	1.09e-12	1.44e-10
GO:0009637	response to blue light	37	1.18e-12	1.54e-10
GO:0010363	regulation of plant-type hypersensitive response	72	1.21e-12	1.57e-10
GO:0043067	regulation of programmed cell death	75	1.7e-12	2.19e-10
GO:0010941	regulation of cell death	76	1.73e-12	2.21e-10
GO:0030003	cellular cation homeostasis	44	1.93e-12	2.45e-10
GO:0006612	protein targeting to membrane	74	2.45e-12	3.09e-10
GO:0044262	cellular carbohydrate metabolic process	226	2.62e-12	3.27e-10
GO:0009755	hormone-mediated signaling pathway	98	2.66e-12	3.29e-10
GO:0031407	oxylipin metabolic process	43	2.68e-12	3.29e-10
GO:0042592	homeostatic process	85	2.69e-12	3.29e-10
GO:0008219	cell death	87	2.88e-12	3.42e-10
GO:0016265	death	87	2.88e-12	3.42e-10
GO:0009626	plant-type hypersensitive response	75	2.82e-12	3.42e-10
GO:0009651	response to salt stress	120	2.85e-12	3.42e-10
GO:0034050	host programmed cell death induced by symbiont	75	3.2e-12	3.78e-10
GO:0080135	regulation of cellular response to stress	72	3.47e-12	4.07e-10
GO:0050776	regulation of immune response	77	3.66e-12	4.24e-10
GO:0002682	regulation of immune system process	77	3.66e-12	4.24e-10
GO:0006979	response to oxidative stress	97	4.59e-12	5.27e-10
GO:0080134	regulation of response to stress	92	4.65e-12	5.31e-10
GO:0071453	cellular response to oxygen levels	16	4.95e-12	5.62e-10
GO:0045088	regulation of innate immune response	76	5.94e-12	6.7e-10
GO:0012501	programmed cell death	80	8.16e-12	9.14e-10
GO:0071456	cellular response to hypoxia	15	1.68e-11	1.87e-09
GO:0009314	response to radiation	169	1.91e-11	2.12e-09
GO:0009738	abscisic acid mediated signaling pathway	53	4.34e-11	4.77e-09
GO:0009695	jasmonic acid biosynthetic process	36	5.04e-11	5.46e-09
GO:0035304	regulation of protein dephosphorylation	36	5.04e-11	5.46e-09
GO:0010054	trichoblast differentiation	64	5.77e-11	6.22e-09
GO:0009266	response to temperature stimulus	135	5.86e-11	6.27e-09
GO:0009642	response to light intensity	56	7.37e-11	7.85e-09
GO:0034754	cellular hormone metabolic process	41	7.72e-11	8.07e-09
GO:0009746	response to hexose stimulus	41	7.72e-11	8.07e-09
GO:0034284	response to monosaccharide stimulus	41	7.72e-11	8.07e-09
GO:0035303	regulation of dephosphorylation	36	7.93e-11	8.24e-09
GO:0010053	root epidermal cell differentiation	65	8.55e-11	8.83e-09
GO:0009699	phenylpropanoid biosynthetic process	62	9.31e-11	9.5e-09
GO:0009310	amine catabolic process	47	9.3e-11	9.5e-09
GO:0009694	jasmonic acid metabolic process	39	1.27e-10	1.29e-08
GO:0019222	regulation of metabolic process	353	1.58e-10	1.6e-08
GO:0042446	hormone biosynthetic process	55	1.89e-10	1.89e-08
GO:0048583	regulation of response to stimulus	101	1.97e-10	1.96e-08
GO:0055085	transmembrane transport	99	3.2e-10	3.17e-08
GO:0046483	heterocycle metabolic process	139	3.73e-10	3.67e-08
GO:0071215	cellular response to abscisic acid stimulus	53	3.98e-10	3.9e-08
GO:0046351	disaccharide biosynthetic process	19	5.01e-10	4.88e-08
GO:0009409	response to cold	95	6.04e-10	5.85e-08
GO:0009684	indoleacetic acid biosynthetic process	30	6.56e-10	6.32e-08
GO:0006633	fatty acid biosynthetic process	57	7.66e-10	7.34e-08
GO:0065008	regulation of biological quality	201	7.71e-10	7.34e-08
GO:0014070	response to organic cyclic compound	36	8.07e-10	7.56e-08
GO:0031399	regulation of protein modification process	36	8.07e-10	7.56e-08
GO:0010583	response to cyclopentenone	36	8.07e-10	7.56e-08
GO:0009683	indoleacetic acid metabolic process	30	8.37e-10	7.8e-08
GO:0000160	two-component signal transduction system (phosphorelay)	39	8.62e-10	7.99e-08
GO:0048511	rhythmic process	39	1.03e-09	9.42e-08
GO:0009063	cellular amino acid catabolic process	40	1.02e-09	9.42e-08
GO:0007623	circadian rhythm	39	1.03e-09	9.42e-08
GO:0080090	regulation of primary metabolic process	309	1.12e-09	1.01e-07
GO:0008610	lipid biosynthetic process	151	1.36e-09	1.23e-07
GO:0009851	auxin biosynthetic process	32	1.39e-09	1.25e-07
GO:0019761	glucosinolate biosynthetic process	39	1.48e-09	1.31e-07
GO:0016144	S-glycoside biosynthetic process	39	1.48e-09	1.31e-07
GO:0019758	glycosinolate biosynthetic process	39	1.48e-09	1.31e-07
GO:0009697	salicylic acid biosynthetic process	44	1.69e-09	1.49e-07
GO:0009828	plant-type cell wall loosening	16	1.9e-09	1.66e-07
GO:0016051	carbohydrate biosynthetic process	141	2.36e-09	2.06e-07
GO:0071241	cellular response to inorganic substance	17	2.39e-09	2.07e-07
GO:0016143	S-glycoside metabolic process	43	2.87e-09	2.45e-07
GO:0019760	glucosinolate metabolic process	43	2.87e-09	2.45e-07
GO:0019757	glycosinolate metabolic process	43	2.87e-09	2.45e-07
GO:0042445	hormone metabolic process	58	2.95e-09	2.51e-07
GO:0042430	indole-containing compound metabolic process	35	3.04e-09	2.57e-07
GO:0048364	root development	88	3.61e-09	3.03e-07
GO:0071732	cellular response to nitric oxide	12	3.65e-09	3.05e-07
GO:0009696	salicylic acid metabolic process	45	3.89e-09	3.22e-07
GO:0035556	intracellular signal transduction	45	3.89e-09	3.22e-07
GO:0022622	root system development	88	3.92e-09	3.23e-07
GO:0009773	photosynthetic electron transport in photosystem I	19	3.97e-09	3.26e-07
GO:0034637	cellular carbohydrate biosynthetic process	126	5.13e-09	4.19e-07
GO:0044282	small molecule catabolic process	125	6.01e-09	4.88e-07
GO:0010015	root morphogenesis	70	6.08e-09	4.92e-07
GO:0009312	oligosaccharide biosynthetic process	20	7.43e-09	5.98e-07
GO:0042435	indole-containing compound biosynthetic process	33	7.55e-09	6.05e-07
GO:0070838	divalent metal ion transport	40	1.9e-08	1.52e-06
GO:0009750	response to fructose stimulus	33	1.91e-08	1.52e-06
GO:0009733	response to auxin stimulus	68	2.16e-08	1.7e-06
GO:0010817	regulation of hormone levels	71	2.55e-08	2e-06
GO:0009850	auxin metabolic process	32	3.95e-08	3.09e-06
GO:0006629	lipid metabolic process	205	4.05e-08	3.16e-06
GO:0009657	plastid organization	64	4.45e-08	3.45e-06
GO:0006364	rRNA processing	55	5.3e-08	4.09e-06
GO:0071554	cell wall organization or biogenesis	124	5.34e-08	4.1e-06
GO:0016072	rRNA metabolic process	55	5.89e-08	4.51e-06
GO:0009913	epidermal cell differentiation	71	6.12e-08	4.66e-06
GO:0007398	ectoderm development	71	7.26e-08	5.48e-06
GO:0008544	epidermis development	71	7.26e-08	5.48e-06
GO:0006066	alcohol metabolic process	142	7.65e-08	5.75e-06
GO:0006355	regulation of transcription	261	7.86e-08	5.89e-06
GO:0007568	aging	32	7.92e-08	5.9e-06
GO:0010038	response to metal ion	86	8.24e-08	6.11e-06
GO:0009873	ethylene mediated signaling pathway	29	9.98e-08	7.37e-06
GO:0008152	metabolic process	1264	1.02e-07	7.48e-06
GO:0031326	regulation of cellular biosynthetic process	284	1.04e-07	7.65e-06
GO:0009889	regulation of biosynthetic process	284	1.15e-07	8.37e-06
GO:0015849	organic acid transport	50	1.22e-07	8.89e-06
GO:0051252	regulation of RNA metabolic process	261	1.25e-07	9.07e-06
GO:0009767	photosynthetic electron transport chain	22	1.41e-07	1.01e-05
GO:0009867	jasmonic acid mediated signaling pathway	49	1.41e-07	1.01e-05
GO:0071395	cellular response to jasmonic acid stimulus	49	1.41e-07	1.01e-05
GO:0042219	cellular modified amino acid catabolic process	31	1.62e-07	1.15e-05
GO:0044036	cell wall macromolecule metabolic process	53	1.65e-07	1.17e-05
GO:0048731	system development	227	1.92e-07	1.35e-05
GO:0048513	organ development	227	1.92e-07	1.35e-05
GO:0009624	response to nematode	22	2.26e-07	1.58e-05
GO:0043900	regulation of multi-organism process	27	3.01e-07	2.1e-05
GO:0071248	cellular response to metal ion	14	3.48e-07	2.41e-05
GO:0042440	pigment metabolic process	57	3.79e-07	2.61e-05
GO:0009813	flavonoid biosynthetic process	41	3.8e-07	2.61e-05
GO:0000165	MAPK cascade	39	3.82e-07	2.62e-05
GO:0043069	negative regulation of programmed cell death	34	3.86e-07	2.63e-05
GO:0009812	flavonoid metabolic process	44	4.04e-07	2.75e-05
GO:0048527	lateral root development	27	5.16e-07	3.5e-05
GO:0015994	chlorophyll metabolic process	36	5.45e-07	3.68e-05
GO:0009072	aromatic amino acid family metabolic process	43	5.84e-07	3.93e-05
GO:0060548	negative regulation of cell death	34	6.78e-07	4.54e-05
GO:0006631	fatty acid metabolic process	81	7.16e-07	4.77e-05
GO:0015837	amine transport	46	7.24e-07	4.81e-05
GO:0007243	intracellular protein kinase cascade	40	7.91e-07	5.23e-05
GO:0006470	protein dephosphorylation	39	8.03e-07	5.29e-05
GO:0048528	post-embryonic root development	28	8.26e-07	5.42e-05
GO:0046942	carboxylic acid transport	47	9.41e-07	6.15e-05
GO:0009612	response to mechanical stimulus	18	1.01e-06	6.56e-05
GO:0005992	trehalose biosynthetic process	11	1.06e-06	6.88e-05
GO:0042402	cellular biogenic amine catabolic process	26	1.07e-06	6.89e-05
GO:0043269	regulation of ion transport	30	1.15e-06	7.39e-05
GO:0051171	regulation of nitrogen compound metabolic process	266	1.16e-06	7.46e-05
GO:0010556	regulation of macromolecule biosynthetic process	264	1.18e-06	7.57e-05
GO:0006636	unsaturated fatty acid biosynthetic process	19	1.21e-06	7.71e-05
GO:0010224	response to UV-B	24	1.32e-06	8.38e-05
GO:0009595	detection of biotic stimulus	24	1.32e-06	8.38e-05
GO:0051606	detection of stimulus	30	1.33e-06	8.38e-05
GO:0034470	ncRNA processing	58	1.43e-06	9e-05
GO:0055081	anion homeostasis	9	1.49e-06	9.26e-05
GO:0032268	regulation of cellular protein metabolic process	38	1.48e-06	9.26e-05
GO:0051049	regulation of transport	33	1.49e-06	9.27e-05
GO:0033559	unsaturated fatty acid metabolic process	19	1.53e-06	9.46e-05
GO:0016311	dephosphorylation	42	1.64e-06	0.000101
GO:0071281	cellular response to iron ion	12	1.8e-06	0.00011
GO:0006865	amino acid transport	44	2.26e-06	0.000138
GO:0019439	aromatic compound catabolic process	24	2.27e-06	0.000138
GO:0019219	regulation of nucleobase-containing compound metabolic process	262	2.49e-06	0.000151
GO:0006972	hyperosmotic response	42	2.5e-06	0.000152
GO:0006778	porphyrin-containing compound metabolic process	39	2.56e-06	0.000154
GO:0005991	trehalose metabolic process	11	2.67e-06	0.000161
GO:0055062	phosphate ion homeostasis	8	2.73e-06	0.000163
GO:0042538	hyperosmotic salinity response	31	2.8e-06	0.000167
GO:0033013	tetrapyrrole metabolic process	39	2.86e-06	0.00017
GO:0006733	oxidoreduction coenzyme metabolic process	44	3.05e-06	0.000181
GO:0016052	carbohydrate catabolic process	77	3.06e-06	0.000181
GO:0009987	cellular process	1300	3.08e-06	0.000181
GO:0009692	ethylene metabolic process	27	3.12e-06	0.000183
GO:0009693	ethylene biosynthetic process	27	3.12e-06	0.000183
GO:0016036	cellular response to phosphate starvation	28	3.32e-06	0.000194
GO:0015995	chlorophyll biosynthetic process	26	3.37e-06	0.000196
GO:0009407	toxin catabolic process	37	3.43e-06	0.000198
GO:0009404	toxin metabolic process	37	3.43e-06	0.000198
GO:0009639	response to red or far red light	59	3.75e-06	0.000215
GO:0060255	regulation of macromolecule metabolic process	289	3.89e-06	0.000223
GO:0043449	cellular alkene metabolic process	27	4.21e-06	0.000239
GO:0043450	alkene biosynthetic process	27	4.21e-06	0.000239
GO:0046148	pigment biosynthetic process	45	4.22e-06	0.000239
GO:0009411	response to UV	41	4.42e-06	0.00025
GO:0031348	negative regulation of defense response	44	4.51e-06	0.000254
GO:0055061	di-	8	5.44e-06	0.000306
GO:0010155	regulation of proton transport	19	5.66e-06	0.000317
GO:0009644	response to high light intensity	38	5.72e-06	0.000319
GO:0044255	cellular lipid metabolic process	157	5.83e-06	0.000325
GO:0019375	galactolipid biosynthetic process	22	6.87e-06	0.000381
GO:0006740	NADPH regeneration	35	7.21e-06	0.000399
GO:0019374	galactolipid metabolic process	22	8.15e-06	0.000449
GO:0009061	anaerobic respiration	9	8.26e-06	0.000454
GO:0009074	aromatic amino acid family catabolic process	20	8.55e-06	0.000468
GO:0009765	photosynthesis	13	8.89e-06	0.000485
GO:0046496	nicotinamide nucleotide metabolic process	36	9.62e-06	0.000522
GO:0006769	nicotinamide metabolic process	36	9.62e-06	0.000522
GO:0018130	heterocycle biosynthetic process	41	9.78e-06	0.000529
GO:0006739	NADP metabolic process	35	1.01e-05	0.000542
GO:0002252	immune effector process	43	1.03e-05	0.000552
GO:0051186	cofactor metabolic process	93	1.05e-05	0.000563
GO:0043603	cellular amide metabolic process	37	1.13e-05	0.000603
GO:0048585	negative regulation of response to stimulus	51	1.15e-05	0.00061
GO:0021700	developmental maturation	48	1.17e-05	0.000619
GO:0019220	regulation of phosphate metabolic process	38	1.18e-05	0.000623
GO:0051174	regulation of phosphorus metabolic process	38	1.18e-05	0.000623
GO:0019362	pyridine nucleotide metabolic process	36	1.19e-05	0.000626
GO:0006732	coenzyme metabolic process	68	1.28e-05	0.00067
GO:0005996	monosaccharide metabolic process	98	1.34e-05	0.000698
GO:0032879	regulation of localization	35	1.39e-05	0.000724
GO:0009820	alkaloid metabolic process	37	1.53e-05	0.000797
GO:0042126	nitrate metabolic process	6	1.56e-05	0.000803
GO:0042128	nitrate assimilation	6	1.56e-05	0.000803
GO:0005976	polysaccharide metabolic process	88	1.59e-05	0.000818
GO:0051246	regulation of protein metabolic process	38	1.59e-05	0.000818
GO:0006098	pentose-phosphate shunt	34	1.62e-05	0.00083
GO:0033014	tetrapyrrole biosynthetic process	29	1.69e-05	0.000862
GO:0019751	polyol metabolic process	26	1.92e-05	0.000975
GO:0048765	root hair cell differentiation	46	1.93e-05	0.000978
GO:0048764	trichoblast maturation	46	1.93e-05	0.000978
GO:0044275	cellular carbohydrate catabolic process	71	1.97e-05	0.000994
GO:0009056	catabolic process	226	2.08e-05	0.00104
GO:0048469	cell maturation	46	2.1e-05	0.00105
GO:0010286	heat acclimation	19	2.16e-05	0.00107
GO:0009247	glycolipid biosynthetic process	22	2.16e-05	0.00107
GO:0009808	lignin metabolic process	17	2.15e-05	0.00107
GO:0006766	vitamin metabolic process	28	2.19e-05	0.00108
GO:0006664	glycolipid metabolic process	23	2.66e-05	0.00131
GO:0046164	alcohol catabolic process	65	2.89e-05	0.00142
GO:0009408	response to heat	45	2.94e-05	0.00144
GO:0015833	peptide transport	23	3.07e-05	0.0015
GO:0009749	response to glucose stimulus	19	3.07e-05	0.0015
GO:0006857	oligopeptide transport	23	3.07e-05	0.0015
GO:0006569	tryptophan catabolic process	18	3.16e-05	0.00153
GO:0006779	porphyrin-containing compound biosynthetic process	28	3.15e-05	0.00153
GO:0046218	indolalkylamine catabolic process	18	3.16e-05	0.00153
GO:0006576	cellular biogenic amine metabolic process	31	3.2e-05	0.00154
GO:0006007	glucose catabolic process	63	3.34e-05	0.0016
GO:0009888	tissue development	115	3.39e-05	0.00162
GO:0009646	response to absence of light	11	3.5e-05	0.00167
GO:0019419	sulfate reduction	4	3.73e-05	0.00177
GO:0010683	tricyclic triterpenoid metabolic process	4	3.73e-05	0.00177
GO:0019320	hexose catabolic process	63	3.79e-05	0.00179
GO:0046395	carboxylic acid catabolic process	55	4.24e-05	0.002
GO:0016054	organic acid catabolic process	55	4.24e-05	0.002
GO:0046173	polyol biosynthetic process	18	4.51e-05	0.00211
GO:0042436	indole-containing compound catabolic process	18	4.51e-05	0.00211
GO:0046365	monosaccharide catabolic process	63	4.85e-05	0.00226
GO:0044042	glucan metabolic process	58	4.95e-05	0.00231
GO:0010039	response to iron ion	14	5.16e-05	0.0024
GO:0019318	hexose metabolic process	75	5.94e-05	0.00275
GO:0006351	transcription	262	6.2e-05	0.00287
GO:0044277	cell wall disassembly	7	6.53e-05	0.00299
GO:0060871	cellular cell wall disassembly	7	6.53e-05	0.00299
GO:0009830	cell wall modification involved in abscission	7	6.53e-05	0.00299
GO:0032774	RNA biosynthetic process	262	6.65e-05	0.00304
GO:0009741	response to brassinosteroid stimulus	22	6.91e-05	0.00315
GO:0044248	cellular catabolic process	214	7e-05	0.00318
GO:0009058	biosynthetic process	726	7.34e-05	0.00333
GO:0005986	sucrose biosynthetic process	8	7.44e-05	0.00337
GO:0010468	regulation of gene expression	266	7.52e-05	0.00339
GO:0034660	ncRNA metabolic process	62	7.73e-05	0.00348
GO:0015804	neutral amino acid transport	17	7.9e-05	0.00354
GO:0009739	response to gibberellin stimulus	28	8.77e-05	0.00392
GO:0015672	monovalent inorganic cation transport	37	9.82e-05	0.00438
GO:0022900	electron transport chain	24	0.000101	0.00451
GO:0007047	cellular cell wall organization	7	0.000108	0.0048
GO:0033517	myo-inositol hexakisphosphate metabolic process	15	0.00012	0.0053
GO:0010264	myo-inositol hexakisphosphate biosynthetic process	15	0.00012	0.0053
GO:0005984	disaccharide metabolic process	34	0.000127	0.00558
GO:0009735	response to cytokinin stimulus	23	0.000132	0.0058
GO:0034614	cellular response to reactive oxygen species	18	0.000141	0.00616
GO:0071555	cell wall organization	74	0.000143	0.00625
GO:0032958	inositol phosphate biosynthetic process	15	0.000144	0.00628
GO:0019682	glyceraldehyde-3-phosphate metabolic process	35	0.000151	0.00657
GO:0006829	zinc ion transport	8	0.000164	0.00708
GO:0015824	proline transport	16	0.000164	0.00708
GO:0006949	syncytium formation	8	0.000164	0.00708
GO:0006021	inositol biosynthetic process	15	0.000172	0.00742
GO:0000302	response to reactive oxygen species	46	0.000173	0.00742
GO:0006006	glucose metabolic process	68	0.000191	0.00815
GO:0042547	cell wall modification involved in multidimensional cell growth	9	0.000191	0.00815
GO:0009311	oligosaccharide metabolic process	36	0.000192	0.00821
GO:0006020	inositol metabolic process	19	0.000195	0.00831
GO:0042254	ribosome biogenesis	56	0.000198	0.00838
GO:0009625	response to insect	16	0.000227	0.00962
GO:0044249	cellular biosynthetic process	698	0.000237	0.00999
GO:0071577	zinc ion transmembrane transport	6	0.000241	0.0102
GO:0019288	isopentenyl diphosphate biosynthetic process	34	0.000251	0.0106
GO:0052542	defense response by callose deposition	14	0.000255	0.0107
GO:0046686	response to cadmium ion	59	0.000266	0.0111
GO:0006694	steroid biosynthetic process	33	0.000276	0.0115
GO:0008643	carbohydrate transport	12	0.00031	0.0129
GO:0043647	inositol phosphate metabolic process	17	0.000325	0.0135
GO:0048574	long-day photoperiodism	8	0.000327	0.0135
GO:0009664	plant-type cell wall organization	48	0.000326	0.0135
GO:0006568	tryptophan metabolic process	19	0.000334	0.0137
GO:0006586	indolalkylamine metabolic process	19	0.000334	0.0137
GO:0046490	isopentenyl diphosphate metabolic process	34	0.000348	0.0142
GO:0009240	isopentenyl diphosphate biosynthetic process	34	0.000348	0.0142
GO:0015980	energy derivation by oxidation of organic compounds	27	0.00035	0.0143
GO:0022613	ribonucleoprotein complex biogenesis	56	0.000349	0.0143
GO:0032502	developmental process	379	0.000352	0.0143
GO:0009963	positive regulation of flavonoid biosynthetic process	19	0.00038	0.0154
GO:0015770	sucrose transport	6	0.000394	0.0159
GO:0008272	sulfate transport	6	0.000394	0.0159
GO:0042744	hydrogen peroxide catabolic process	15	0.000396	0.0159
GO:0042542	response to hydrogen peroxide	37	0.000408	0.0164
GO:0006833	water transport	25	0.000447	0.0178
GO:0042044	fluid transport	25	0.000447	0.0178
GO:0048571	long-day photoperiodism	8	0.000448	0.0179
GO:0010118	stomatal movement	15	0.000463	0.0184
GO:0015992	proton transport	24	0.000479	0.0189
GO:0006818	hydrogen transport	24	0.000479	0.0189
GO:0071249	cellular response to nitrate	3	0.000477	0.0189
GO:0080003	thalianol metabolic process	3	0.000477	0.0189
GO:0010196	nonphotochemical quenching	4	0.000491	0.0193
GO:0046467	membrane lipid biosynthetic process	24	0.000529	0.0208
GO:0044264	cellular polysaccharide metabolic process	70	0.000542	0.0212
GO:0034599	cellular response to oxidative stress	18	0.000562	0.0219
GO:0044237	cellular metabolic process	1009	0.000562	0.0219
GO:0009831	plant-type cell wall modification involved in multidimensional cell growth	8	0.000603	0.0234
GO:0015766	disaccharide transport	6	0.000614	0.0236
GO:0002831	regulation of response to biotic stimulus	6	0.000614	0.0236
GO:0015772	oligosaccharide transport	6	0.000614	0.0236
GO:0000103	sulfate assimilation	6	0.000614	0.0236
GO:0070301	cellular response to hydrogen peroxide	15	0.000625	0.024
GO:0006546	glycine catabolic process	12	0.000669	0.0257
GO:0051187	cofactor catabolic process	17	0.000734	0.0281
GO:0010089	xylem development	16	0.000736	0.0281
GO:0005985	sucrose metabolic process	9	0.000743	0.0283
GO:0052545	callose localization	17	0.000834	0.0317
GO:0010120	camalexin biosynthetic process	5	0.000901	0.034
GO:0006885	regulation of pH	5	0.000901	0.034
GO:0052317	camalexin metabolic process	5	0.000901	0.034
GO:0017014	protein nitrosylation	6	0.000917	0.0345
GO:0018119	peptidyl-cysteine S-nitrosylation	6	0.000917	0.0345
GO:0033037	polysaccharide localization	17	0.000944	0.0354
GO:0009071	serine family amino acid catabolic process	12	0.00095	0.0356
GO:0046700	heterocycle catabolic process	36	0.000986	0.0368
GO:0008202	steroid metabolic process	34	0.000994	0.037
GO:0006096	glycolysis	31	0.00102	0.0379
GO:0009682	induced systemic resistance	7	0.00106	0.0393
GO:0010383	cell wall polysaccharide metabolic process	32	0.00106	0.0394
GO:0043085	positive regulation of catalytic activity	21	0.00108	0.0398
GO:0071669	plant-type cell wall organization or biogenesis	56	0.00116	0.0426
GO:0044093	positive regulation of molecular function	21	0.00119	0.0438
GO:0010260	organ senescence	17	0.0012	0.0441
GO:0042558	pteridine-containing compound metabolic process	13	0.00121	0.0441
GO:0010149	senescence	17	0.0012	0.0441
GO:0006073	cellular glucan metabolic process	48	0.00123	0.045
GO:0006855	drug transmembrane transport	14	0.00125	0.0454
GO:0015711	organic anion transport	6	0.00132	0.048
