# Supplementary material for: Systems analysis of transcriptome data provides new hypotheses about Arabidopsis root response to nitrate treatments
Source: Front Plant Sci. 2014 Feb 7;5:22. doi: 10.3389/fpls.2014.00022 (PMC3917222; doi:10.3389/fpls.2014.00022)
Supplement: Figure S1 — Controls performed to evaluate GO term robustness. (A) Distribution of total and shared over-represented GO term levels between any combination of two experiments. To generate this graph we analyzed all possible combinations of two experiments. Level 1 is the most general GO term category and level 11 the most specific. The x-axis corresponds to the depth of a concept while the y-axis shows average number of GO terms for a given level. (B) Number of GO associated with each 2286 nitrate responsive genes or with 2286 randomly selected genes (average of 1000 iterations). [file DataSheet1.ZIP › supplementary figures/Table_S3.xls]

## Sheet: Hoja3
AGI	Annotation	Coexpression module
At1g01190	CYP78A8__cytochrome P450, family 78, subfamily A, polypeptide 8
At1g02310	MAN1__Glycosyl hydrolase superfamily protein	Module_1
At1g02340	FBI1_HFR1_REP1_RSF1__basic helix-loop-helix (bHLH) DNA-binding superfamily protein	Module_1
At1g03080	kinase interacting (KIP1-like) family protein	Module_1
At1g04770	Tetratricopeptide repeat (TPR)-like superfamily protein	Module_3
At1g05300	ZIP5__zinc transporter 5 precursor	Module_1
At1g05340	unknown protein; FUNCTIONS IN: molecular_function unknown; INVOLVED IN: biological_process unknown; LOCATED IN: chloroplast; EXPRESSED IN: 14 plant structures; EXPRESSED DURING: 7 growth stages; BEST Arabidopsis thaliana protein match is: unknown protein (TAIR:AT2G32210.1); Has 189 Blast hits to 189 proteins in 27 species: Archae - 0; Bacteria - 0; Metazoa - 0; Fungi - 21; Plants - 168; Viruses -…	Module_5
At1g07610	MT1C__metallothionein 1C	Module_2
At1g08090	ACH1_ATNRT2.1_ATNRT2:1_LIN1_NRT2_NRT2.1_NRT2:1_NRT2;1AT__nitrate transporter 2:1	Module_1
At1g08100	ACH2_ATNRT2.2_NRT2.2_NRT2;2AT__nitrate transporter 2.2	Module_1
At1g08650	ATPPCK1_PPCK1__phosphoenolpyruvate carboxylase kinase 1	Module_1
At1g12110	ATNRT1_B-1_CHL1_CHL1-1_NRT1_NRT1.1__nitrate transporter 1.1	Module_1
At1g12820	AFB3__auxin signaling F-box 3	Module_1
At1g12940	ATNRT2.5_NRT2.5__nitrate transporter2.5	Module_4
At1g13300	HRS1__myb-like transcription factor family protein	Module_1
At1g13420	ATST4B_ST4B__sulfotransferase 4B	Module_6
At1g13430	ATST4C_ST4C__sulfotransferase 4C ATST4A_ST4A__sulfotransferase 4A	Module_1
At1g14340	RNA-binding (RRM/RBD/RNP motifs) family protein	Module_1
At1g14780	MAC/Perforin domain-containing protein	Module_1
At1g15290	Tetratricopeptide repeat (TPR)-like superfamily protein	Module_6
At1g15550	ATGA3OX1_GA3OX1_GA4__gibberellin 3-oxidase 1	Module_1
At1g16170	unknown protein; FUNCTIONS IN: molecular_function unknown; INVOLVED IN: biological_process unknown; LOCATED IN: cellular_component unknown; EXPRESSED IN: 24 plant structures; EXPRESSED DURING: 15 growth stages; BEST Arabidopsis thaliana protein match is: unknown protein (TAIR:AT1G79660.1); Has 55 Blast hits to 55 proteins in 13 species: Archae - 0; Bacteria - 0; Metazoa - 0; Fungi - 0; Plants - 5…	Module_9
At1g17060	CHI2_CYP72C1_SHK1_SOB7__cytochrome p450 72c1	Module_1
At1g18590	ATSOT17_ATST5C_SOT17__sulfotransferase 17	Module_6
At1g19050	ARR7__response regulator 7	Module_5
At1g19250	FMO1__flavin-dependent monooxygenase 1	Module_1
At1g20640	Plant regulator RWP-RK family protein	Module_8
At1g21000	PLATZ transcription factor family protein	Module_1
At1g21910	DREB26__Integrase-type DNA-binding superfamily protein	Module_3
At1g22160	Protein of unknown function (DUF581)	Module_4
At1g22170	Phosphoglycerate mutase family protein	Module_1
At1g22500	AtATL15_ATL15__RING/U-box superfamily protein	Module_8
At1g22650	A/N-InvD__Plant neutral invertase family protein	Module_1
At1g22990	HIPP22__Heavy metal transport/detoxification superfamily protein	Module_5
At1g23870	ATTPS9_TPS9_TPS9__trehalose-phosphatase/synthase 9	Module_8
At1g24280	G6PD3__glucose-6-phosphate dehydrogenase 3	Module_1
At1g25550	myb-like transcription factor family protein	Module_1
At1g27170	transmembrane receptors;ATP binding disease resistance protein (TIR-NBS-LRR class), putative	Module_1
At1g28330	DRM1_DYL1__dormancy-associated protein-like 1	Module_4
At1g30260	BEST Arabidopsis thaliana protein match is: Galactosyltransferase family protein (TAIR:AT4G21060.1); Has 30 Blast hits to 30 proteins in 8 species: Archae - 0; Bacteria - 0; Metazoa - 0; Fungi - 0; Plants - 30; Viruses - 0; Other Eukaryotes - 0 (source: NCBI BLink).	Module_9
At1g30510	ATRFNR2_RFNR2__root FNR 2	Module_1
At1g30820	CTP synthase family protein	Module_10
At1g31180	ATIMD3_IMD3_IPMDH1__isopropylmalate dehydrogenase 3 ATIMD1_IMD1__isopropylmalate dehydrogenase 1	Module_5
At1g31200	ATPP2-A9_PP2-A9__phloem protein 2-A9	Module_1
At1g31230	AK-HSDH_AK-HSDH I__aspartate kinase-homoserine dehydrogenase i	Module_1
At1g31320	LBD4__LOB domain-containing protein 4	Module_11
At1g31770	ABCG14__ATP-binding cassette 14	Module_7
At1g32450	NRT1.5__nitrate transporter 1.5	Module_9
At1g32920	unknown protein; FUNCTIONS IN: molecular_function unknown; INVOLVED IN: response to wounding; LOCATED IN: endomembrane system; EXPRESSED IN: 23 plant structures; EXPRESSED DURING: 13 growth stages; BEST Arabidopsis thaliana protein match is: unknown protein (TAIR:AT1G32928.1); Has 42 Blast hits to 42 proteins in 8 species: Archae - 0; Bacteria - 0; Metazoa - 0; Fungi - 0; Plants - 42; Viruses - 0…	Module_1
At1g35140	EXL1_PHI-1__Phosphate-responsive 1 family protein	Module_3
At1g43650	nodulin MtN21 /EamA-like transporter family protein	Module_7
At1g43710	emb1075__Pyridoxal phosphate (PLP)-dependent transferases superfamily protein	Module_1
At1g44160	HSP40/DnaJ peptide-binding protein	Module_8
At1g47128	RD21_RD21A__Granulin repeat cysteine protease family protein	Module_8
At1g48598	CPuORF31__conserved peptide upstream open reading frame 31 AtPMEAMT_PMEAMT__S-adenosyl-L-methionine-dependent methyltransferases superfamily protein	Module_9
At1g49000	unknown protein; FUNCTIONS IN: molecular_function unknown; INVOLVED IN: biological_process unknown; LOCATED IN: chloroplast; EXPRESSED IN: stem; BEST Arabidopsis thaliana protein match is: unknown protein (TAIR:AT3G18560.1); Has 105 Blast hits to 105 proteins in 13 species: Archae - 0; Bacteria - 0; Metazoa - 0; Fungi - 0; Plants - 105; Viruses - 0; Other Eukaryotes - 0 (source: NCBI BLink).	Module_1
At1g49160	WNK7__Protein kinase superfamily protein	Module_1
At1g49500	unknown protein; FUNCTIONS IN: molecular_function unknown; INVOLVED IN: biological_process unknown; LOCATED IN: endomembrane system; EXPRESSED IN: 19 plant structures; EXPRESSED DURING: 10 growth stages; BEST Arabidopsis thaliana protein match is: unknown protein (TAIR:AT3G19030.1); Has 24 Blast hits to 24 proteins in 2 species: Archae - 0; Bacteria - 0; Metazoa - 0; Fungi - 0; Plants - 24; Virus…	Module_8
At1g49860	ATGSTF14_GSTF14__glutathione S-transferase (class phi) 14	Module_1
At1g53180	unknown protein; FUNCTIONS IN: molecular_function unknown; INVOLVED IN: biological_process unknown; LOCATED IN: cellular_component unknown; EXPRESSED IN: 13 plant structures; EXPRESSED DURING: 6 growth stages; BEST Arabidopsis thaliana protein match is: unknown protein (TAIR:AT3G15115.1); Has 58 Blast hits to 56 proteins in 22 species: Archae - 0; Bacteria - 0; Metazoa - 6; Fungi - 4; Plants - 29…	Module_1
At1g53510	ATMPK18_MPK18__mitogen-activated protein kinase 18	Module_1
At1g53885	Protein of unknown function (DUF581) Protein of unknown function (DUF581)	Module_9
At1g55120	AtcwINV3_ATFRUCT5_FRUCT5__beta-fructofuranosidase 5	Module_1
At1g55760	BTB/POZ domain-containing protein	Module_7
At1g55920	ATSERAT2;1_SAT1_SAT5_SERAT2;1__serine acetyltransferase 2;1	Module_9
At1g58080	ATATP-PRT1_ATP-PRT1_HISN1A__ATP phosphoribosyl transferase 1	Module_9
At1g59940	ARR3__response regulator 3	Module_1
At1g59960	NAD(P)-linked oxidoreductase superfamily protein	Module_9
At1g59970	Matrixin family protein	Module_1
At1g60140	ATTPS10_TPS10_TPS10__trehalose phosphate synthase	Module_5
At1g60710	ATB2__NAD(P)-linked oxidoreductase superfamily protein	Module_9
At1g61100	disease resistance protein (TIR class), putative	Module_1
At1g61360	S-locus lectin protein kinase family protein	Module_1
At1g61660	basic helix-loop-helix (bHLH) DNA-binding superfamily protein	Module_1
At1g61740	Sulfite exporter TauE/SafE family protein	Module_1
At1g62180	APR2_APSR_ATAPR2_PRH_PRH43__5'adenylylphosphosulfate reductase 2	Module_1
At1g62660	Glycosyl hydrolases family 32 protein	Module_6
At1g63090	AtPP2-A11_PP2-A11__phloem protein 2-A11	Module_1
At1g63940	MDAR6__monodehydroascorbate reductase 6	Module_9
At1g64140	BEST Arabidopsis thaliana protein match is: loricrin-related (TAIR:AT5G64550.1); Has 3596 Blast hits to 2004 proteins in 150 species: Archae - 0; Bacteria - 54; Metazoa - 1597; Fungi - 38; Plants - 513; Viruses - 9; Other Eukaryotes - 1385 (source: NCBI BLink). CPuORF23__conserved peptide upstream open reading frame 23	Module_1
At1g64170	ATCHX16_CHX16__cation/H+ exchanger 16	Module_7
At1g64190	6-phosphogluconate dehydrogenase family protein	Module_1
At1g64370	unknown protein; Has 773 Blast hits to 375 proteins in 118 species: Archae - 0; Bacteria - 97; Metazoa - 421; Fungi - 108; Plants - 31; Viruses - 0; Other Eukaryotes - 116 (source: NCBI BLink).	Module_7
At1g64590	NAD(P)-binding Rossmann-fold superfamily protein	Module_7
At1g65690	Late embryogenesis abundant (LEA) hydroxyproline-rich glycoprotein family
At1g66140	ZFP4__zinc finger protein 4	Module_1
At1g66200	ATGSR2_GLN1;2_GSR2__glutamine synthase clone F11	Module_9
At1g66930	Protein kinase superfamily protein	Module_3
At1g67110	CYP735A2__cytochrome P450, family 735, subfamily A, polypeptide 2	Module_7
At1g67810	SUFE2__sulfur E2	Module_8
At1g67910	unknown protein; FUNCTIONS IN: molecular_function unknown; INVOLVED IN: biological_process unknown; LOCATED IN: chloroplast; EXPRESSED IN: 21 plant structures; EXPRESSED DURING: 12 growth stages; BEST Arabidopsis thaliana protein match is: unknown protein (TAIR:AT1G24577.1).	Module_1
At1g67920	unknown protein; BEST Arabidopsis thaliana protein match is: unknown protein (TAIR:AT1G24600.1); Has 22 Blast hits to 22 proteins in 5 species: Archae - 0; Bacteria - 0; Metazoa - 0; Fungi - 0; Plants - 22; Viruses - 0; Other Eukaryotes - 0 (source: NCBI BLink).	Module_1
At1g68670	myb-like transcription factor family protein	Module_1
At1g69040	ACR4__ACT domain repeat 4	Module_9
At1g70410	ATBCA4_BCA4_CA4__beta carbonic anhydrase 4	Module_1
At1g70780	unknown protein; FUNCTIONS IN: molecular_function unknown; INVOLVED IN: biological_process unknown; LOCATED IN: mitochondrion; EXPRESSED IN: sperm cell, male gametophyte, pollen tube; EXPRESSED DURING: L mature pollen stage, M germinated pollen stage; BEST Arabidopsis thaliana protein match is: unknown protein (TAIR:AT1G23150.1); Has 143 Blast hits to 143 proteins in 17 species: Archae - 0; Bacte…	Module_5
At1g71970	unknown protein; FUNCTIONS IN: molecular_function unknown; INVOLVED IN: biological_process unknown; LOCATED IN: chloroplast; EXPRESSED IN: 22 plant structures; EXPRESSED DURING: 13 growth stages; BEST Arabidopsis thaliana protein match is: unknown protein (TAIR:AT1G22680.1); Has 58 Blast hits to 58 proteins in 13 species: Archae - 0; Bacteria - 0; Metazoa - 4; Fungi - 0; Plants - 49; Viruses - 0;…	Module_7
At1g72200	RING/U-box superfamily protein	Module_1
At1g72220	RING/U-box superfamily protein	Module_1
At1g73600	S-adenosyl-L-methionine-dependent methyltransferases superfamily protein CPuORF32__conserved peptide upstream open reading frame 32	Module_9
At1g73920	alpha/beta-Hydrolases superfamily protein	Module_8
At1g74030	ENO1__enolase 1	Module_9
At1g74660	MIF1__mini zinc finger 1	Module_9
At1g74710	ATICS1_EDS16_ICS1_SID2__ADC synthase superfamily protein	Module_1
At1g75140	unknown protein; LOCATED IN: endoplasmic reticulum; EXPRESSED IN: 24 plant structures; EXPRESSED DURING: 13 growth stages; BEST Arabidopsis thaliana protein match is: unknown protein (TAIR:AT1G19370.1); Has 51 Blast hits to 49 proteins in 18 species: Archae - 0; Bacteria - 0; Metazoa - 0; Fungi - 0; Plants - 46; Viruses - 0; Other Eukaryotes - 5 (source: NCBI BLink).	Module_1
At1g76350	Plant regulator RWP-RK family protein	Module_8
At1g77760	GNR1_NIA1_NR1__nitrate reductase 1	Module_1
At1g77990	AST56_SULTR2;2__STAS domain / Sulfate transporter family	Module_3
At1g78000	SEL1_SULTR1;2__sulfate transporter 1;2	Module_1
At1g78050	PGM__phosphoglycerate/bisphosphoglycerate mutase	Module_1
At1g78090	ATTPPB_TPPB__trehalose-6-phosphate phosphatase	Module_1
At1g79320	AtMC6_AtMCP2c_MC6_MCP2c__metacaspase 6	Module_7
At1g80310	MOT2__sulfate transmembrane transporters	Module_1
At1g80380	P-loop containing nucleoside triphosphate hydrolases superfamily protein	Module_8
At1g80440	Galactose oxidase/kelch repeat superfamily protein	Module_1
At2g15320	Leucine-rich repeat (LRR) family protein	Module_9
At2g15620	ATHNIR_NIR_NIR1__nitrite reductase 1	Module_1
At2g15830	unknown protein; FUNCTIONS IN: molecular_function unknown; INVOLVED IN: biological_process unknown; LOCATED IN: endomembrane system; EXPRESSED IN: 16 plant structures; EXPRESSED DURING: 10 growth stages; BEST Arabidopsis thaliana protein match is: unknown protein (TAIR:AT4G33960.1); Has 18 Blast hits to 18 proteins in 4 species: Archae - 0; Bacteria - 0; Metazoa - 0; Fungi - 0; Plants - 18; Virus…	Module_1
At2g15890	MEE14__maternal effect embryo arrest 14	Module_5
At2g16005	MD-2-related lipid recognition domain-containing protein	Module_4
At2g16060	AHB1_ARATH GLB1_ATGLB1_GLB1_HB1_NSHB1__hemoglobin 1	Module_5
At2g16660	Major facilitator superfamily protein	Module_8
At2g17060	Disease resistance protein (TIR-NBS-LRR class) family	Module_1
At2g17500	Auxin efflux carrier family protein	Module_8
At2g17710	unknown protein; Has 39 Blast hits to 39 proteins in 14 species: Archae - 0; Bacteria - 0; Metazoa - 0; Fungi - 0; Plants - 39; Viruses - 0; Other Eukaryotes - 0 (source: NCBI BLink).	Module_8
At2g17820	AHK1_ATHK1_HK1__histidine kinase 1	Module_1
At2g18690	unknown protein; FUNCTIONS IN: molecular_function unknown; INVOLVED IN: biological_process unknown; LOCATED IN: membrane; EXPRESSED IN: 16 plant structures; EXPRESSED DURING: 9 growth stages; CONTAINS InterPro DOMAIN/s: Protein of unknown function DUF975 (InterPro:IPR010380); BEST Arabidopsis thaliana protein match is: unknown protein (TAIR:AT2G18680.1); Has 186 Blast hits to 184 proteins in 18 s…	Module_3
At2g19810	AtOZF1_OZF1__CCCH-type zinc finger family protein	Module_1
At2g21210	SAUR-like auxin-responsive protein family	Module_8
At2g22500	ATPUMP5_DIC1_UCP5__uncoupling protein 5	Module_1
At2g24550	unknown protein; BEST Arabidopsis thaliana protein match is: unknown protein (TAIR:AT4G31510.1); Has 219 Blast hits to 219 proteins in 33 species: Archae - 0; Bacteria - 0; Metazoa - 16; Fungi - 2; Plants - 184; Viruses - 0; Other Eukaryotes - 17 (source: NCBI BLink).	Module_1
At2g25680	MOT1__molybdate transporter 1	Module_4
At2g26650	AKT1_ATAKT1_KT1__K+ transporter 1	Module_9
At2g26820	ATPP2-A3_PP2-A3__phloem protein 2-A3	Module_1
At2g26980	CIPK3_SnRK3.17__CBL-interacting protein kinase 3	Module_8
At2g27510	ATFD3_FD3__ferredoxin 3	Module_1
At2g27830	unknown protein; BEST Arabidopsis thaliana protein match is: unknown protein (TAIR:AT4G22758.1); Has 131 Blast hits to 131 proteins in 17 species: Archae - 0; Bacteria - 0; Metazoa - 0; Fungi - 0; Plants - 131; Viruses - 0; Other Eukaryotes - 0 (source: NCBI BLink).	Module_1
At2g28250	NCRK__Protein kinase superfamily protein	Module_1
At2g28550	RAP2.7_TOE1__related to AP2.7	Module_1
At2g28780	unknown protein; INVOLVED IN: biological_process unknown; LOCATED IN: mitochondrion; EXPRESSED IN: inflorescence meristem, root, flower; EXPRESSED DURING: petal differentiation and expansion stage; CONTAINS InterPro DOMAIN/s: Protein of unknown function DUF939, bacterial (InterPro:IPR010343); BEST Arabidopsis thaliana protein match is: unknown protein (TAIR:AT3G09450.1); Has 671 Blast hits to 667…	Module_1
At2g28890	PLL4__poltergeist like 4	Module_1
At2g29710	UDP-Glycosyltransferase superfamily protein UGT71D1__UDP-glucosyl transferase 71D1	Module_1
At2g29990	NDA2__alternative NAD(P)H dehydrogenase 2	Module_8
At2g30020 At3g27140 At4g08260	Protein phosphatase 2C family protein Protein phosphatase 2C family protein Protein phosphatase 2C family protein	Module_1
At2g30040	MAPKKK14__mitogen-activated protein kinase kinase kinase 14	Module_1
At2g30360	CIPK11_PKS5_SIP4_SNRK3.22__SOS3-interacting protein 4	Module_1
At2g31955	CNX2__cofactor of nitrate reductase and xanthine dehydrogenase 2	Module_1
At2g32560	F-box family protein	Module_9
At2g32990	AtGH9B8_GH9B8__glycosyl hydrolase 9B8	Module_1
At2g33710	Integrase-type DNA-binding superfamily protein	Module_10
At2g33830	Dormancy/auxin associated family protein	Module_1
At2g36580	Pyruvate kinase family protein Pyruvate kinase family protein	Module_9
At2g38170	ATCAX1_CAX1_RCI4__cation exchanger 1	Module_9
At2g38180	SGNH hydrolase-type esterase superfamily protein	Module_8
At2g39200	ATMLO12_MLO12__Seven transmembrane MLO family protein	Module_1
At2g40750	ATWRKY54_WRKY54__WRKY DNA-binding protein 54	Module_1
At2g40970	MYBC1__Homeodomain-like superfamily protein	Module_1
At2g41310	ARR8_ATRR3_RR3__response regulator 3	Module_1
At2g41560	ACA4__autoinhibited Ca(2+)-ATPase, isoform 4	Module_8
At2g41660	MIZ1__Protein of unknown function, DUF617	Module_1
At2g41730	unknown protein; BEST Arabidopsis thaliana protein match is: unknown protein (TAIR:AT5G24640.1); Has 25 Blast hits to 25 proteins in 5 species: Archae - 0; Bacteria - 0; Metazoa - 0; Fungi - 0; Plants - 25; Viruses - 0; Other Eukaryotes - 0 (source: NCBI BLink).	Module_9
At2g42070	ATNUDT23_ATNUDX23_NUDX23__nudix hydrolase homolog 23	Module_1
At2g42350	RING/U-box superfamily protein	Module_1
At2g42600	ATPPC2_PPC2__phosphoenolpyruvate carboxylase 2	Module_6
At2g43500	Plant regulator RWP-RK family protein	Module_8
At2g43760	molybdopterin biosynthesis MoaE family protein	Module_9
At2g44380	Cysteine/Histidine-rich C1 domain family protein	Module_5
At2g44940	Integrase-type DNA-binding superfamily protein	Module_1
At2g46620	P-loop containing nucleoside triphosphate hydrolases superfamily protein	Module_1
At2g47160	AtBOR1_BOR1__HCO3- transporter family	Module_7
At2g48080	oxidoreductase, 2OG-Fe(II) oxygenase family protein	Module_1
At3g01260	Galactose mutarotase-like superfamily protein	Module_7
At3g01290	AtHIR2_HIR2__SPFH/Band 7/PHB domain-containing membrane-associated protein family	Module_8
At3g02020	AK3__aspartate kinase 3 CARAB-AK-LYS__Aspartate kinase family protein	Module_6
At3g02885	GASA5__GAST1 protein homolog 5	Module_11
At3g03150	unknown protein; FUNCTIONS IN: molecular_function unknown; INVOLVED IN: biological_process unknown; LOCATED IN: mitochondrion; EXPRESSED IN: 22 plant structures; EXPRESSED DURING: 13 growth stages; BEST Arabidopsis thaliana protein match is: unknown protein (TAIR:AT5G17165.1); Has 39 Blast hits to 39 proteins in 11 species: Archae - 0; Bacteria - 0; Metazoa - 0; Fungi - 0; Plants - 39; Viruses - …	Module_8
At3g03870	unknown protein; BEST Arabidopsis thaliana protein match is: unknown protein (TAIR:AT5G18130.1); Has 41 Blast hits to 41 proteins in 11 species: Archae - 0; Bacteria - 0; Metazoa - 2; Fungi - 0; Plants - 39; Viruses - 0; Other Eukaryotes - 0 (source: NCBI BLink).	Module_9
At3g05200	ATL6__RING/U-box superfamily protein	Module_1
At3g07350	Protein of unknown function (DUF506)	Module_1
At3g07910	FUNCTIONS IN: molecular_function unknown; INVOLVED IN: biological_process unknown; LOCATED IN: endomembrane system; EXPRESSED IN: 24 plant structures; EXPRESSED DURING: 15 growth stages; CONTAINS InterPro DOMAIN/s: Reactive oxygen species modulator 1 (InterPro:IPR018450); Has 192 Blast hits to 192 proteins in 80 species: Archae - 0; Bacteria - 0; Metazoa - 139; Fungi - 6; Plants - 39; Viruses - 0…	Module_9
At3g09270	ATGSTU8_GSTU8__glutathione S-transferase TAU 8	Module_10
At3g09810	IDH-VI__isocitrate dehydrogenase VI	Module_9
At3g10520	AHB2_ARATH GLB2_ATGLB2_GLB2_HB2_NSHB2__haemoglobin 2	Module_1
At3g11410	AHG3_ATPP2CA_PP2CA__protein phosphatase 2CA	Module_1
At3g13560	O-Glycosyl hydrolases family 17 protein	Module_1
At3g13730	CYP90D1__cytochrome P450, family 90, subfamily D, polypeptide 1	Module_1
At3g13930	Dihydrolipoamide acetyltransferase, long form protein	Module_9
At3g14940	ATPPC3_PPC3__phosphoenolpyruvate carboxylase 3	Module_1
At3g15630	unknown protein; FUNCTIONS IN: molecular_function unknown; INVOLVED IN: biological_process unknown; LOCATED IN: chloroplast; EXPRESSED IN: 24 plant structures; EXPRESSED DURING: 15 growth stages; BEST Arabidopsis thaliana protein match is: unknown protein (TAIR:AT1G52720.1); Has 61 Blast hits to 61 proteins in 13 species: Archae - 0; Bacteria - 0; Metazoa - 0; Fungi - 0; Plants - 61; Viruses - 0;…	Module_5
At3g15650	alpha/beta-Hydrolases superfamily protein	Module_7
At3g16560	Protein phosphatase 2C family protein	Module_7
At3g17609	HYH__HY5-homolog	Module_1
At3g18560	unknown protein; BEST Arabidopsis thaliana protein match is: unknown protein (TAIR:AT1G49000.1); Has 95 Blast hits to 95 proteins in 13 species: Archae - 0; Bacteria - 0; Metazoa - 0; Fungi - 0; Plants - 95; Viruses - 0; Other Eukaryotes - 0 (source: NCBI BLink).	Module_1
At3g19030	unknown protein; FUNCTIONS IN: molecular_function unknown; INVOLVED IN: pyridoxine biosynthetic process, homoserine biosynthetic process; LOCATED IN: endomembrane system; EXPRESSED IN: 19 plant structures; EXPRESSED DURING: 9 growth stages; BEST Arabidopsis thaliana protein match is: unknown protein (TAIR:AT1G49500.1); Has 22 Blast hits to 22 proteins in 2 species: Archae - 0; Bacteria - 0; Metaz…	Module_9
At3g19710	BCAT4__branched-chain aminotransferase4	Module_5
At3g20340	Expression of the gene is downregulated in the presence of paraquat, an inducer of photoxidative stress.	Module_2
At3g21700	ATSGP2_SGP2__Ras-related small GTP-binding family protein	Module_3
At3g22840	ELIP_ELIP1__Chlorophyll A-B binding family protein	Module_7
At3g22850	Aluminium induced protein with YGL and LRDR motifs	Module_8
At3g22890	APS1__ATP sulfurylase 1	Module_6
At3g24520	AT-HSFC1_HSFC1__heat shock transcription factor C1	Module_1
At3g25780	AOC3__allene oxide cyclase 3	Module_1
At3g25790	myb-like transcription factor family protein	Module_1
At3g26210	CYP71B23__cytochrome P450, family 71, subfamily B, polypeptide 23	Module_8
At3g27170	ATCLC-B_CLC-B__chloride channel B	Module_1
At3g28510	P-loop containing nucleoside triphosphate hydrolases superfamily protein	Module_1
At3g28690	Protein kinase superfamily protein	Module_1
At3g28910	ATMYB30_MYB30__myb domain protein 30	Module_1
At3g30775	AT-POX_ATPDH_ATPOX_ERD5_PDH1_PRO1_PRODH__Methylenetetrahydrofolate reductase family protein	Module_8
At3g45700	Major facilitator superfamily protein	Module_2
At3g45970	ATEXLA1_ATEXPL1_ATHEXP BETA 2.1_EXLA1_EXPL1__expansin-like A1	Module_3
At3g46640	LUX_PCL1__Homeodomain-like superfamily protein BOA__Homeodomain-like superfamily protein	Module_8
At3g47520	MDH_pNAD-MDH__malate dehydrogenase	Module_1
At3g47980	Integral membrane HPP family protein	Module_1
At3g48100	ARR5_ATRR2_IBC6_RR5__response regulator 5	Module_5
At3g48360	ATBT2_BT2__BTB and TAZ domain protein 2	Module_3
At3g48740	AtSWEET11_SWEET11__Nodulin MtN3 family protein	Module_9
At3g48990	AMP-dependent synthetase and ligase family protein	Module_8
At3g49940	LBD38__LOB domain-containing protein 38	Module_1
At3g50260	ATERF#011_CEJ1_DEAR1__cooperatively regulated by ethylene and jasmonate 1	Module_7
At3g50660	CLM_CYP90B1_DWF4_PSC1_SAV1_SNP2__Cytochrome P450 superfamily protein	Module_9
At3g50740	UGT72E1__UDP-glucosyl transferase 72E1	Module_7
At3g50900	unknown protein; BEST Arabidopsis thaliana protein match is: unknown protein (TAIR:AT5G66490.1); Has 45 Blast hits to 45 proteins in 7 species: Archae - 0; Bacteria - 0; Metazoa - 0; Fungi - 0; Plants - 45; Viruses - 0; Other Eukaryotes - 0 (source: NCBI BLink).	Module_1
At3g50970	LTI30_XERO2__dehydrin family protein	Module_10
At3g51860	ATCAX3_ATHCX1_CAX1-LIKE_CAX3__cation exchanger 3	Module_4
At3g52360	unknown protein; FUNCTIONS IN: molecular_function unknown; INVOLVED IN: response to karrikin; LOCATED IN: endomembrane system; EXPRESSED IN: 23 plant structures; EXPRESSED DURING: 14 growth stages; BEST Arabidopsis thaliana protein match is: unknown protein (TAIR:AT2G35850.1); Has 34 Blast hits to 34 proteins in 10 species: Archae - 0; Bacteria - 0; Metazoa - 0; Fungi - 0; Plants - 34; Viruses - …	Module_1
At3g52950	CBS / octicosapeptide/Phox/Bemp1 (PB1) domains-containing protein	Module_1
At3g52960	Thioredoxin superfamily protein	Module_1
At3g54900	ATGRXCP_CXIP1__CAX interacting protein 1	Module_1
At3g55980	ATSZF1_SZF1__salt-inducible zinc finger 1	Module_1
At3g56620	nodulin MtN21 /EamA-like transporter family protein	Module_1
At3g57040	ARR9_ATRR4__response regulator 9	Module_8
At3g58610	ketol-acid reductoisomerase	Module_9
At3g58990	IPMI1__isopropylmalate isomerase 1	Module_5
At3g60160	ABCC9_ATMRP9_MRP9__multidrug resistance-associated protein 9 ABCC15_ATMRP15_MRP15__multidrug resistance-associated protein 15	Module_4
At3g60330	AHA7_HA7__H(+)-ATPase 7	Module_6
At3g60690	SAUR-like auxin-responsive protein family	Module_9
At3g60750	Transketolase	Module_9
At3g61060	AtPP2-A13_PP2-A13__phloem protein 2-A13	Module_10
At3g61190	BAP1__BON association protein 1	Module_1
At3g61460	BRH1__brassinosteroid-responsive RING-H2	Module_1
At3g61830	ARF18__auxin response factor 18	Module_1
At3g61890	ATHB-12_ATHB12_HB-12__homeobox 12	Module_1
At3g63110	ATIPT3_IPT3__isopentenyltransferase 3	Module_1
At3g63260	ATMRK1__Protein kinase superfamily protein	Module_1
At4g00630	ATKEA2_KEA2__K+ efflux antiporter 2	Module_9
At4g01840	ATKCO5_ATTPK5_KCO5_TPK5__Ca2+ activated outward rectifying K+ channel 5	Module_1
At4g02380	AtLEA5_SAG21__senescence-associated gene 21	Module_1
At4g02810	FAF1__Protein of unknown function (DUF3049)	Module_7
At4g02920	unknown protein; BEST Arabidopsis thaliana protein match is: unknown protein (TAIR:AT1G03340.1); Has 41 Blast hits to 41 proteins in 12 species: Archae - 0; Bacteria - 0; Metazoa - 0; Fungi - 0; Plants - 41; Viruses - 0; Other Eukaryotes - 0 (source: NCBI BLink).	Module_1
At4g04955	ALN_ATALN__allantoinase	Module_7
At4g05200	CRK25__cysteine-rich RLK (RECEPTOR-like protein kinase) 25	Module_1
At4g05390	ATRFNR1_RFNR1__root FNR 1	Module_1
At4g08300	nodulin MtN21 /EamA-like transporter family protein	Module_7
At4g08950	EXO__Phosphate-responsive 1 family protein	Module_3
At4g09620	Mitochondrial transcription termination factor family protein	Module_1
At4g11460	CRK30__cysteine-rich RLK (RECEPTOR-like protein kinase) 30	Module_1
At4g12070	unknown protein; INVOLVED IN: biological_process unknown; LOCATED IN: plasma membrane; EXPRESSED IN: 22 plant structures; EXPRESSED DURING: 13 growth stages; Has 30201 Blast hits to 17322 proteins in 780 species: Archae - 12; Bacteria - 1396; Metazoa - 17338; Fungi - 3422; Plants - 5037; Viruses - 0; Other Eukaryotes - 2996 (source: NCBI BLink).	Module_8
At4g12280 At4g12290	copper amine oxidase family protein Copper amine oxidase family protein	Module_1
At4g13510	AMT1;1_ATAMT1_ATAMT1;1__ammonium transporter 1;1	Module_9
At4g13770	CYP83A1_REF2__cytochrome P450, family 83, subfamily A, polypeptide 1	Module_5
At4g14630	GLP9__germin-like protein 9	Module_2
At4g15610	Uncharacterised protein family (UPF0497)	Module_8
At4g15700	Thioredoxin superfamily protein	Module_3
At4g17550	AtG3Pp4_G3Pp4__Major facilitator superfamily protein	Module_1
At4g17670	Protein of unknown function (DUF581)	Module_7
At4g18010	5PTASE2_AT5PTASE2_IP5PII__myo-inositol polyphosphate 5-phosphatase 2	Module_3
At4g18340	Glycosyl hydrolase superfamily protein	Module_1
At4g18510	CLE2__CLAVATA3/ESR-related 2	Module_7
At4g19160	unknown protein; Has 315 Blast hits to 315 proteins in 152 species: Archae - 0; Bacteria - 250; Metazoa - 2; Fungi - 0; Plants - 46; Viruses - 0; Other Eukaryotes - 17 (source: NCBI BLink).	Module_8
At4g21120	AAT1_CAT1__amino acid transporter 1	Module_7
At4g21350	B80_PUB8__plant U-box 8	Module_1
At4g21680	NRT1.8__NITRATE TRANSPORTER 1.8	Module_3
At4g22070	ATWRKY31_WRKY31__WRKY DNA-binding protein 31	Module_1
At4g23700	ATCHX17_CHX17__cation/H+ exchanger 17	Module_7
At4g24620	PGI_PGI1__phosphoglucose isomerase 1	Module_9
At4g24670	TAR2__tryptophan aminotransferase related 2	Module_1
At4g25620	hydroxyproline-rich glycoprotein family protein	Module_7
At4g25835	P-loop containing nucleoside triphosphate hydrolases superfamily protein	Module_1
At4g26130	unknown protein; FUNCTIONS IN: molecular_function unknown; INVOLVED IN: biological_process unknown; LOCATED IN: endomembrane system; EXPRESSED IN: 23 plant structures; EXPRESSED DURING: 13 growth stages; BEST Arabidopsis thaliana protein match is: unknown protein (TAIR:AT5G56980.1); Has 121 Blast hits to 116 proteins in 19 species: Archae - 0; Bacteria - 0; Metazoa - 4; Fungi - 0; Plants - 113; V…	Module_1
At4g26970	ACO2__aconitase 2	Module_9
At4g29950	Ypt/Rab-GAP domain of gyp1p superfamily protein	Module_3
At4g30190	AHA2_HA2_PMA2__H(+)-ATPase 2	Module_9
At4g30470	NAD(P)-binding Rossmann-fold superfamily protein	Module_1
At4g31730	GDU1__glutamine dumper 1	Module_2
At4g31910	HXXXD-type acyl-transferase family protein	Module_1
At4g32950	Protein phosphatase 2C family protein	Module_1
At4g33040	Thioredoxin superfamily protein	Module_7
At4g33960	unknown protein; FUNCTIONS IN: molecular_function unknown; INVOLVED IN: biological_process unknown; LOCATED IN: endomembrane system; EXPRESSED IN: 20 plant structures; EXPRESSED DURING: 10 growth stages; BEST Arabidopsis thaliana protein match is: unknown protein (TAIR:AT2G15830.1); Has 32 Blast hits to 32 proteins in 4 species: Archae - 0; Bacteria - 0; Metazoa - 0; Fungi - 0; Plants - 32; Virus…	Module_1
At4g34000	ABF3_AtABF3_DPBF5__abscisic acid responsive elements-binding factor 3	Module_1
At4g34750	SAUR-like auxin-responsive protein family	Module_1
At4g34760	SAUR-like auxin-responsive protein family	Module_1
At4g34860	A/N-InvB__Plant neutral invertase family protein	Module_1
At4g34950	Major facilitator superfamily protein	Module_7
At4g35090	CAT2__catalase 2	Module_9
At4g35260	IDH-I_IDH1__isocitrate dehydrogenase 1	Module_9
At4g36010	Pathogenesis-related thaumatin superfamily protein	Module_1
At4g36040	J11__Chaperone DnaJ-domain superfamily protein	Module_1
At4g36380	ROT3__Cytochrome P450 superfamily protein	Module_2
At4g36410	UBC17__ubiquitin-conjugating enzyme 17	Module_8
At4g36540	BEE2__BR enhanced expression 2	Module_1
At4g36670	AtPLT6_AtPMT6_PLT6_PMT6__Major facilitator superfamily protein	Module_7
At4g37300	MEE59__maternal effect embryo arrest 59	Module_7
At4g37540	LBD39__LOB domain-containing protein 39	Module_1
At4g37610	BT5__BTB and TAZ domain protein 5	Module_1
At4g38060	unknown protein; BEST Arabidopsis thaliana protein match is: unknown protein (TAIR:AT5G65480.1); Has 63 Blast hits to 63 proteins in 13 species: Archae - 0; Bacteria - 0; Metazoa - 0; Fungi - 0; Plants - 63; Viruses - 0; Other Eukaryotes - 0 (source: NCBI BLink).	Module_7
At4g38340	Plant regulator RWP-RK family protein	Module_1
At4g38470	STY46__ACT-like protein tyrosine kinase family protein	Module_8
At4g38540	FAD/NAD(P)-binding oxidoreductase family protein	Module_8
At4g39780	Integrase-type DNA-binding superfamily protein	Module_1
At4g39800	ATIPS1_ATMIPS1_MI-1-P SYNTHASE_MIPS1_MIPS1__myo-inositol-1-phosphate synthase 1	Module_7
At4g40070	RING/U-box superfamily protein	Module_1
At5g01740	Nuclear transport factor 2 (NTF2) family protein	Module_1
At5g01750	Protein of unknown function (DUF567)	Module_5
At5g02420	unknown protein; Has 90 Blast hits to 90 proteins in 10 species: Archae - 0; Bacteria - 0; Metazoa - 0; Fungi - 0; Plants - 90; Viruses - 0; Other Eukaryotes - 0 (source: NCBI BLink).	Module_8
At5g02550	unknown protein; Has 3 Blast hits to 3 proteins in 1 species: Archae - 0; Bacteria - 0; Metazoa - 0; Fungi - 0; Plants - 3; Viruses - 0; Other Eukaryotes - 0 (source: NCBI BLink).	Module_1
At5g02580	Plant protein 1589 of unknown function	Module_2
At5g03230	Protein of unknown function, DUF584	Module_9
At5g03380	Heavy metal transport/detoxification superfamily protein	Module_9
At5g04540	Myotubularin-like phosphatases II superfamily	Module_8
At5g04590	SIR__sulfite reductase	Module_9
At5g04840	bZIP protein	Module_1
At5g04950	ATNAS1_NAS1__nicotianamine synthase 1	Module_1
At5g05090	Homeodomain-like superfamily protein	Module_7
At5g06570	alpha/beta-Hydrolases superfamily protein	Module_1
At5g07680	ANAC079_ANAC080_ATNAC4_NAC080__NAC domain containing protein 80	Module_1
At5g07890	myosin heavy chain-related	Module_1
At5g09800	ARM repeat superfamily protein	Module_1
At5g10030	OBF4_TGA4__TGACG motif-binding factor 4	Module_1
At5g10210	CONTAINS InterPro DOMAIN/s: C2 calcium-dependent membrane targeting (InterPro:IPR000008); BEST Arabidopsis thaliana protein match is: unknown protein (TAIR:AT5G65030.1); Has 1807 Blast hits to 1807 proteins in 277 species: Archae - 0; Bacteria - 0; Metazoa - 736; Fungi - 347; Plants - 385; Viruses - 0; Other Eukaryotes - 339 (source: NCBI BLink).	Module_1
At5g10580	Protein of unknown function, DUF599	Module_5
At5g10820	Major facilitator superfamily protein	Module_1
At5g12860	DiT1__dicarboxylate transporter 1	Module_1
At5g12880	proline-rich family protein	Module_1
At5g13110	G6PD2__glucose-6-phosphate dehydrogenase 2	Module_1
At5g13420	Aldolase-type TIM barrel family protein	Module_9
At5g13750	ZIFL1__zinc induced facilitator-like 1	Module_1
At5g14760	AO__L-aspartate oxidase	Module_1
At5g15830	AtbZIP3_bZIP3__basic leucine-zipper 3	Module_1
At5g18130	unknown protein; BEST Arabidopsis thaliana protein match is: unknown protein (TAIR:AT3G03870.2); Has 1807 Blast hits to 1807 proteins in 277 species: Archae - 0; Bacteria - 0; Metazoa - 736; Fungi - 347; Plants - 385; Viruses - 0; Other Eukaryotes - 339 (source: NCBI BLink).	Module_8
At5g18840	Major facilitator superfamily protein	Module_1
At5g19140	AILP1_ATAILP1__Aluminium induced protein with YGL and LRDR motifs	Module_7
At5g19970	unknown protein; Has 1807 Blast hits to 1807 proteins in 277 species: Archae - 0; Bacteria - 0; Metazoa - 736; Fungi - 347; Plants - 385; Viruses - 0; Other Eukaryotes - 339 (source: NCBI BLink).	Module_1
At5g20885	RING/U-box superfamily protein	Module_1
At5g23010	IMS3_MAM1__methylthioalkylmalate synthase 1	Module_5
At5g23660	AtSWEET12_MTN3_SWEET12__homolog of Medicago truncatula MTN3	Module_9
At5g24120	ATSIG5_SIG5_SIGE__sigma factor E	Module_7
At5g24770 At5g24780	ATVSP2_VSP2__vegetative storage protein 2 ATVSP1_VSP1__vegetative storage protein 1	Module_10
At5g24910	CYP714A1_ELA1__cytochrome P450, family 714, subfamily A, polypeptide 1	Module_2
At5g27100	ATGLR2.1_GLR2.1__glutamate receptor 2.1	Module_1
At5g27420	ATL31_CNI1__carbon/nitrogen insensitive 1	Module_1
At5g35630	ATGSL1_GLN2_GS2__glutamine synthetase 2	Module_9
At5g36110 At5g36130	CYP716A1__cytochrome P450, family 716, subfamily A, polypeptide 1 Cytochrome P450 superfamily protein	Module_7
At5g36140	CYP716A2__cytochrome P450, family 716, subfamily A, polypeptide 2	Module_7
At5g36150	ATPEN3_PEN3__putative pentacyclic triterpene synthase 3	Module_7
At5g39590	TLD-domain containing nucleolar protein	Module_1
At5g40470	RNI-like superfamily protein	Module_1
At5g40590	Cysteine/Histidine-rich C1 domain family protein	Module_1
At5g40730	AGP24_ATAGP24__arabinogalactan protein 24	Module_6
At5g40780	LHT1__lysine histidine transporter 1	Module_8
At5g40850	UPM1__urophorphyrin methylase 1	Module_1
At5g41670	6-phosphogluconate dehydrogenase family protein	Module_1
At5g41810	unknown protein; BEST Arabidopsis thaliana protein match is: unknown protein (TAIR:AT1G64340.1); Has 514 Blast hits to 437 proteins in 98 species: Archae - 0; Bacteria - 21; Metazoa - 115; Fungi - 53; Plants - 52; Viruses - 5; Other Eukaryotes - 268 (source: NCBI BLink).	Module_1
At5g42830	HXXXD-type acyl-transferase family protein	Module_1
At5g42840	Cysteine/Histidine-rich C1 domain family protein	Module_1
At5g42990	UBC18__ubiquitin-conjugating enzyme 18	Module_9
At5g44670	Domain of unknown function (DUF23)	Module_7
At5g45080	AtPP2-A6_PP2-A6__phloem protein 2-A6	Module_1
At5g45340	CYP707A3__cytochrome P450, family 707, subfamily A, polypeptide 3	Module_1
At5g47100	ATCBL9_CBL9__calcineurin B-like protein 9	Module_1
At5g47240	atnudt8_NUDT8__nudix hydrolase homolog 8	Module_8
At5g47560	ATSDAT_ATTDT_TDT__tonoplast dicarboxylate transporter	Module_1
At5g48370	Thioesterase/thiol ester dehydrase-isomerase superfamily protein	Module_7
At5g49360	ATBXL1_BXL1__beta-xylosidase 1	Module_1
At5g49480	ATCP1_CP1__Ca2+-binding protein 1	Module_9
At5g50200	ATNRT3.1_NRT3.1_WR3__nitrate transmembrane transporters	Module_1
At5g50800	AtSWEET13_SWEET13__Nodulin MtN3 family protein	Module_1
At5g51460	ATTPPA__Haloacid dehalogenase-like hydrolase (HAD) superfamily protein	Module_1
At5g51830	pfkB-like carbohydrate kinase family protein	Module_1
At5g52020	Integrase-type DNA-binding superfamily protein	Module_1
At5g53160	PYL8_RCAR3__regulatory components of ABA receptor 3	Module_7
At5g53460	GLT1__NADH-dependent glutamate synthase 1	Module_9
At5g54130	Calcium-binding endonuclease/exonuclease/phosphatase family	Module_1
At5g54170	Polyketide cyclase/dehydrase and lipid transport superfamily protein	Module_1
At5g54660	HSP20-like chaperones superfamily protein	Module_1
At5g54800	ATGPT1_GPT1__glucose 6-phosphate/phosphate translocator 1	Module_8
At5g55050	GDSL-like Lipase/Acylhydrolase superfamily protein	Module_9
At5g55970	RING/U-box superfamily protein	Module_3
At5g56080	ATNAS2_NAS2__nicotianamine synthase 2	Module_1
At5g56870	BGAL4__beta-galactosidase 4	Module_5
At5g57560	TCH4_XTH22__Xyloglucan endotransglucosylase/hydrolase family protein	Module_3
At5g57660	ATCOL5_COL5__CONSTANS-like 5	Module_9
At5g58070	ATTIL_TIL__temperature-induced lipocalin	Module_5
At5g58700	ATPLC4_PLC4__phosphatidylinositol-speciwc phospholipase C4	Module_1
At5g58900	Homeodomain-like transcriptional regulator	Module_1
At5g59050	unknown protein; Has 35333 Blast hits to 34131 proteins in 2444 species: Archae - 798; Bacteria - 22429; Metazoa - 974; Fungi - 991; Plants - 531; Viruses - 0; Other Eukaryotes - 9610 (source: NCBI BLink).	Module_7
At5g59080	unknown protein; FUNCTIONS IN: molecular_function unknown; INVOLVED IN: response to oxidative stress; LOCATED IN: chloroplast; EXPRESSED IN: 18 plant structures; EXPRESSED DURING: 9 growth stages; BEST Arabidopsis thaliana protein match is: unknown protein (TAIR:AT3G46880.1); Has 1807 Blast hits to 1807 proteins in 277 species: Archae - 0; Bacteria - 0; Metazoa - 736; Fungi - 347; Plants - 385; V…	Module_7
At5g59490	Haloacid dehalogenase-like hydrolase (HAD) superfamily protein	Module_1
At5g59930	Cysteine/Histidine-rich C1 domain family protein	Module_1
At5g61010	ATEXO70E2_EXO70E2__exocyst subunit exo70 family protein E2	Module_8
At5g61340	unknown protein; BEST Arabidopsis thaliana protein match is: unknown protein (TAIR:AT1G26650.1); Has 30201 Blast hits to 17322 proteins in 780 species: Archae - 12; Bacteria - 1396; Metazoa - 17338; Fungi - 3422; Plants - 5037; Viruses - 0; Other Eukaryotes - 2996 (source: NCBI BLink).	Module_3
At5g61420	AtMYB28_HAG1_MYB28_PMG1__myb domain protein 28	Module_1
At5g62430	CDF1__cycling DOF factor 1	Module_8
At5g62480	ATGSTU9_GST14_GST14B_GSTU9__glutathione S-transferase tau 9	Module_7
At5g62720	Integral membrane HPP family protein	Module_1
At5g62900	unknown protein; FUNCTIONS IN: molecular_function unknown; INVOLVED IN: N-terminal protein myristoylation; LOCATED IN: cellular_component unknown; EXPRESSED IN: 22 plant structures; EXPRESSED DURING: 12 growth stages; BEST Arabidopsis thaliana protein match is: unknown protein (TAIR:AT5G50090.1); Has 157 Blast hits to 157 proteins in 14 species: Archae - 0; Bacteria - 0; Metazoa - 0; Fungi - 0; P…	Module_1
At5g64120	Peroxidase superfamily protein	Module_9
At5g64260	EXL2__EXORDIUM like 2	Module_5
At5g64410	ATOPT4_OPT4__oligopeptide transporter 4	Module_8
At5g65010	ASN2__asparagine synthetase 2	Module_2
At5g65210	TGA1__bZIP transcription factor family protein	Module_1
At5g65660	hydroxyproline-rich glycoprotein family protein	Module_2
At5g66170	STR18__sulfurtransferase 18	Module_7
At5g66530	Galactose mutarotase-like superfamily protein	Module_9
At5g67390	unknown protein; BEST Arabidopsis thaliana protein match is: Plant protein of unknown function (DUF863) (TAIR:AT1G69360.1); Has 186 Blast hits to 186 proteins in 18 species: Archae - 0; Bacteria - 0; Metazoa - 0; Fungi - 0; Plants - 170; Viruses - 0; Other Eukaryotes - 16 (source: NCBI BLink).	Module_1
At5g67420	ASL39_LBD37__LOB domain-containing protein 37	Module_1
